# Supplementary material for: 2-[(2-Methyl­phen­yl)amino]­quinoline-3-carb­oxy­lic acid
Source: IUCrdata. 2026 May 29;11(Pt 5):x260554. doi: 10.1107/S2414314626005547 (PMC13238996; doi:10.1107/S2414314626005547)
Supplement: Supplementary file 1 [file x-11-x260554-sup1.cif]

##############################################################################
#                                                                            #
# This CIF contains the data for a data article accepted for                 #
# publication in IUCrData. It conforms to the requirements of                #
# Notes for Authors for IUCrData, and has been                               #
# peer reviewed under the auspices of IUCrData.                              #
#                                                                            #
# Full details of the Crystallographic Information File format               #
# are given in the paper "The Crystallographic Information File (CIF):       #
# a New Standard Archive File for Crystallography" by S. R. Hall, F. H.      #
# Allen and I. D. Brown [Acta Cryst. (1991), A47, 655-685].                  #
#                                                                            #
# The current version of the core CIF dictionary is obtainable from          #
# ftp://ftp.iucr.org/pub/cif_core.dic.                                       #
#                                                                            #
# Software is freely available for graphical display of the structure(s)     #
# in this CIF. For information consult the CIF software page                 #
# http://www.iucr.org/resources/cif/software.                                #
#                                                                            #
# This file may be used for bona fide research purposes within the           #
# scientific community so long as proper attribution is given to the data    # 
# article from which it was obtained.                                        #
#                                                                            #
##############################################################################
data_global
_audit_creation_method     'SHELXL-2018/3'
_journal_date_recd_electronic     2026-05-14
_journal_date_accepted     2026-05-26
_journal_name_full     'IUCrData'
_journal_year     2026
_journal_volume     11
_journal_issue      1
_journal_page_first     0
_journal_page_last     0
_journal_paper_category     HO
_journal_paper_doi     10.1107/S2414314626005547
_journal_coeditor_code     HB4562
_publ_contact_author_name     'Dr Sihui Long'
_publ_contact_author_address
;
School of Chemical Engineering and Pharmacy
Wuhan Institute of Technology
Wuhan, Hubei 430205
China
;
_publ_contact_author_email     'sihuilong@wit.edu.cn'
_publ_contact_author_fax     ?
_publ_contact_author_phone     '86-177-6250-2329'
_publ_section_title
;
2-[(2-Methylphenyl)amino]quinoline-3-carboxylic acid
;
_publ_section_title_footnote     .
loop_
    _publ_author_name
    _publ_author_address
    'Guo, Shuyuan'
;
School of Chemical Engineering and Pharmacy
Wuhan Institute of Technology
Wuhan, Hubei 430205
People's Republic of China
;
    'Long, Sihui'
;
School of Chemical Engineering and Pharmacy
Wuhan Institute of Technology
Wuhan, Hubei 430205
People's Republic of China
;
_publ_section_synopsis
;
In the title compound,the dihedral angle between the quinoline ring system and
the pendant phenyl ring is 6.19 (6)\% and an intramolecular N---H...O hydrogen
bond supports the near-planar conformation. In the extended structure, the
molecules associate to form centrosymmetric carboxylic acid dimers linked by
pairs of O---H...O hydrogen bonds.
;
data_I
_audit_creation_method
;
Olex2 1.5
(compiled 2025.07.13 svn.rb7424aed for OlexSys, GUI svn.r7314)
;
_chemical_name_systematic
;
2-[(2-Methylphenyl)amino]quinoline-3-carboxylic acid
;
_chemical_name_common     ?
_chemical_formula_moiety     'C17 H14 N2 O2'
_chemical_formula_sum     'C17 H14 N2 O2'
_chemical_formula_iupac     'C17 H14 N2 O2'
_chemical_formula_weight     278.30
_chemical_melting_point     ?
_space_group_crystal_system     monoclinic
_space_group_name_H-M_alt     'P 1 21/n 1'
_space_group_name_Hall     '-P 2yn'
loop_
    _space_group_symop_operation_xyz
    'x, y, z'
    '-x+1/2, y+1/2, -z+1/2'
    '-x, -y, -z'
    'x-1/2, -y-1/2, z-1/2'
_cell_length_a     4.91220(10)
_cell_length_b     24.0804(6)
_cell_length_c     11.5773(2)
_cell_angle_alpha     90
_cell_angle_beta     90.220(2)
_cell_angle_gamma     90
_cell_volume     1369.44(5)
_cell_formula_units_Z     4
_cell_measurement_reflns_used     6020
_cell_measurement_theta_min     3.6530
_cell_measurement_theta_max     77.1230
_cell_measurement_temperature     299.86(10)
_exptl_crystal_description     needle
_exptl_crystal_colour     'clear dark yellow'
_exptl_crystal_size_max     0.2
_exptl_crystal_size_mid     0.08
_exptl_crystal_size_min     0.07
_exptl_crystal_density_diffrn     1.350
_exptl_crystal_density_meas     ?
_exptl_crystal_density_method     ?
_exptl_crystal_F_000     584
_exptl_absorpt_coefficient_mu     0.728
_exptl_absorpt_correction_type     multi-scan
_exptl_absorpt_process_details
;
(CrysAlisPro; Rigaku OD, 2024)
;
_exptl_absorpt_correction_T_min     0.60568
_exptl_absorpt_correction_T_max     1.00000
_diffrn_ambient_temperature     299.86(10)
_diffrn_source     'Rotating-anode X-ray tube'
_diffrn_radiation_type     'Cu K\a'
_diffrn_radiation_wavelength     1.54184
_diffrn_radiation_monochromator     mirror
_diffrn_measurement_device_type     'ROD, Synergy Custom system, HyPix'
_diffrn_measurement_device     'four-circle diffractometer'
_diffrn_measurement_method     '\w scans'
_diffrn_detector     'Hybrid Pixel Array Detector'
_diffrn_detector_area_resol_mean     10.0000
_diffrn_reflns_number     11254
_diffrn_reflns_av_R_equivalents     0.0321
_diffrn_reflns_av_unetI/netI     0.0338
_diffrn_reflns_theta_min     3.671
_diffrn_reflns_theta_max     77.573
_diffrn_reflns_theta_full     67.684
_diffrn_measured_fraction_theta_max     0.973
_diffrn_measured_fraction_theta_full     0.991
_diffrn_reflns_limit_h_min     -5
_diffrn_reflns_limit_h_max     6
_diffrn_reflns_limit_k_min     -30
_diffrn_reflns_limit_k_max     30
_diffrn_reflns_limit_l_min     -14
_diffrn_reflns_limit_l_max     14
_diffrn_radiation_probe     x-ray
_refine_special_details
;
 The H atoms were placed in
idealized locations and refined as riding atoms.
;
_reflns_number_total     2830
_reflns_number_gt     2380
_reflns_threshold_expression     'I > 2\s(I)'
_refine_ls_structure_factor_coef     Fsqd
_refine_ls_matrix_type     full
_refine_ls_R_factor_all     0.0483
_refine_ls_R_factor_gt     0.0403
_refine_ls_wR_factor_gt     0.1143
_refine_ls_wR_factor_ref     0.1207
_refine_ls_goodness_of_fit_ref     1.059
_refine_ls_restrained_S_all     1.059
_refine_ls_number_reflns     2830
_refine_ls_number_parameters     193
_refine_ls_number_restraints     0
_refine_ls_hydrogen_treatment     constr
_refine_ls_weighting_scheme     calc
_refine_ls_weighting_details
              'w=1/[\s^2^(Fo^2^)+(0.0605P)^2^+0.1663P] where P=(Fo^2^+2Fc^2^)/3'
_atom_sites_solution_hydrogens     geom
_atom_sites_solution_primary     dual
_atom_sites_solution_secondary     ?
_refine_ls_shift/su_max     0.000
_refine_ls_shift/su_mean     0.000
_refine_diff_density_max     0.188
_refine_diff_density_min     -0.144
_refine_ls_extinction_method
;
SHELXL2018/3 (Sheldrick 2015b)
;
_refine_ls_extinction_coef     0.0043(8)
_refine_ls_extinction_expression
                                  'Fc^*^=kFc[1+0.001xFc^2^\l^3^/sin(2\q)]^-1/4^'
loop_
    _atom_type_symbol
    _atom_type_description
    _atom_type_scat_dispersion_real
    _atom_type_scat_dispersion_imag
    _atom_type_scat_source
    'C' 'C' 0.0181 0.0091
                         'International Tables Vol C Tables 4.2.6.8 and 6.1.1.4'
    'H' 'H' 0.0000 0.0000
                         'International Tables Vol C Tables 4.2.6.8 and 6.1.1.4'
    'N' 'N' 0.0311 0.0180
                         'International Tables Vol C Tables 4.2.6.8 and 6.1.1.4'
    'O' 'O' 0.0492 0.0322
                         'International Tables Vol C Tables 4.2.6.8 and 6.1.1.4'
_computing_data_collection
;
CrysAlisPro 1.171.43.143a (Rigaku OD, 2024)
;
_computing_cell_refinement
;
CrysAlisPro 1.171.43.143a (Rigaku OD, 2024)
;
_computing_data_reduction
;
CrysAlisPro 1.171.43.143a (Rigaku OD, 2024)
;
_computing_structure_solution
;
<i>SHELXT</i>  (Sheldrick, 2015a)
;
_computing_structure_refinement
;
<i>SHELXL2018/3</i> (Sheldrick, 2015b)
;
_computing_molecular_graphics
;
Olex2 1.5 (Dolomanov <i>et al.</i>,  2009)
;
_computing_publication_material
;
Olex2 1.5 (Dolomanov <i>et al.</i>,  2009)
;
loop_
    _atom_site_type_symbol
    _atom_site_label
    _atom_site_fract_x
    _atom_site_fract_y
    _atom_site_fract_z
    _atom_site_U_iso_or_equiv
    _atom_site_adp_type
    _atom_site_calc_flag
    _atom_site_occupancy
    _atom_site_disorder_assembly
    _atom_site_disorder_group
    O O1 0.86071(19) 0.50007(4) 0.64825(8) 0.0544(3) Uani d 1 . .
    H H1 0.972645 0.514724 0.605628 0.082 Uiso calc 1 . .
    O O2 0.76184(18) 0.45416(4) 0.48683(8) 0.0528(3) Uani d 1 . .
    N N1 0.1504(2) 0.36553(5) 0.67276(10) 0.0489(3) Uani d 1 . .
    N N2 0.3664(2) 0.37672(5) 0.49696(10) 0.0514(3) Uani d 1 . .
    H H2 0.493564 0.394442 0.461808 0.062 Uiso calc 1 . .
    C C1 0.3361(2) 0.39115(5) 0.60958(11) 0.0434(3) Uani d 1 . .
    C C2 0.5062(2) 0.43478(5) 0.65729(10) 0.0427(3) Uani d 1 . .
    C C3 0.4650(3) 0.44993(6) 0.76930(11) 0.0487(3) Uani d 1 . .
    H H3 0.571032 0.478019 0.801326 0.058 Uiso calc 1 . .
    C C4 0.2651(3) 0.42393(6) 0.83770(11) 0.0485(3) Uani d 1 . .
    C C5 0.2115(3) 0.43787(8) 0.95348(13) 0.0656(4) Uani d 1 . .
    H H5 0.306527 0.466831 0.988248 0.079 Uiso calc 1 . .
    C C6 0.0207(3) 0.40921(8) 1.01528(13) 0.0688(4) Uani d 1 . .
    H H6 -0.013247 0.418603 1.091801 0.083 Uiso calc 1 . .
    C C7 -0.1219(3) 0.36607(7) 0.96347(14) 0.0636(4) Uani d 1 . .
    H H7 -0.249664 0.346493 1.006340 0.076 Uiso calc 1 . .
    C C8 -0.0788(3) 0.35180(6) 0.85132(13) 0.0569(4) Uani d 1 . .
    H H8 -0.177882 0.322935 0.818292 0.068 Uiso calc 1 . .
    C C9 0.1164(2) 0.38075(5) 0.78466(11) 0.0461(3) Uani d 1 . .
    C C10 0.2272(3) 0.33793(6) 0.42729(12) 0.0493(3) Uani d 1 . .
    C C11 0.2962(3) 0.33752(6) 0.31000(12) 0.0520(3) Uani d 1 . .
    C C12 0.1663(3) 0.29969(7) 0.23774(14) 0.0630(4) Uani d 1 . .
    H H12 0.212688 0.298684 0.159966 0.076 Uiso calc 1 . .
    C C13 -0.0303(4) 0.26344(7) 0.27837(17) 0.0706(5) Uani d 1 . .
    H H13 -0.116345 0.238710 0.228478 0.085 Uiso calc 1 . .
    C C14 -0.0961(4) 0.26463(7) 0.39330(17) 0.0692(4) Uani d 1 . .
    H H14 -0.228135 0.240482 0.421178 0.083 Uiso calc 1 . .
    C C15 0.0303(3) 0.30104(7) 0.46839(14) 0.0619(4) Uani d 1 . .
    H H15 -0.015566 0.301025 0.546256 0.074 Uiso calc 1 . .
    C C16 0.5042(3) 0.37707(7) 0.26173(13) 0.0626(4) Uani d 1 . .
    H H16A 0.450583 0.414562 0.278322 0.094 Uiso calc 1 . .
    H H16B 0.516342 0.372110 0.179635 0.094 Uiso calc 1 . .
    H H16C 0.678339 0.369766 0.296465 0.094 Uiso calc 1 . .
    C C17 0.7195(2) 0.46328(5) 0.58959(11) 0.0432(3) Uani d 1 . .
loop_
    _atom_site_aniso_label
    _atom_site_aniso_U_11
    _atom_site_aniso_U_22
    _atom_site_aniso_U_33
    _atom_site_aniso_U_12
    _atom_site_aniso_U_13
    _atom_site_aniso_U_23
    O1 0.0490(5) 0.0645(6) 0.0498(5) -0.0156(4) 0.0073(4) -0.0006(4)
    O2 0.0487(5) 0.0648(6) 0.0449(5) -0.0131(4) 0.0084(4) 0.0016(4)
    N1 0.0468(6) 0.0531(6) 0.0468(6) -0.0057(5) 0.0081(4) 0.0046(5)
    N2 0.0487(6) 0.0606(7) 0.0450(6) -0.0125(5) 0.0084(5) -0.0009(5)
    C1 0.0383(6) 0.0480(6) 0.0439(6) 0.0002(5) 0.0035(5) 0.0063(5)
    C2 0.0363(6) 0.0493(7) 0.0426(6) 0.0002(5) 0.0024(5) 0.0065(5)
    C3 0.0444(6) 0.0566(7) 0.0450(7) -0.0059(5) 0.0017(5) 0.0022(6)
    C4 0.0438(6) 0.0587(8) 0.0430(6) 0.0003(5) 0.0047(5) 0.0062(5)
    C5 0.0653(9) 0.0845(11) 0.0470(8) -0.0111(8) 0.0093(6) -0.0048(7)
    C6 0.0693(9) 0.0914(12) 0.0458(8) -0.0020(9) 0.0164(7) 0.0040(8)
    C7 0.0584(8) 0.0751(10) 0.0576(8) -0.0008(7) 0.0194(7) 0.0149(8)
    C8 0.0542(7) 0.0584(8) 0.0584(8) -0.0066(6) 0.0134(6) 0.0084(6)
    C9 0.0420(6) 0.0505(7) 0.0460(6) 0.0039(5) 0.0063(5) 0.0079(5)
    C10 0.0457(6) 0.0515(7) 0.0507(7) 0.0004(5) 0.0007(5) -0.0024(6)
    C11 0.0498(7) 0.0555(7) 0.0506(7) 0.0092(6) 0.0005(5) -0.0038(6)
    C12 0.0714(9) 0.0627(9) 0.0550(8) 0.0123(7) -0.0063(7) -0.0105(7)
    C13 0.0747(10) 0.0566(9) 0.0803(12) 0.0010(7) -0.0198(9) -0.0141(8)
    C14 0.0666(9) 0.0608(9) 0.0802(11) -0.0133(7) -0.0060(8) -0.0029(8)
    C15 0.0618(8) 0.0632(9) 0.0606(9) -0.0130(7) 0.0022(7) -0.0012(7)
    C16 0.0662(9) 0.0747(10) 0.0470(7) 0.0003(7) 0.0132(6) -0.0026(7)
    C17 0.0371(6) 0.0488(7) 0.0437(6) -0.0009(5) 0.0000(5) 0.0053(5)
_geom_special_details
;
 All esds (except the esd in the dihedral angle between two l.s. planes)
 are estimated using the full covariance matrix.  The cell esds are taken
 into account individually in the estimation of esds in distances, angles
 and torsion angles; correlations between esds in cell parameters are only
 used when they are defined by crystal symmetry.  An approximate (isotropic)
 treatment of cell esds is used for estimating esds involving l.s. planes.
;
loop_
    _geom_bond_atom_site_label_1
    _geom_bond_atom_site_label_2
    _geom_bond_site_symmetry_2
    _geom_bond_distance
    _geom_bond_publ_flag
    O1 H1 . 0.8200 ?
    O1 C17 . 1.3129(16) ?
    O2 C17 . 1.2284(15) ?
    N1 C1 . 1.3239(15) ?
    N1 C9 . 1.3573(17) ?
    N2 H2 . 0.8600 ?
    N2 C1 . 1.3582(17) ?
    N2 C10 . 1.4096(18) ?
    C1 C2 . 1.4503(18) ?
    C2 C3 . 1.3629(18) ?
    C2 C17 . 1.4797(16) ?
    C3 H3 . 0.9300 ?
    C3 C4 . 1.4105(18) ?
    C4 C5 . 1.408(2) ?
    C4 C9 . 1.410(2) ?
    C5 H5 . 0.9300 ?
    C5 C6 . 1.368(2) ?
    C6 H6 . 0.9300 ?
    C6 C7 . 1.388(3) ?
    C7 H7 . 0.9300 ?
    C7 C8 . 1.360(2) ?
    C8 H8 . 0.9300 ?
    C8 C9 . 1.4164(17) ?
    C10 C11 . 1.4008(19) ?
    C10 C15 . 1.398(2) ?
    C11 C12 . 1.390(2) ?
    C11 C16 . 1.506(2) ?
    C12 H12 . 0.9300 ?
    C12 C13 . 1.385(3) ?
    C13 H13 . 0.9300 ?
    C13 C14 . 1.371(3) ?
    C14 H14 . 0.9300 ?
    C14 C15 . 1.380(2) ?
    C15 H15 . 0.9300 ?
    C16 H16A . 0.9600 ?
    C16 H16B . 0.9600 ?
    C16 H16C . 0.9600 ?
loop_
    _geom_angle_atom_site_label_1
    _geom_angle_atom_site_label_2
    _geom_angle_atom_site_label_3
    _geom_angle_site_symmetry_1
    _geom_angle_site_symmetry_3
    _geom_angle
    _geom_angle_publ_flag
    C17 O1 H1 . . 109.5 ?
    C1 N1 C9 . . 119.29(12) ?
    C1 N2 H2 . . 114.2 ?
    C1 N2 C10 . . 131.61(11) ?
    C10 N2 H2 . . 114.2 ?
    N1 C1 N2 . . 119.31(12) ?
    N1 C1 C2 . . 121.62(12) ?
    N2 C1 C2 . . 119.07(11) ?
    C1 C2 C17 . . 122.84(11) ?
    C3 C2 C1 . . 117.96(11) ?
    C3 C2 C17 . . 119.20(12) ?
    C2 C3 H3 . . 119.3 ?
    C2 C3 C4 . . 121.44(13) ?
    C4 C3 H3 . . 119.3 ?
    C5 C4 C3 . . 124.19(14) ?
    C5 C4 C9 . . 119.48(12) ?
    C9 C4 C3 . . 116.33(12) ?
    C4 C5 H5 . . 119.7 ?
    C6 C5 C4 . . 120.58(16) ?
    C6 C5 H5 . . 119.7 ?
    C5 C6 H6 . . 120.1 ?
    C5 C6 C7 . . 119.81(15) ?
    C7 C6 H6 . . 120.1 ?
    C6 C7 H7 . . 119.3 ?
    C8 C7 C6 . . 121.42(14) ?
    C8 C7 H7 . . 119.3 ?
    C7 C8 H8 . . 119.9 ?
    C7 C8 C9 . . 120.26(15) ?
    C9 C8 H8 . . 119.9 ?
    N1 C9 C4 . . 123.31(11) ?
    N1 C9 C8 . . 118.25(13) ?
    C4 C9 C8 . . 118.43(12) ?
    C11 C10 N2 . . 116.15(12) ?
    C15 C10 N2 . . 124.14(13) ?
    C15 C10 C11 . . 119.72(13) ?
    C10 C11 C16 . . 121.48(13) ?
    C12 C11 C10 . . 118.41(14) ?
    C12 C11 C16 . . 120.11(13) ?
    C11 C12 H12 . . 119.1 ?
    C13 C12 C11 . . 121.83(15) ?
    C13 C12 H12 . . 119.1 ?
    C12 C13 H13 . . 120.5 ?
    C14 C13 C12 . . 118.91(15) ?
    C14 C13 H13 . . 120.5 ?
    C13 C14 H14 . . 119.4 ?
    C13 C14 C15 . . 121.18(16) ?
    C15 C14 H14 . . 119.4 ?
    C10 C15 H15 . . 120.0 ?
    C14 C15 C10 . . 119.94(15) ?
    C14 C15 H15 . . 120.0 ?
    C11 C16 H16A . . 109.5 ?
    C11 C16 H16B . . 109.5 ?
    C11 C16 H16C . . 109.5 ?
    H16A C16 H16B . . 109.5 ?
    H16A C16 H16C . . 109.5 ?
    H16B C16 H16C . . 109.5 ?
    O1 C17 C2 . . 114.38(11) ?
    O2 C17 O1 . . 122.04(11) ?
    O2 C17 C2 . . 123.57(11) ?
loop_
    _geom_torsion_atom_site_label_1
    _geom_torsion_atom_site_label_2
    _geom_torsion_atom_site_label_3
    _geom_torsion_atom_site_label_4
    _geom_torsion_site_symmetry_1
    _geom_torsion_site_symmetry_2
    _geom_torsion_site_symmetry_3
    _geom_torsion_site_symmetry_4
    _geom_torsion
    _geom_torsion_publ_flag
    N1 C1 C2 C3 . . . . -1.65(19) ?
    N1 C1 C2 C17 . . . . 178.61(11) ?
    N2 C1 C2 C3 . . . . 177.62(12) ?
    N2 C1 C2 C17 . . . . -2.12(18) ?
    N2 C10 C11 C12 . . . . 179.45(13) ?
    N2 C10 C11 C16 . . . . -1.0(2) ?
    N2 C10 C15 C14 . . . . 179.76(15) ?
    C1 N1 C9 C4 . . . . 1.7(2) ?
    C1 N1 C9 C8 . . . . -178.45(12) ?
    C1 N2 C10 C11 . . . . 174.13(13) ?
    C1 N2 C10 C15 . . . . -6.0(2) ?
    C1 C2 C3 C4 . . . . 0.49(19) ?
    C1 C2 C17 O1 . . . . -177.35(11) ?
    C1 C2 C17 O2 . . . . 3.29(19) ?
    C2 C3 C4 C5 . . . . -179.58(14) ?
    C2 C3 C4 C9 . . . . 1.5(2) ?
    C3 C2 C17 O1 . . . . 2.91(17) ?
    C3 C2 C17 O2 . . . . -176.45(12) ?
    C3 C4 C5 C6 . . . . -177.53(15) ?
    C3 C4 C9 N1 . . . . -2.7(2) ?
    C3 C4 C9 C8 . . . . 177.40(12) ?
    C4 C5 C6 C7 . . . . -0.2(3) ?
    C5 C4 C9 N1 . . . . 178.35(13) ?
    C5 C4 C9 C8 . . . . -1.5(2) ?
    C5 C6 C7 C8 . . . . -0.8(3) ?
    C6 C7 C8 C9 . . . . 0.5(2) ?
    C7 C8 C9 N1 . . . . -179.25(14) ?
    C7 C8 C9 C4 . . . . 0.6(2) ?
    C9 N1 C1 N2 . . . . -178.68(12) ?
    C9 N1 C1 C2 . . . . 0.59(19) ?
    C9 C4 C5 C6 . . . . 1.3(2) ?
    C10 N2 C1 N1 . . . . 1.6(2) ?
    C10 N2 C1 C2 . . . . -177.73(13) ?
    C10 C11 C12 C13 . . . . 1.0(2) ?
    C11 C10 C15 C14 . . . . -0.3(2) ?
    C11 C12 C13 C14 . . . . -0.7(2) ?
    C12 C13 C14 C15 . . . . -0.1(3) ?
    C13 C14 C15 C10 . . . . 0.6(3) ?
    C15 C10 C11 C12 . . . . -0.5(2) ?
    C15 C10 C11 C16 . . . . 179.12(14) ?
    C16 C11 C12 C13 . . . . -178.60(15) ?
    C17 C2 C3 C4 . . . . -179.76(12) ?
loop_
    _geom_hbond_atom_site_label_D
    _geom_hbond_atom_site_label_H
    _geom_hbond_atom_site_label_A
    _geom_hbond_site_symmetry_A
    _geom_hbond_distance_DH
    _geom_hbond_distance_HA
    _geom_hbond_distance_DA
    _geom_hbond_angle_DHA
    N2 H2 O2 . 0.86 1.97 2.6956(14) 141
    O1 H1 O2 3_766 0.82 1.85 2.6684(13) 177
_shelx_space_group_comment
;
The symmetry employed for this shelxl refinement is uniquely defined
by the following loop, which should always be used as a source of
symmetry information in preference to the above space-group names.
They are only intended as comments.
;
_shelx_estimated_absorpt_T_min     0.868
_shelx_estimated_absorpt_T_max     0.951
_shelx_hkl_file
;
   0   0  -1 43.8036 33.3201   2
   0   0  -2 432.149 89.4627   2
   0   0  -3 29.8494 95.4619   2
   0   0  -4 227930. 8945.87   2
   0   0  -5 26.2438 131.340   2
   0   0  -6 130686. 5358.21   2
   0   0  -7 127.400 112.812  22
   0   0  -8 33182.4 1656.84  22
   0   0   9 162.783 116.378   8
   0   0   9-42.0101 106.858   6
   0   0  -9-45.7284 125.345  22
   0   0  -9 77.4259 91.8991  16
   0   0  10 1570.35 225.049   8
   0   0 -10 1837.94 328.578  22
   0   0 -10 1325.06 198.344  15
   0   0 -10 1686.10 213.845  16
   0   0  11 75.1600 146.628   8
   0   0 -11 126.931 120.777  15
   0   0  11 97.7201 165.588  11
   0   0 -11 108.291 134.273  16
   0   0  12 11566.9 665.453   8
   0   0  12 11964.6 649.851   7
   0   0 -12 11679.7 648.334  16
   0   0  12 12557.9 672.547  11
   0   0 -12 12161.2 641.895  15
   0   0  13-27.2908 79.8353   7
   0   0 -13-43.6308 85.0900  16
   0   0 -13 13.3093 75.9460  15
   0   0  14 34.6534 45.2422   7
   0   1   0 40.9097 15.2635   1
   0   1  -1 360487. 13865.4   2
   0   1  -1 361600. 13841.7  22
   0   1  -2 344067. 13331.1   2
   0  -1  -2 347458. 13327.1   2
   0  -1  -3 39367.2 1702.74   2
   0   1  -3 41341.2 1717.48   2
   0  -1  -4 12040.6 675.453   2
   0   1  -4 13061.1 696.016   2
   0   1  -5 18402.6 973.428   2
   0   1  -6 134904. 5638.09   2
   0   1  -6 140405. 5564.42  22
   0   1  -7 53471.2 2450.50   2
   0   1  -7 51904.6 2345.18  22
   0   1  -8 345.651 153.665  22
   0  -1  -8 434.677 169.988  22
   0   1   9 2124.53 248.100   8
   0   1   9 1653.53 214.332   6
   0   1  -9 1810.55 309.485  22
   0  -1  -9 2045.69 320.274  22
   0  -1  -9 2022.57 218.224  16
   0   1  -9 1884.39 208.257  15
   0   1  -9 1734.28 205.238  16
   0   1  10 7716.64 510.949   8
   0   1 -10 7229.44 657.128  22
   0   1 -10 7443.23 473.917  16
   0  -1 -10 5737.32 604.511  22
   0  -1 -10 6953.70 463.354  15
   0  -1  10 7634.30 509.532  11
   0   1 -10 7351.21 468.501  15
   0  -1 -10 6986.68 466.970  16
   0   1  11 22014.2 1101.89   8
   0  -1  11 21744.8 1065.70   7
   0  -1 -11 21406.5 1065.36  16
   0   1 -11 23452.4 1075.93  16
   0  -1 -11 22626.0 1069.63  15
   0   1  11 21156.4 1091.40  11
   0   1 -11 22124.0 1059.03  15
   0  -1  11 22410.9 1098.53  11
   0   1  12 808.008 153.722   7
   0  -1  12 608.902 142.837   7
   0   1  12 1136.84 191.277   8
   0  -1 -12 771.409 163.664  15
   0  -1 -12 1226.37 179.178  16
   0   1  12 648.125 164.268  11
   0  -1  12 891.035 183.563  11
   0   1 -12 1025.49 159.356  15
   0   1 -12 834.473 161.238  16
   0   1  13 1795.98 182.153   7
   0  -1  13 1709.56 174.612   7
   0  -1 -13 1983.95 193.754  16
   0   1 -13 1729.37 180.725  16
   0   1 -13 1981.16 178.751  15
   0  -1 -13 1462.16 168.491  15
   0   1  14 58.1591 51.0695   7
   0   2   0 161908. 6233.91   1
   0   2  -1 229895. 8784.28   2
   0   2  -1 226493. 8751.00  22
   0   2  -2 130773. 5073.23   2
   0   2  -2 128488. 5024.81  22
   0   2  -3 79975.2 3149.30   2
   0   2  -3 75848.6 3082.71  22
   0   2  -4 20910.9 1045.63   2
   0   2  -4 21965.2 990.240  22
   0   2  -5 250161. 10033.8   2
   0   2  -5 257258. 9949.63  22
   0   2  -6 102398. 4312.28   2
   0   2  -6 102984. 4210.94  22
   0   2  -7 9480.10 725.148   2
   0   2  -7 10269.3 668.678  22
   0   2  -8 10844.2 737.325  22
   0  -2  -8 10329.8 733.107  22
   0   2   9 21.9225 96.1570   6
   0   2   9 70.3423 105.041   8
   0  -2  -9 378.666 183.534  22
   0   2  -9 90.0955 148.464  22
   0   2  -9 93.7438 95.4746  16
   0   2  -9 187.681 92.4447  15
   0  -2  -9 119.457 94.6204  16
   0   2  10 1495.47 206.763   6
   0   2  10 1447.52 222.622   8
   0   2 -10 1105.46 267.846  22
   0  -2 -10 1098.96 270.287  22
   0  -2 -10 1202.95 186.897  16
   0  -2  10 1084.55 204.318  11
   0   2 -10 1115.15 182.089  16
   0   2 -10 1211.89 183.114  15
   0   2  11 3230.66 321.492   8
   0  -2  11 3028.39 284.159   7
   0  -2 -11 3469.22 311.316  16
   0   2 -11 3326.05 296.488  16
   0  -2 -11 3040.98 294.032  15
   0  -2  11 3081.41 322.382  11
   0   2 -11 3576.77 299.779  15
   0  -2  12 2937.14 261.518   7
   0   2  12 2912.70 288.837   8
   0   2 -12 3135.57 272.577  16
   0  -2 -12 2990.08 279.482  16
   0   2 -12 3244.61 267.142  15
   0  -2  12 2902.35 283.611  11
   0  -2 -12 2757.37 263.602  15
   0   2  12 2461.55 270.365  11
   0  -2  13 917.578 131.894   7
   0   2  13 1127.10 148.137   7
   0   2 -13 826.719 122.352  15
   0  -2 -13 1000.68 141.214  15
   0  -2 -13 1132.41 157.659  16
   0   2  14 544.532 78.6954   7
   0   3   0 124.963 40.6490   1
   0   3  -1 2367.89 142.689  22
   0   3  -1 2390.53 175.287   2
   0   3  -2 72095.1 2848.16  22
   0   3  -2 72556.5 2907.96   2
   0   3  -3 23918.3 1061.93  22
   0   3  -3 25940.8 1140.66   2
   0  -3   4 13136.7 525.802  31
   0   3  -4 14296.2 725.068   2
   0   3  -4 15380.6 660.163  22
   0   3  -5 15681.9 872.616   2
   0   3  -5 14897.1 781.888  22
   0   3  -6 145836. 6040.24   2
   0   3  -6 148448. 5927.16  22
   0   3  -7 67072.9 3008.07   2
   0   3  -7 66108.3 2881.58  22
   0   3  -8 4909.87 521.885   2
   0   3  -8 4133.90 423.600  22
   0   3   9 156.599 110.075   6
   0   3  -9-45.1017 100.940  22
   0  -3  -9-48.1671 164.669  22
   0  -3  -9-20.1866 90.3574  16
   0  -3   9-22.8207 114.205  11
   0   3  -9-18.4781 75.5037  16
   0   3  -9 37.4001 90.4102  15
   0  -3  10 7776.06 492.066   7
   0   3  10 8224.59 529.245   8
   0   3  10 8066.92 512.777   6
   0  -3 -10 7517.28 677.614  22
   0   3 -10 7645.44 478.048  16
   0  -3 -10 7420.26 493.163  16
   0  -3  10 6988.42 501.475  11
   0   3 -10 8751.82 497.845  15
   0  -3  11 3591.82 319.988   7
   0   3  11 4758.89 389.220   8
   0   3 -11 3498.97 314.919  16
   0  -3 -11 4840.86 363.852  16
   0   3 -11 4721.84 344.216  15
   0  -3  11 4740.82 380.224  11
   0  -3 -11 4394.14 349.896  15
   0  -3  12 8689.89 490.459   7
   0   3  12 8601.47 523.088   8
   0   3 -12 7910.36 476.474  16
   0  -3 -12 8537.50 509.540  16
   0  -3 -12 8415.50 500.915  15
   0   3  12 7729.55 504.729  11
   0   3 -12 7992.00 475.225  15
   0  -3  12 8306.03 505.492  11
   0  -3  13 2420.64 194.754   7
   0   3  13 2305.03 207.670   7
   0  -3 -13 1972.47 203.789  16
   0  -3 -13 2184.63 198.300  15
   0   3  14-7.50257 46.9953   7
   0  -3 -14 7.40877 43.3445  15
   0   4   0 635206. 24372.0   1
   0   4  -1 999999. 38343.5   2
   0   4  -2 5158.67 344.836   2
   0   4  -2 5526.92 296.890  22
   0   4  -3 970.757 164.095   2
   0   4  -3 1199.48 126.581  22
   0   4  -4 83396.4 3563.36   2
   0   4  -4 88103.7 3477.94  22
   0   4  -5 20629.1 1131.26   2
   0   4  -5 22259.3 1046.91  22
   0   4  -6 61082.3 2832.69   2
   0   4  -6 65640.4 2735.12  22
   0   4  -7 3720.13 446.025   2
   0   4  -7 4000.78 386.665  22
   0   4  -8 3242.45 441.416   2
   0  -4   8 2921.20 265.672   8
   0   4  -8 3571.88 394.862  22
   0  -4  -8 3170.21 266.157  16
   0   4   9 2738.87 277.161   6
   0  -4   9 2453.55 261.232   8
   0  -4   9 2169.80 238.565   7
   0   4  -9 2126.13 327.400  22
   0   4  -9 2216.09 224.781  16
   0  -4  -9 2401.78 358.398  22
   0   4  -9 2367.43 234.119  15
   0  -4   9 2510.45 262.643  11
   0  -4  -9 2313.95 243.342  16
   0  -4  10 1954.05 245.724   8
   0   4  10 1634.10 229.976   6
   0   4  10 2231.42 260.909   8
   0  -4  10 1977.51 220.977   7
   0  -4 -10 1660.38 316.216  22
   0   4 -10 1258.69 186.744  16
   0  -4 -10 1959.19 232.952  16
   0   4 -10 1449.83 198.575  15
   0  -4  10 1630.35 223.985  11
   0   4  11 8849.10 568.366   8
   0  -4  11 8625.81 518.941   7
   0   4  11 9290.84 558.555   6
   0   4 -11 8291.26 511.275  16
   0  -4 -11 9265.49 555.401  16
   0  -4  11 8589.10 551.526  11
   0  -4 -11 8301.74 532.132  15
   0   4 -11 9022.00 524.903  15
   0   4  12 466.025 153.604   8
   0  -4  12 447.378 120.745   7
   0   4 -12 639.245 124.527  15
   0  -4 -12 590.013 142.576  15
   0   4 -12 434.003 119.054  16
   0  -4  12 551.855 150.813  11
   0   4  12 512.204 154.427  11
   0  -4 -12 397.643 138.489  16
   0   4  13 28.1586 82.4192   7
   0  -4  13 113.218 69.4517   7
   0  -4 -13 15.3269 87.5012  16
   0  -4 -13 125.784 86.6550  15
   0   4  14 199.949 59.2508   7
   0  -4 -14 259.152 59.2416  15
   0   5   0 106.463 77.3155   1
   0   5  -1 343837. 13262.6   1
   0   5  -2 12981.0 592.583  22
   0   5  -2 12165.9 651.588   2
   0   5  -3 1760.38 167.508  22
   0   5  -3 1675.92 203.377   2
   0   5  -4 1963.87 198.635  22
   0   5  -4 2055.97 258.308   2
   0  -5   5 3413.40 214.784  31
   0   5  -5 3414.89 369.840   2
   0   5  -5 4084.69 322.559  22
   0   5  -6 1958.88 317.078   2
   0   5  -6 2069.84 261.355  22
   0   5  -7 292.033 183.827   2
   0   5  -7 372.216 138.886  22
   0   5  -8 279.684 191.920   2
   0  -5   8 422.607 120.266   8
   0   5   8 420.997 127.162   6
   0   5  -8 319.444 146.838  22
   0  -5  -8 563.735 123.175  16
   0   5  -9 7919.38 764.908   2
   0   5   9 9498.26 558.188   6
   0  -5   9 8999.42 540.460   8
   0  -5   9 7972.93 498.996   7
   0   5  -9 8352.71 674.400  22
   0  -5  -9 8194.30 512.360  16
   0  -5   9 7856.83 521.488  11
   0   5  -9 8306.58 495.807  15
   0   5  10 6147.75 435.402   6
   0   5  10 5617.69 432.733   8
   0  -5  10 5482.55 390.547   7
   0   5 -10 5615.90 383.643  16
   0  -5 -10 6006.89 593.071  22
   0  -5  10 4825.86 402.260  11
   0   5 -10 5512.54 386.516  15
   0  -5 -10 6214.70 426.453  16
   0   5  11 1249.12 204.030   6
   0   5  11 1637.50 226.132   8
   0  -5  11 1104.76 188.352   7
   0  -5 -11 1620.36 217.226  16
   0  -5 -11 1290.70 204.409  15
   0   5 -11 1462.95 185.858  15
   0   5 -11 1343.82 182.550  16
   0  -5  11 1431.11 216.333  11
   0  -5  12 787.209 140.328   7
   0   5  12 1389.90 202.861   8
   0  -5 -12 883.575 163.243  15
   0  -5 -12 1063.34 179.862  16
   0  -5  12 805.596 157.874  11
   0   5  13 44.7942 92.6308   8
   0   5  13 97.2722 87.1520   7
   0  -5 -13 271.880 108.754  16
   0  -5 -13 96.3230 87.2147  15
   0   5  14 21.4714 43.8720   7
   0  -5 -14-14.5051 46.8610  15
   0  -5 -14 78.3471 57.9083  16
   0   6   0 18534.2 847.176   1
   0   6  -1 45265.5 1871.65   1
   0   6  -2 6997.06 446.519   2
   0   6  -3 8664.22 470.637  22
   0   6  -3 8947.97 554.593   2
   0   6  -4 50346.3 2103.51  22
   0   6  -4 49324.7 2207.04   2
   0  -6   5 2373.33 193.213  31
   0   6  -5 2654.36 325.610   2
   0   6  -5 2758.96 261.148  22
   0   6  -6 4396.09 480.641   2
   0   6  -6 5631.74 434.157  22
   0   6  -7 13361.0 933.186   2
   0   6  -7 12919.4 806.712  22
   0  -6  -8 17452.6 830.218  16
   0  -6   8 16088.9 834.650  11
   0   6   8 15762.9 807.806  14
   0   6  -8 15040.6 1090.74   2
   0  -6   8 16327.4 833.157   8
   0   6   8 17502.9 861.164   6
   0  -6   8 16447.6 810.587   7
   0   6  -8 17431.1 1011.42  22
   0   6  -9 6585.58 407.205  15
   0   6   9 5404.24 395.239  14
   0  -6   9 6818.08 444.393  11
   0  -6  -9 6042.65 418.783  16
   0   6  -9 6391.27 665.973   2
   0   6  -9 5589.51 543.110  22
   0  -6   9 5342.89 388.706   7
   0   6   9 6201.58 441.826   6
   0  -6 -10 2956.08 286.067  16
   0  -6  10 2515.26 282.346  11
   0   6 -10 2785.10 258.224  15
   0  -6 -10 2887.34 421.539  22
   0  -6  10 2663.35 259.003   7
   0   6  10 3141.99 308.537   6
   0   6  10 3051.17 309.994   8
   0   6  11 13457.1 733.376   6
   0   6  11 13875.8 749.332   8
   0  -6  11 13012.8 684.807   7
   0  -6 -11 12555.9 715.193  16
   0  -6  11 13536.8 733.770  11
   0   6 -11 13116.1 682.997  15
   0  -6  12 29.6140 75.3516   7
   0   6  12 80.8435 112.344   8
   0  -6 -12 37.0290 97.1972  15
   0  -6 -12 135.796 116.247  16
   0  -6  12 18.6282 107.664  11
   0   6  13 176.590 89.6050   7
   0   6  13 28.4763 87.3761   8
   0  -6 -13 161.617 88.8430  15
   0  -6 -13 117.835 96.2072  16
   0   6  14 399.045 68.6084   7
   0  -6 -14 499.947 81.7996  16
   0  -6 -14 512.420 72.9324  15
   0   7   0 15.3775 84.3033   1
   0   7   1 33648.4 1480.57   1
   0   7  -1 33896.8 1456.54   1
   0   7  -2 9675.33 575.604   2
   0   7  -3 73835.6 3178.67   2
   0   7  -3 77476.1 3081.74  22
   0   7  -4 11464.0 736.295   2
   0   7  -4 12908.5 663.284  22
   0   7  -5 12278.8 830.377   2
   0   7  -5 14253.2 751.044  22
   0   7  -6 2994.65 388.950   2
   0   7  -6 2950.89 309.066  22
   0   7  -7-52.8798 160.245   2
   0   7  -7 35.2314 106.765  22
   0  -7   8 26768.8 1289.00  11
   0   7   8 27620.9 1271.11  14
   0   7  -8 30027.0 1272.05  15
   0   7  -8 30203.2 1669.31   2
   0  -7   8 28430.4 1265.07   7
   0   7   8 28189.8 1315.87   6
   0   7  -8 27439.4 1471.13  22
   0  -7   9 2955.25 259.969   7
   0   7   9 2867.47 295.135   6
   0  -7   9 2459.29 271.487  11
   0   7  -9 2537.47 242.961  15
   0   7   9 2380.86 247.923  14
   0   7  -9 3041.81 476.443   2
   0  -7  10-47.3587 112.422  11
   0   7 -10-18.5884 84.9209  15
   0  -7 -10 90.6608 111.522  16
   0  -7  10-57.2876 97.1453   7
   0   7  10 24.7626 117.565   6
   0  -7 -11 1951.08 234.567  16
   0  -7  11 2125.86 247.703  11
   0  -7  11 1731.01 197.388   7
   0   7  11 1819.63 240.785   6
   0   7  11 1986.60 248.538   8
   0  -7  12 4424.13 326.630  11
   0  -7 -12 4292.26 325.983  15
   0  -7 -12 4403.70 336.751  16
   0   7  12 4293.58 333.146   8
   0  -7 -13 2623.49 207.344  15
   0  -7 -13 2413.51 210.274  16
   0   7  13 1840.13 186.074   7
   0   7  13 2237.17 203.036   8
   0  -7 -14 495.202 68.6499  15
   0  -7 -14 449.718 77.8576  16
   0   8   0 109592. 4393.21   1
   0   8  -1 64401.9 2711.76   1
   0   8   1 67886.1 2752.02   1
   0   8  -2 72999.5 3065.79   2
   0   8  -3 3597.92 352.278   2
   0   8  -4 19571.1 1124.19   2
   0   8  -4 22791.0 1042.63  22
   0   8  -5 17087.5 1041.11   2
   0   8  -5 18789.1 944.488  22
   0   8  -6 1313.11 286.923   2
   0   8  -6 1650.64 231.850  22
   0   8  -7 5176.19 571.974   2
   0   8  -7 5659.60 485.156  22
   0  -8   8 10466.3 564.941  10
   0  -8   8 10288.5 573.189   7
   0   8   8 11397.0 639.717   6
   0  -8   8 11260.4 619.450  11
   0   8   8 9876.41 580.085  14
   0  -8  -8 10687.2 596.879  16
   0   8  -8 11175.3 904.305   2
   0  -8   9 10154.0 581.439   7
   0   8   9 11406.8 652.802   6
   0   8   9 10019.4 587.747  14
   0  -8   9 11236.7 632.400  11
   0   8  -9 10044.9 884.581   2
   0   8  10 7770.48 520.296   6
   0  -8  10 7660.56 468.284   7
   0  -8  10 7727.81 509.834  11
   0   8  11 531.053 158.718   8
   0   8  11 456.540 152.720   6
   0  -8  11 414.437 109.402   7
   0  -8  11 387.865 148.240  11
   0  -8 -11 389.205 134.990  16
   0   8  12 373.324 131.850   8
   0  -8 -12 421.032 122.981  15
   0  -8  12 359.357 130.731  11
   0  -8 -12 405.247 130.136  16
   0   8  13 954.145 132.495   8
   0  -8 -13 832.731 124.859  15
   0  -8 -13 1053.05 146.152  16
   0   8  14 152.382 42.2659   7
   0  -8 -14 207.722 49.1743  15
   0  -8 -14 264.230 59.7265  16
   0   9   0 82.2237 95.8194   1
   0   9  -1 24399.0 1161.42   1
   0   9   1 25720.2 1198.76   1
   0   9  -2 20096.9 1048.44   2
   0   9  -3 45762.2 2083.16   2
   0   9  -4 36.0770 147.421   2
   0   9  -5 13802.1 763.396  22
   0   9  -5 12708.9 863.559   2
   0   9  -6 8909.40 600.147  22
   0   9  -6 8401.51 710.234   2
   0   9  -7 12337.3 927.276   2
   0   9   7 12336.2 670.986   6
   0   9  -7 10910.7 752.052  22
   0   9   8 5123.01 396.201   6
   0  -9   8 4657.02 328.476  10
   0  -9   8 4442.32 334.144   7
   0   9   8 4980.91 356.328  14
   0  -9  -8 4691.28 352.258  16
   0  -9   8 4909.39 367.356  11
   0   9  -8 3724.41 532.606   2
   0   9   9 2403.34 279.599   6
   0  -9   9 1918.96 212.017   7
   0   9   9 2670.36 252.940  14
   0  -9   9 1871.87 239.596  11
   0  -9  -9 2129.64 238.499  16
   0   9  -9 1684.67 373.180   2
   0  -9  10 32835.8 1501.02  11
   0  -9  10 32260.1 1446.08   7
   0   9  10 34048.4 1530.20   6
   0  -9  11 11671.4 637.022  11
   0   9  11 10593.7 638.792   6
   0   9  11 11391.6 651.333   8
   0  -9 -12 1719.16 200.477  15
   0  -9  12 1848.32 200.467  11
   0  -9 -12 1999.63 215.455  16
   0   9  12 1748.02 206.382   8
   0  -9 -13 81.7202 76.9685  15
   0  -9 -13 63.1473 80.8233  16
   0  10   0 165167. 6576.81   1
   0  10  -1 246.600 119.536   1
   0  10   1 25.7635 110.519   1
   0  10  -2 866.098 205.588   2
   0  10   2 1184.60 208.192   1
   0  10  -3 20615.2 1130.98   2
   0  10  -4 473.807 208.029   2
   0  10  -5 3828.63 440.645   2
   0  10  -6-52.3686 179.043   2
   0 -10   7 1766.64 209.276  11
   0  10  -7 1682.00 354.700   2
   0  10   7 2230.85 253.267   6
   0 -10   8 14955.7 810.453  11
   0  10   8 16543.0 806.799  14
   0 -10  -8 15998.1 808.819  16
   0  10  -8 16879.1 1167.26   2
   0 -10   8 14681.9 762.378  10
   0 -10   8 15588.4 777.661   7
   0  10   8 15914.0 846.263   6
   0 -10   9 18603.0 948.086  11
   0 -10  -9 19635.6 946.028  16
   0  10   9 18567.4 919.261  14
   0  10  -9 17100.6 1253.33   2
   0  10   9 18919.5 974.849   6
   0 -10   9 18072.0 882.008  10
   0 -10   9 18902.5 902.893   7
   0  10  10 274.005 166.310   6
   0 -10 -10 536.279 160.099  16
   0 -10  10 318.978 146.426  11
   0 -10  11 6945.18 445.167  11
   0  10  11 6532.01 452.972   6
   0  10  11 6576.92 445.801   8
   0 -10  11 6044.23 425.689  26
   0 -10 -12 1091.84 159.960  15
   0  10  12 1415.72 181.932   8
   0  10  12 1539.45 182.577   6
   0 -10 -13-32.3370 66.8078  15
   0  11   0-26.2109 98.7472   1
   0  11  -1 40368.3 1809.82   1
   0  11   1 40218.3 1849.05   1
   0  11   2 152353. 6156.38   1
   0  11  -2 150584. 6178.60   2
   0  11  -3 19039.8 1094.11   2
   0  11  -4 1988.95 325.060   2
   0  11  -5 29413.9 1590.74   2
   0  11  -6 1947.62 367.140   2
   0 -11   7 3224.34 281.506  11
   0  11   7 2687.00 254.170  14
   0 -11  -7 3296.32 268.055  16
   0  11  -7 3334.94 472.795   2
   0 -11   7 2396.28 233.515  10
   0 -11   8 7291.29 481.351  11
   0  11   8 7286.14 462.546  14
   0 -11  -8 7825.86 471.738  16
   0  11  -8 8094.06 780.303   2
   0  11   8 7263.72 499.978   6
   0 -11   8 6248.67 423.357  10
   0  11   9 9381.03 544.907  14
   0 -11  -9 9529.42 560.916  16
   0 -11   9 8390.60 552.801  11
   0  11  -9 9151.66 863.454   2
   0 -11   9 8351.31 500.168  10
   0  11   9 9737.84 600.755   6
   0  11  10 6025.79 446.160   6
   0 -11  10 5261.86 401.068  11
   0 -11 -10 5713.38 411.250  16
   0 -11 -11 28231.5 1264.32  16
   0 -11  11 27164.1 1252.18  11
   0  11  11 28699.3 1282.98   6
   0  11  11 26917.7 1267.06   8
   0 -11  11 26610.8 1257.21  26
   0 -11 -12 94.1143 96.1639  16
   0 -11 -12 60.4017 87.2857  15
   0  11  12 90.4814 93.4748   8
   0  11  12-16.1662 89.8724   6
   0 -11 -13 1557.97 143.674  15
   0  12   0 104253. 4309.33   1
   0  12   1 20992.7 1117.77   1
   0  12  -1 21085.1 1082.39   1
   0  12  -2 16703.9 1005.93   2
   0  12   2 17467.2 996.599   1
   0  12   3 278.560 158.695   1
   0  12  -3 128.182 179.084   2
   0  12  -4 243506. 9840.24   2
   0  12  -5 1153.93 298.697   2
   0 -12   6 8305.64 493.410  11
   0 -12  -6 7863.67 472.163  12
   0  12  -6 7802.10 735.183   2
   0  12   7 45196.2 1915.43  14
   0 -12   7 44992.8 1929.78  11
   0 -12  -7 45101.6 1901.08  16
   0  12  -7 48328.9 2388.73   2
   0 -12   7 44508.1 1883.57  10
   0 -12   7 42123.2 1853.70   9
   0 -12   8 22224.7 1085.63  11
   0  12   8 21964.9 1061.39  14
   0 -12  -8 23538.1 1077.00  16
   0  12  -8 21635.6 1459.05   2
   0 -12   8 21192.8 1025.59  10
   0  12   8 23035.4 1127.33   6
   0  12   9 26144.2 1241.60   6
   0 -12   9 23869.7 1125.70  10
   0 -12   9 25237.1 1197.32  11
   0 -12  -9 26232.3 1194.87  16
   0  12   9 24494.3 1164.00  14
   0  12  10 3949.05 351.696   6
   0 -12 -10 3860.11 330.335  16
   0 -12  10 4218.18 341.323  11
   0  12  10 3805.96 311.156  14
   0  12  11 12038.6 670.402   6
   0  12  11 12820.4 662.734   8
   0 -12  11 11689.2 654.264  26
   0 -12 -11 12459.6 656.919  16
   0 -12  11 11790.6 642.533  11
   0 -12 -12 392.032 105.385  15
   0 -12 -12 302.088 104.173  16
   0  12  12 240.759 104.478   6
   0 -12 -13 196.426 67.4291  15
   0 -12 -13 141.540 63.9641  16
   0  13   0 32.2357 106.202   1
   0  13   1 68468.1 2984.99   1
   0  13  -1 67550.6 3029.54   2
   0  13   2 6024.94 521.544   1
   0  13  -2 5624.53 535.417   2
   0  13  -3 167160. 7057.98   2
   0  13   3 175429. 7044.53   1
   0  13   4 64829.3 3018.42   1
   0  13  -4 66033.8 3041.60   2
   0  13  -5-56.5383 200.083   2
   0  13   6 6152.01 411.121  14
   0 -13   6 6296.55 421.934  11
   0 -13  -6 6943.78 420.625  12
   0  13  -6 5652.24 639.424   2
   0 -13   6 6671.36 402.473  10
   0 -13   6 5502.25 375.494   9
   0 -13  -7 31780.8 1379.42  16
   0 -13   7 29801.4 1401.75  11
   0  13   7 32084.6 1398.75  14
   0  13  -7 29593.5 1789.47   2
   0 -13   7 29563.1 1356.89  10
   0 -13   7 30700.2 1341.85   9
   0  13   8 983.613 179.068  14
   0 -13  -8 1043.84 177.324  16
   0 -13   8 1242.00 208.977  11
   0  13  -8 1666.66 388.278   2
   0 -13   8 1010.64 164.049  10
   0  13   9 26.0256 142.687   6
   0 -13   9 113.901 85.4244  10
   0 -13  -9 21.2339 111.466  16
   0  13   9-19.9804 100.007  14
   0 -13   9 91.2811 112.298  11
   0  13  10 30853.8 1429.12   6
   0  13  10 28557.3 1350.66  14
   0 -13 -10 33017.7 1406.81  16
   0 -13  10 31835.6 1409.31  11
   0  13  11 8944.80 520.464   6
   0  13  11 8124.88 491.575   8
   0 -13  11 8835.97 513.719  26
   0 -13 -11 8635.54 495.879  16
   0 -13  11 8442.31 490.339  11
   0 -13 -12 102.887 84.7675  16
   0 -13 -12 38.2212 80.6824  15
   0  13  12 41.2600 88.8867   6
   0 -13 -13 221.110 59.3291  15
   0 -13 -13 247.009 60.4625  16
   0  14   0 12895.8 811.176   1
   0  14   1 67012.6 2940.23   1
   0  14  -1 64771.5 3009.95   2
   0  14   2 18362.8 1100.48   1
   0  14  -2 18909.6 1145.75   2
   0  14  -3 5511.77 571.481   2
   0  14   3 6432.21 584.256   1
   0  14   4 30282.5 1644.21   1
   0  14  -4 28595.1 1645.94   2
   0 -14  -5 867.144 144.521  12
   0 -14   5 701.312 143.925  11
   0  14   5 484.807 223.178   1
   0  14  -5 606.960 243.288   2
   0 -14   6 51194.6 2251.28  11
   0  14   6 53156.0 2243.60  14
   0 -14  -6 54420.4 2245.23  12
   0  14  -6 56886.7 2723.54   2
   0  14   6 60557.6 2787.09   1
   0 -14   6 53355.5 2221.05  10
   0 -14   6 50472.9 2203.07   9
   0 -14  -7 1203.50 172.571  16
   0  14   7 918.160 169.444  14
   0 -14   7 810.864 177.533  11
   0  14   7 985.978 334.511   1
   0  14  -7 1001.83 335.551   2
   0 -14   7 1083.86 162.597   9
   0 -14   7 943.704 166.862  10
   0 -14  -8 2456.80 251.349  16
   0 -14   8 2835.18 288.504  11
   0  14   8 2762.17 273.165  14
   0  14   8 2700.50 476.766   1
   0  14  -8 2805.10 488.705   2
   0 -14   8 3177.87 264.680  10
   0 -14  -9 12922.3 682.197  16
   0 -14   9 11986.9 686.076  11
   0  14   9 11985.4 658.089  14
   0  14  10 46327.7 1968.55   6
   0  14  10 42934.0 1882.81  14
   0 -14 -10 44048.9 1917.45  16
   0 -14  10 46891.8 1935.23  11
   0 -14  11 260.751 107.431  11
   0 -14 -11 315.213 114.953  16
   0  14  11 412.385 130.605   6
   0  14  11 364.665 108.131   8
   0 -14  11 265.762 124.946  26
   0 -14 -12 422.829 92.0890  16
   0  14  12 331.954 98.3652   6
   0 -14 -13 593.189 65.7173  15
   0  14  13 311.804 54.8402   7
   0  15   0-38.9919 118.168   1
   0  15  -1 14199.3 969.324   2
   0  15   1 13954.7 910.146   1
   0  15   2 12295.1 854.774   1
   0  15  -2 11936.5 899.886   2
   0  15   3 305.682 192.255   1
   0  15  -3 280.945 192.420   2
   0  15   4 113.794 147.045   1
   0  15  -4-60.4192 183.097   2
   0 -15   5 17999.3 912.021  11
   0 -15  -5 19762.0 904.344  12
   0  15  -5 20078.0 1288.27   2
   0  15   5 18796.7 1255.29   1
   0 -15   5 17342.4 875.120  10
   0 -15   5 18071.8 880.105   9
   0  15   6 30772.3 1374.10  14
   0 -15   6 31522.4 1394.09  11
   0 -15  -6 31099.0 1376.85  12
   0  15  -6 32553.3 1826.57   2
   0  15   6 29677.9 1795.74   1
   0 -15   6 29502.6 1336.87   9
   0 -15   6 28118.6 1335.35  10
   0  15   7 47525.1 2047.36  14
   0 -15   7 49850.2 2080.16  11
   0 -15  -7 47760.1 2020.59  16
   0  15   7 47176.7 2557.49   1
   0  15  -7 47392.2 2527.37   2
   0  15   7 45634.0 2094.50   6
   0 -15   7 47311.0 2018.93  10
   0 -15   8 1091.61 162.098  10
   0  15   8 663.768 156.591  14
   0 -15  -8 839.300 157.190  16
   0 -15   8 1053.82 188.010  11
   0 -15   9 6249.43 429.971  11
   0  15   9 6042.19 404.129  14
   0 -15  -9 6095.12 410.879  16
   0  15  10 14540.8 746.870  14
   0 -15  10 16260.7 796.556  11
   0 -15 -10 15192.0 775.303  16
   0  15  10 16153.8 826.561   6
   0 -15  10 17556.1 845.729  26
   0 -15 -11 139.589 92.9628  16
   0  15  11 196.558 104.861   6
   0 -15  11 16.4699 105.437  26
   0  16   0 84521.7 3685.40   1
   0  16  -1 6873.74 647.050   2
   0  16   1 5872.94 560.600   1
   0  16  -2 15697.0 1064.56   2
   0  16   2 13963.8 976.816   1
   0 -16   3 6178.72 391.333   9
   0  16  -3 6277.95 672.908   2
   0  16   3 6120.57 612.329   1
   0 -16   4 10121.8 573.691  11
   0 -16  -4 10010.2 549.656  12
   0  16  -4 10303.9 873.901   2
   0  16   4 8865.17 802.286   1
   0 -16   4 9854.57 549.659   9
   0 -16   4 10776.2 559.301  10
   0 -16   4 9851.83 545.040  17
   0 -16  -4 8588.68 524.476  17
   0 -16  -5 18500.8 901.822  12
   0 -16   5 18643.5 928.974  11
   0  16  -5 17487.7 1260.98   2
   0  16   5 19928.4 1305.96   1
   0 -16   5 18456.1 892.988   9
   0 -16   5 17941.3 889.752  10
   0 -16   6 9532.58 585.403  11
   0 -16  -6 10965.2 595.621  12
   0 -16  -6 9757.31 540.416  16
   0  16   6 9985.04 581.359  14
   0  16   6 8843.42 885.115   1
   0  16  -6 10843.9 938.625   2
   0 -16   6 9426.62 555.527  10
   0 -16   7 24631.6 1158.13  11
   0 -16  -7 22516.0 1091.16  16
   0  16   7 24157.8 1136.38  14
   0  16  -7 24191.6 1573.96   2
   0  16   7 21726.9 1551.06   1
   0 -16   7 24991.4 1117.02  10
   0  16   7 23967.0 1190.22   6
   0 -16   8 3332.74 278.938  10
   0 -16  -8 3716.13 301.065  16
   0 -16   8 3258.48 314.290  11
   0  16   8 3178.05 290.931  14
   0 -16  -9 179.237 112.327  16
   0 -16   9 40.9652 116.926  11
   0  16   9 70.1201 108.689  14
   0 -16  10 7341.52 435.018  11
   0 -16 -10 6672.54 412.151  16
   0 -16  10 7035.09 464.690  26
   0  16  11 1509.39 180.158   6
   0 -16  11 1633.69 188.346  26
   0 -16 -12 24.2149 49.4811  15
   0  17   0 45.5965 124.994   1
   0  17   1 32796.8 1697.71   1
   0  17  -1 30158.2 1762.35   2
   0  17  -2 312.975 221.759   2
   0  17   2 107.223 147.336   1
   0 -17   2 346.214 106.632  10
   0 -17   2 201.577 109.030  17
   0 -17  -2 386.540 119.529  17
   0 -17   3 16569.2 783.265  10
   0 -17  -3 15865.3 764.409  12
   0  17   3 15621.7 1087.08   1
   0  17  -3 14836.6 1120.63   2
   0 -17  -3 14713.6 752.124  24
   0 -17  -3 15235.3 769.370  17
   0 -17   3 14757.8 773.127  17
   0  17  -4 18132.4 1244.73   2
   0  17   4 16194.8 1160.15   1
   0 -17  -4 17595.0 836.090  12
   0 -17   4 17477.0 834.413  10
   0 -17   4 15869.4 824.542  17
   0 -17  -4 15764.1 816.944  17
   0  17   5 1185.08 326.247   1
   0  17  -5 431.556 256.400   2
   0 -17   5 1035.20 252.678  31
   0 -17  -5 779.147 150.389  12
   0 -17   5 703.075 149.536  10
   0 -17   5 921.999 153.845  17
   0 -17  -6 2765.57 237.824  16
   0 -17  -6 2384.82 254.054  12
   0  17   6 3115.99 287.234  14
   0 -17   6 2665.04 281.239  11
   0  17  -6 2399.63 471.216   2
   0  17   6 3257.44 519.132   1
   0  17   6 2615.97 304.239   6
   0 -17   6 2778.04 262.129  10
   0 -17   7 24888.9 1148.25  10
   0  17   7 24555.0 1225.86   6
   0  17   7 26210.7 1182.59  14
   0 -17  -7 23711.6 1125.34  16
   0 -17   7 25541.5 1197.64  11
   0 -17   8-66.7225 92.7073  10
   0  17   8-25.0260 140.955   6
   0 -17   8-21.7688 125.795  11
   0 -17  -8 34.5817 80.5575  16
   0  17   8 19.4654 102.169  14
   0 -17   9 307.502 127.038  11
   0  17   9 241.384 103.429  14
   0 -17  10 2416.81 253.226  26
   0 -17  11 13.2843 86.6816  26
   0 -17 -12 181.331 49.2646  15
   0 -18   0 8631.00 527.158  17
   0 -18   0 9652.04 533.169  10
   0 -18  -1 154.640 110.469  17
   0 -18   1 119.053 111.928  17
   0  18  -1 391.709 238.678   2
   0  18   2 1131.24 291.778   1
   0  18  -2 1148.19 341.446   2
   0 -18   2 1349.99 179.770  10
   0 -18  -2 1305.07 182.749  17
   0 -18   2 1219.63 185.411  17
   0 -18   3 75.4943 100.555  10
   0 -18  -3 53.0743 79.1932  12
   0  18   3-61.0248 167.274   1
   0  18  -3 140.205 212.436   2
   0 -18  -3 17.5533 87.8486  24
   0 -18  -3-19.2034 110.973  17
   0 -18   3-20.0332 105.152  17
   0  18  -4 653.619 291.242   2
   0  18   4 990.751 309.605   1
   0 -18  -4 817.094 146.151  12
   0 -18   4 906.839 165.135  10
   0 -18  -4 957.355 159.192  17
   0 -18   4 958.163 172.545  17
   0  18  -5-74.5779 263.908   2
   0  18   5 142.899 195.847   1
   0 -18   5-52.0551 150.405  31
   0 -18  -5 20.2786 88.8593  12
   0  18   5-149.984 105.426  14
   0 -18   5 78.1834 91.0630  10
   0 -18   5 115.581 99.5654  17
   0  18   6 1699.20 220.696  14
   0 -18  -6 1805.27 219.865  12
   0  18  -6 1220.31 367.452   2
   0  18   6 1596.71 385.605   1
   0 -18   6 1543.18 202.166  10
   0  18   6 1679.88 251.020   6
   0 -18   7 29923.9 1365.04  10
   0  18   7 29931.8 1438.31   6
   0  18   7 32220.0 1400.73  14
   0 -18   8 189.979 98.4169  10
   0  18   8 284.949 153.613   6
   0  18   8 182.356 108.261  14
   0 -18   9 1290.72 214.854  26
   0  18   9 895.854 181.550   6
   0  18   9 1178.69 152.891  14
   0 -18 -11-36.8373 58.3164  15
   0 -18  11-45.4039 76.9298  26
   0 -19   0 63.9392 111.893  17
   0 -19   1 10564.2 603.635  17
   0 -19  -1 9946.75 585.603  17
   0  19  -1 9622.69 895.207   2
   0  19  -2 1873.02 403.717   2
   0 -19   2 1366.18 189.936  10
   0 -19   2 1206.68 192.834  17
   0 -19  -2 1387.44 197.995  17
   0 -19   3 316.126 125.953  10
   0  19  -3 517.437 253.146   2
   0 -19  -3 507.151 119.117  12
   0 -19  -3 457.811 119.243  24
   0 -19   3 428.189 137.736  17
   0 -19  -3 225.647 113.436  17
   0 -19   4-19.9281 92.8477  10
   0  19   4-67.6558 138.228   1
   0  19  -4 75.5700 207.143   2
   0 -19  -4-52.7740 127.578  31
   0 -19  -4 19.2318 84.2769  12
   0 -19  -4 17.8470 76.4902  24
   0 -19  -4-80.2789 103.736  17
   0 -19   4-41.9550 104.985  17
   0  19   5 475.709 145.543  14
   0 -19  -5 566.208 131.235  12
   0  19   5 432.095 229.021   1
   0  19  -5 229.125 242.756   2
   0 -19   5 772.257 154.064  10
   0 -19   5 751.078 156.937  17
   0 -19   6 5689.56 391.651  10
   0  19   6 5811.93 442.001   6
   0  19   6 5630.91 404.766  14
   0 -19   7 3232.39 280.171  10
   0  19   7 4011.53 349.312   6
   0  19   7 3977.50 312.257  14
   0 -19   8 9438.25 566.467  26
   0  19   8 9006.58 548.104   6
   0  19   8 8001.42 485.322  14
   0  19   9 2433.93 245.182   6
   0  19   9 2232.68 194.778  14
   0  19  10 68.7652 87.0989   6
   0 -19 -11 56.1690 42.0796  15
   0 -19  11-27.5445 66.0633  26
   0 -20   0 4973.47 394.745  17
   0 -20   0 5536.76 375.686  25
   0  20  -1 223.400 204.249   2
   0 -20  -1 179.509 128.243  17
   0 -20   2 1403.10 196.376  10
   0 -20  -2 1064.19 157.626  12
   0  20  -2 911.341 321.070   2
   0 -20  -2 1022.14 173.306  24
   0 -20  -2 1255.15 199.043  17
   0 -20   2 1281.64 207.547  17
   0 -20   3 427.330 130.327  10
   0  20  -3 615.048 306.830   2
   0 -20  -3 508.243 121.223  12
   0 -20  -3 564.148 136.731  24
   0 -20   3 535.200 148.223  26
   0 -20  -3 408.932 147.178  17
   0 -20   3 719.109 171.701  17
   0 -20   4-60.6826 101.230  10
   0  20  -4-77.4725 223.844   2
   0 -20   4-234.147 177.388  31
   0 -20  -4 219.203 173.451  31
   0 -20   4 44.9656 128.288  26
   0 -20  -4 17.9763 89.9639  24
   0 -20   4-86.5554 115.286  17
   0 -20  -4-20.6197 108.229  17
   0 -20  -4 190.893 93.9281  12
   0 -20   5 19.7256 101.955  10
   0 -20   5 47.6827 127.020  26
   0 -20   5-79.3479 104.121  17
   0 -20  -5 19.7777 86.6662  12
   0  20   5-64.3723 117.634  14
   0 -20   6 145.570 151.972  26
   0  20   6-24.4354 139.427   6
   0 -20   6 18.5490 104.474  10
   0  20   6-40.8094 116.428  14
   0 -20   7 1149.53 203.400  26
   0  20   7 939.034 189.723   6
   0 -20   7 936.869 152.565  10
   0  20   7 950.339 162.772  14
   0 -20   8 1403.15 218.003  26
   0  20   8 819.026 169.862   6
   0  20   8 1254.45 155.673  14
   0  20   9 2914.10 255.089   6
   0 -20   9 3577.77 291.638  26
   0  20  10 653.411 110.499   6
   0 -20  10 736.764 129.887  26
   0 -20  11 1684.49 125.924  26
   0 -21   0-119.971 151.910  17
   0 -21   0-38.4358 99.3632  25
   0  21  -1 77.4045 200.041   2
   0 -21  -1 23.5692 119.911  17
   0 -21  -2 983.519 154.547  12
   0  21  -2 862.789 315.249   2
   0  21   2 1548.68 383.520   2
   0 -21  -2 1202.87 177.938  24
   0 -21   2 1190.52 207.307  17
   0 -21  -2 1124.04 205.465  17
   0 -21   3 1915.58 227.483  10
   0 -21  -3 1495.81 181.076  12
   0  21  -3 1022.66 327.502   2
   0 -21  -3 1648.87 201.290  24
   0 -21  -3 1877.97 240.260  17
   0 -21   3 1686.94 230.158  17
   0 -21   4 926.245 171.999  10
   0 -21  -4 1066.74 161.340  24
   0 -21   4 911.191 179.272  26
   0 -21  -4 934.231 176.053  17
   0 -21   4 1178.59 193.083  17
   0 -21  -4 1053.63 164.809  12
   0 -21   5 211.339 117.854  10
   0 -21   5 226.568 131.012  26
   0 -21   5 19.4015 107.934  17
   0 -21  -5 131.687 95.8208  12
   0  21   5 83.4314 106.215  14
   0 -21   6 2624.67 282.428  26
   0  21   6 2441.79 272.730   6
   0 -21   6 2286.52 228.487  10
   0  21   6 2555.77 251.759  14
   0 -21   7 534.502 150.710  26
   0 -21   7 376.672 114.393  10
   0  21   7 188.393 126.207   6
   0  21   7 411.878 111.513  14
   0 -21   8 56.6526 117.032  26
   0  21   8-17.7364 103.775   6
   0  21   8 50.2544 63.9282  14
   0  21   9 27.3107 78.9110   6
   0 -21   9-60.8254 105.813  26
   0  21  10 1569.50 141.039   6
   0 -21  10 1862.21 161.463  26
   0 -22   0 247.401 110.345  25
   0 -22   0 221.740 133.486  17
   0 -22   1 121.890 108.463  25
   0 -22  -1 313.763 143.092  17
   0 -22  -2 1119.98 179.188  24
   0 -22   2 1814.91 241.450  17
   0 -22  -2 1725.15 233.083  17
   0 -22  -2 1428.15 174.132  12
   0 -22   3 20.3872 114.828  10
   0 -22  -3 37.3787 95.0768  24
   0 -22   3-23.1478 137.067  17
   0 -22  -3 88.6760 121.533  17
   0 -22  -3-16.9470 81.9355  12
   0 -22   4 568.304 149.482  10
   0 -22   4 223.121 123.841  26
   0 -22  -4 529.375 125.714  24
   0 -22   4 235.509 134.941  17
   0 -22  -4 386.932 129.779  17
   0 -22  -4 433.760 115.291  12
   0  22   5 405.617 149.334   6
   0 -22   5 548.609 142.680  10
   0 -22   5 166.955 126.061  26
   0 -22  -5 535.904 127.373  17
   0  22   5 474.893 137.433  14
   0 -22   6 1881.51 227.931  26
   0  22   6 2069.39 236.149   6
   0 -22   6 2032.91 209.603  10
   0  22   6 1813.52 206.208  14
   0 -22   7 37.7737 106.399  26
   0  22   7 74.3264 116.413   6
   0  22   7 57.6773 81.2430  14
   0  22   8 1334.65 169.914   6
   0 -22   8 1313.18 181.225  26
   0  22   9 550.004 106.494   6
   0 -22   9 671.617 118.709  26
   0  22  10-12.1265 38.7809   6
   0 -22  10 17.5467 39.6342  25
   0 -22  10 44.3293 49.6072  26
   0 -23   0-18.2925 93.0699  25
   0 -23   0-73.7865 143.903  17
   0 -23  -1 20.7068 121.147  24
   0 -23   1-39.1244 102.680  25
   0 -23  -1-72.2588 144.314  17
   0  23  -1-18.5071 101.462  13
   0 -23   2 453.865 170.357  17
   0 -23  -2 646.568 167.448  17
   0 -23  -2 544.108 145.760  24
   0 -23   3-22.5735 127.142  17
   0 -23  -3 129.812 132.608  17
   0 -23  -3-17.9196 102.249  24
   0 -23   4 5437.17 370.971  10
   0 -23   4 4547.48 344.324  26
   0 -23   4 5038.08 371.355  17
   0 -23  -4 4984.00 364.043  17
   0 -23   5 983.127 170.728  26
   0 -23   5 1420.18 182.254  10
   0  23   5 1623.23 218.861   6
   0  23   5 1294.33 183.048  14
   0 -23   6 2213.16 230.212  26
   0 -23   6 2432.35 212.915  10
   0  23   6 2389.20 239.948   6
   0  23   6 1943.70 206.351  14
   0 -23   7 1316.92 177.822  26
   0  23   7 1176.17 164.327   6
   0  23   7 1031.71 132.809  14
   0  23   8 320.259 97.4632   6
   0 -23   8 265.142 101.241  26
   0  23   9 574.134 85.6851   6
   0 -23   9 703.804 102.815  26
   0 -24   0 10665.8 601.872  25
   0 -24   0 13477.4 708.965  17
   0 -24  -1 2967.97 279.155  24
   0 -24   1 3036.48 270.428  25
   0 -24  -1 3404.75 324.535  17
   0 -24  -2 109.763 97.5137  24
   0 -24   2 151.351 116.000  25
   0 -24  -2 133.112 124.994  17
   0 -24   2-91.5931 140.383  17
   0 -24  -3 2111.36 222.487  24
   0 -24   3 2386.29 263.803  17
   0 -24  -3 2779.18 275.374  17
   0 -24  -4 8053.20 481.845  17
   0 -24   4 7901.83 488.576  17
   0  24   4 8509.63 495.628  14
   0 -24   5 4797.42 323.774  26
   0  24   5 4048.28 321.156   6
   0  24   5 4483.42 317.105  14
   0 -24   6 59.3312 91.9363  26
   0  24   6 110.910 107.378   6
   0  24   6 13.1061 75.7583  14
   0  24   7-51.6035 83.3527   6
   0 -24   7 25.8732 89.2424  26
   0 -24   8 40.0362 69.6638  26
   0 -25   0-67.0419 159.473  17
   0 -25   0 56.9515 117.641  24
   0 -25  -1 15723.7 793.176  17
   0 -25   1 14104.3 722.603  25
   0 -25  -1 14587.2 744.258  24
   0  25  -2 153.428 95.2694  13
   0 -25   2 127.107 141.042  17
   0 -25  -2 164.647 134.426  17
   0 -25   2 151.927 105.912  25
   0 -25  -2 183.185 106.681  24
   0 -25  -3 4311.22 343.739  17
   0 -25   3 5121.45 365.924  17
   0 -25  -3 4500.58 311.321  24
   0 -25   3 4845.05 335.587  25
   0  25   4 975.250 157.732  14
   0 -25   4 1053.04 159.553  25
   0  25   5 109.326 82.1549  14
   0 -25   5 350.701 110.785  25
   0 -25   5 148.189 85.4530  26
   0  25   6 10.0647 58.8839  14
   0 -25   6-22.8565 78.1403  26
   0 -25   6 53.3081 79.8489  25
   0 -25   7 107.074 80.0993  25
   0 -25   7 9.38563 64.1984  26
   0 -25   8 1028.22 104.245  25
   0 -26   0 11143.9 626.041  17
   0 -26   0 10525.0 578.568  24
   0 -26  -1 11150.6 619.088  17
   0 -26   1 11118.1 595.301  24
   0 -26  -1 11318.5 585.709  24
   0 -26   1 10518.2 556.746  25
   0 -26   2 245.800 149.877  17
   0 -26  -2 276.370 126.292  17
   0 -26  -2 317.153 104.928  24
   0 -26   2 143.807 91.4690  25
   0  26   3 4065.17 290.425  14
   0  26  -3 2983.12 240.331  13
   0 -26   3 3864.78 296.754  17
   0 -26  -3 3353.56 246.148  24
   0 -26   3 4187.21 284.076  25
   0  26   4 801.015 132.141  14
   0  26  -4 775.921 124.059  13
   0 -26   4 927.691 144.922  25
   0  26   5 116.499 72.4686  14
   0 -26   5 12.5513 85.8642  25
   0 -26   6 316.865 86.6258  25
   0 -26   7 274.077 69.0519  25
   0 -27   0 70.4412 116.060  17
   0 -27   0 71.4413 94.1797  24
   0 -27  -1 51.3031 109.389  17
   0 -27  -1 173.430 104.160  24
   0 -27   1-44.1048 86.0289  24
   0 -27  -2 6650.54 377.108  24
   0 -27   2 6478.18 374.000  25
   0 -27   2 7701.58 420.372  24
   0 -27   3 1013.62 134.765  25
   0  27   3 1124.63 142.612  14
   0 -27   4 1780.26 168.034  25
   0  27   4 1818.45 161.900  14
   0 -27   5 2296.49 178.835  25
   0 -27   6 360.547 70.6696  25
   0 -28   0 2605.32 207.927  24
   0 -28  -1 862.880 119.716  24
   0 -28   1 1260.23 144.470  24
   0 -28   2 141.473 61.7349  25
   0 -28   2 199.868 90.7719  24
   0 -28  -2 184.286 67.0708  24
   0  28   2 224.599 86.1175  14
   0 -28   3 629.032 112.036  24
   0 -28   3 481.185 84.1438  25
   0 -28   4 10353.2 510.221  25
   0 -28   4 13038.1 549.818  24
   0 -28   5 192.812 63.3722  24
   0 -28   5 160.172 50.1468  25
   0 -29   0 33.2988 57.9406  24
   0 -29  -1 275.821 63.6809  24
   0  29   1 383.095 81.4395  14
   0 -29   2 280.706 72.4881  24
   0  29   2 132.941 56.1049  14
   0 -29   3 5871.01 242.758  24
   0 -29  -3 2243.84 173.232  30
   0 -29   4 2215.19 148.526  24
   0 -30   0 2030.65 153.527  30
   0 -30  -1 354.251 68.8201  30
   0 -30   2 18.6302 39.3173  30
  -1   0  14-18.4031 58.8554  11
  -1   0  13-16.5691 104.892  11
   1   0 -13 68.1944 79.8016  15
  -1   0  12 63.4893 105.931   8
   1   0 -12-37.0160 98.6270  15
  -1   0  12-227.394 149.837  11
   1   0 -12 59.0625 110.907  16
  -1   0  11 4324.41 364.432   8
   1   0 -11 4199.73 353.140  16
   1   0 -11 4252.67 345.370  15
  -1   0  10 75.4363 133.985   8
   1   0 -10 111.416 152.715  22
   1   0 -10 71.1033 110.444  16
   1   0 -10 21.9768 96.3265  15
  -1   0   9 1029.48 185.196   8
   1   0  -9 1584.87 306.514  22
   1   0  -9 1333.65 190.779  15
   1   0  -9 1299.98 188.521  16
   1   0  -8-177.861 140.749  22
   1   0  -8 18.0519 73.7850  15
   1   0  -8-38.4447 84.2500  16
   1   0  -7 562.818 176.125  22
   1   0  -6 185.918 123.408  22
   1   0  -6-201.660 184.254   2
   1   0  -5 41694.0 1827.62  22
   1   0  -5 39249.4 1890.68   2
   1   0  -4 8.53767 44.8129   5
   1   0  -3 59161.2 2370.68   5
   1   0  -2-11.6913 60.4291  22
   1   0  -2-10.4588 64.1057   5
   1   0  -2-14.3794 85.1468   2
   1   0  -1 104678. 4142.98   2
   1   0  -1 105166. 4139.58  22
   1   0  -1 107614. 4162.81   5
   1   0   0 42.8745 80.7752   5
   1   0   1 76670.9 2945.62   1
   1   0   1 71960.8 2964.52   5
   1   0   2 21.0103 76.7914   5
   1   0   3 17468.0 774.159   5
   1   0   4-8.48586 48.4210   5
   1   0   5 12388.9 528.424   5
  -1   0  -8 72.7659 99.7663  22
   1   0   9 7241.74 476.966   8
  -1   0  -9 6811.22 590.242  22
  -1   0  -9 7471.01 451.446  16
   1   0  10-23.2516 112.416   8
   1   0  10-142.957 157.229  11
  -1   0 -10 178.627 116.117  16
  -1   0 -10-19.1227 90.7887  15
   1   0  11 8504.59 541.159   7
  -1   0 -11 8353.80 504.981  16
  -1   0 -11 8385.78 494.170  15
   1   0  12 159.058 132.304   7
  -1   0 -12 66.5635 96.2348  16
   1   0  13 1802.11 181.480   7
  -1   0 -13 1470.75 150.526  16
   1   0  14-31.4987 49.3409   7
  -1  -1  14 9.07269 59.8062  11
  -1   1  14 110.430 68.3341  11
  -1  -1  13-32.7582 102.599  11
   1  -1 -13 41.1790 80.3067  15
  -1   1  13 16.6472 105.381  11
  -1  -1  12 1527.77 213.688   8
  -1   1  12 1171.05 193.254   8
  -1   1  12 1075.35 149.747   7
  -1  -1  12 1257.74 203.259  11
   1   1 -12 1311.45 192.972  16
   1   1 -12 1226.07 175.912  15
   1  -1 -12 1117.96 179.151  16
   1  -1 -12 1191.51 185.119  15
  -1   1  12 1234.67 210.911  11
  -1  -1  11 12347.4 682.343   8
  -1   1  11 11506.6 674.791   8
   1  -1 -11 11331.4 655.805  16
   1   1 -11 10761.3 644.735  16
   1  -1 -11 11092.0 645.407  15
   1   1 -11 11410.1 642.733  15
  -1   1  10 3877.07 355.786   8
  -1  -1  10 3682.54 341.517   8
   1  -1 -10 4020.38 501.107  22
   1   1 -10 3590.91 469.875  22
   1  -1 -10 3857.37 341.956  16
   1   1 -10 4137.91 342.649  16
   1   1 -10 4379.31 338.210  15
   1  -1 -10 3516.80 320.805  15
  -1   1   9 2483.02 245.352   6
  -1  -1   9 2895.57 287.799   8
  -1   1   9 2834.73 283.938   8
   1  -1  -9 2106.47 349.564  22
   1   1  -9 2596.86 262.008  16
   1   1  -9 2500.14 385.881  22
   1  -1  -9 2205.00 253.105  16
   1  -1  -9 2639.77 260.165  15
   1   1  -9 2942.03 265.412  15
  -1  -1   8 466.142 121.826   8
   1  -1  -8 893.702 220.863  22
   1   1  -8 401.145 159.112  22
   1  -1  -8 503.883 120.620  16
   1   1  -8 648.898 131.362  15
   1   1  -8 477.785 126.452  16
   1  -1  -8 650.639 128.562  15
   1   1  -7 5084.65 467.323  22
   1  -1  -7 4849.64 462.790  22
   1   1  -6 22560.6 1174.19  22
   1  -1  -6 23297.1 1181.81  22
   1   1  -6 22081.1 1253.28   2
   1   1  -5 33560.6 1526.99  22
   1  -1  -5 32472.9 1514.95  22
   1   1  -5 32165.0 1595.00   2
   1  -1  -4 5833.24 309.336   5
   1   1  -4 5936.31 323.204   5
   1  -1  -3 14544.4 661.658   5
   1   1  -3 15508.2 779.184   2
   1   1  -3 14387.0 673.071   5
   1  -1  -2 91.2773 62.6993  22
   1  -1  -2 57.3417 86.9909   2
   1  -1  -2 221.012 69.4348   5
   1   1  -2 123.425 71.8947   5
   1   1  -2 44.7534 78.4194   2
   1   1  -1 103624. 3989.74   2
   1  -1  -1 100250. 3968.79  22
   1   1  -1 100725. 3985.47  22
   1  -1  -1 101694. 3996.35   5
   1   1  -1 101416. 4006.12   5
   1   1   0 11892.1 550.137   1
   1   1   0 11851.6 490.118   2
   1  -1   0 10919.9 490.168  22
   1  -1   0 11148.2 545.117   5
   1   1   1 31955.7 1351.90   1
   1  -1   1 32527.6 1306.23   1
  -1   1  -1 32792.2 1262.28   2
   1  -1   1 30721.9 1347.29   5
   1   1   1 32187.6 1361.14   5
  -1   1  -2 496610. 19009.4   2
   1   1   2 496741. 19077.4   5
   1  -1   2 493484. 19064.3   5
   1  -1   3 18325.2 811.698   5
  -1   1  -3 18442.3 817.929   2
   1   1   3 18983.4 828.072   5
   1  -1   4 17164.9 739.151   5
  -1   1  -4 17075.7 810.482   2
   1   1   4 16977.0 751.603   5
  -1   1  -5 6773.43 356.493   2
   1   1   5 130.769 35.9620   5
   1   1   8 6993.78 452.623   6
  -1   1  -8 6368.18 523.812  22
   1   1   9 9396.28 558.443   8
   1  -1   9 9724.12 568.162   8
  -1  -1  -9 9877.97 718.500  22
  -1  -1  -9 9168.43 528.452  16
   1  -1   9 8386.78 530.757  11
  -1   1  -9 9378.81 527.121  16
   1   1  10 10967.9 625.745   8
   1  -1  10 11149.6 639.220   7
   1  -1  10 10517.3 618.420   8
   1   1  10 10584.8 601.474  11
   1  -1  10 10074.7 592.649  11
  -1  -1 -10 9987.85 585.649  16
  -1   1 -10 9517.79 572.205  16
   1  -1  11 605.592 160.933   7
   1   1  11 836.095 184.077   7
  -1  -1 -11 782.275 150.681  16
  -1   1 -11 435.813 123.384  16
  -1  -1 -11 557.119 130.181  15
   1  -1  12 13883.4 726.329   7
   1   1  12 13484.7 723.473   7
  -1   1 -12 13450.9 681.769  16
  -1  -1 -12 13461.0 695.634  16
  -1  -1 -12 14093.5 679.285  15
   1   1  13 1700.08 185.676   7
   1  -1  13 2126.05 197.740   7
  -1  -1 -13 1711.65 167.311  16
   1   1  14 15.9489 51.0065   7
  -1   2  14 1462.66 136.301  11
  -1  -2  14 1377.99 130.661  11
   1  -2 -13 1932.33 189.372  15
  -1  -2  13 2075.84 210.417  11
  -1   2  13 2240.70 219.283  11
  -1   2  12 170.479 124.728   8
  -1   2  12 90.7281 80.6476   7
  -1   2  12 22.8833 144.904  11
   1   2 -12 35.9507 92.9818  15
   1  -2 -12 180.702 120.354  16
  -1  -2  12-44.2815 145.926  11
   1  -2 -12 279.306 125.076  15
  -1   2  11 521.234 170.155   8
  -1  -2  11 94.8569 101.820  10
  -1  -2  11 406.244 145.353   8
   1  -2 -11 399.869 141.465  16
   1   2 -11 396.629 138.090  15
   1  -2 -11 368.663 143.412  15
   1   2 -11 353.733 136.064  16
  -1   2  10 225.055 119.110   6
  -1   2  10 306.068 151.719   8
  -1  -2  10 565.174 168.635   8
   1  -2 -10 447.943 205.150  22
   1   2 -10 656.756 212.649  22
   1   2 -10 472.955 143.728  15
   1  -2 -10 511.206 142.889  15
   1   2 -10 206.819 121.479  16
   1  -2 -10 387.199 142.317  16
  -1  -2   9 3559.56 311.803   8
  -1   2   9 3087.79 279.610   6
   1  -2  -9 3363.83 440.176  22
   1  -2  -9 3108.60 300.487  16
   1   2  -9 2808.33 406.288  22
   1   2  -9 3196.82 294.207  16
   1  -2  -9 2780.28 280.822  15
   1   2  -9 3651.25 295.002  15
  -1  -2   8 342.560 119.998   8
   1   2  -8 448.871 174.468  22
   1  -2  -8 90.3877 117.488  22
   1  -2  -8 313.158 112.405  16
   1   2  -8 362.274 109.540  16
   1   2  -8 470.824 106.708  15
   1  -2  -7 41181.6 1943.34  22
   1   2  -7 40459.9 1943.87  22
   1   2  -7 40210.0 2055.26   2
   1  -2  -6 2184.14 284.663  22
   1   2  -6 1818.24 267.711  22
   1   2  -6 2333.31 344.887   2
   1   2  -5 82653.0 3419.81  22
   1   2  -5 80618.8 3497.24   2
   1  -2  -4 9111.38 422.348   5
   1   2  -4 9424.19 543.129  22
   1   2  -4 8055.65 437.481   5
   1   2  -3 105442. 4407.71   2
   1  -2  -3 110235. 4277.65   5
   1   2  -3 110781. 4362.39  22
   1   2  -3 108623. 4308.09   5
   1  -2  -2 181.064 65.1309   5
   1   2  -2 62.6744 92.2278   2
   1   2  -1 50254.6 2072.68   2
   1  -2  -1 51630.7 2041.62  22
   1  -2  -1 51397.9 2072.42   5
   1   2   0 758434. 29160.0   2
   1   2   0 767190. 29231.0   1
   1  -2   0 759201. 29135.4  22
   1  -2   0 765914. 29209.8   5
   1   2   1 170150. 1380.27   1
   1  -2   1 170229. 1246.38   5
  -1   2  -2 338745. 12989.9   2
   1  -2   2 336368. 13024.1   5
   1  -2   3 1800.42 146.482   5
  -1   2  -3 1601.53 154.003   2
   1   2   3 1964.35 171.455   5
   1  -2   4 13626.5 597.054   5
  -1   2  -4 12212.5 661.183   2
   1   2   4 13661.3 624.379   5
  -1   2  -5 43792.6 1346.51   2
   1   2   5 22838.0 1063.78   5
  -1   2  -6 18666.8 978.813   2
  -1   2  -7 16529.5 905.495  22
  -1   2  -8 22388.2 1176.92  22
   1   2   8 21642.7 1035.47  14
   1  -2   9 6282.70 423.816   8
   1   2   9 6242.39 424.976   8
   1   2   9 5615.28 431.017   6
  -1  -2  -9 5440.41 534.009  22
  -1   2  -9 6049.93 384.207  16
  -1  -2  -9 4940.88 370.436  16
   1  -2   9 5613.19 396.926  11
   1  -2  10 215.242 139.964   7
   1   2  10 184.978 135.323   8
   1  -2  10-119.472 136.193  11
  -1   2 -10 281.008 108.316  16
  -1  -2 -10 41.1980 94.1739  16
   1   2  11 2129.86 245.115   8
   1  -2  11 2128.80 248.710   7
  -1   2 -11 1597.73 200.259  16
  -1  -2 -11 2003.06 219.223  15
  -1  -2 -11 1960.85 228.254  16
   1   2  12 1169.29 194.238   7
   1  -2  12 1251.44 189.372   7
  -1  -2 -12 1255.66 178.736  16
  -1  -2 -12 1449.84 170.528  15
   1   2  13 187.330 97.9173   7
   1  -2  13 220.076 95.1647   7
  -1  -2 -13 173.711 82.0790  16
   1   2  14 158.947 62.3377   7
  -1   3  14 537.694 89.1437  11
  -1  -3  14 372.935 81.5462  11
  -1   3  13-31.1398 87.6968   8
  -1  -3  13-31.3405 93.8890  11
  -1   3  13 16.4380 104.057  11
   1  -3 -13-13.5617 84.9511  15
  -1   3  12 4220.05 344.206   8
   1  -3 -12 4277.10 338.165  16
   1   3 -12 4675.01 327.683  15
   1  -3 -12 4220.17 325.153  15
  -1  -3  12 4342.73 351.177  11
  -1   3  12 3760.07 347.863  11
  -1  -3  11-46.8756 119.232   8
  -1   3  11 123.984 134.037   8
  -1  -3  11 18.8612 95.9504  10
   1  -3 -11-23.5656 134.464  16
   1   3 -11 82.1136 114.091  15
   1   3 -11-21.4321 110.773  16
   1  -3 -11-43.2880 102.758  15
  -1  -3  10 1450.95 225.248   8
  -1   3  10 1350.82 200.847   6
  -1   3  10 1178.48 208.567   8
   1  -3 -10 898.095 266.067  22
   1   3 -10 1301.24 284.491  22
   1   3 -10 1297.85 192.802  15
   1  -3 -10 1381.59 203.402  15
   1   3 -10 1190.95 201.902  16
   1  -3 -10 1387.10 218.834  16
  -1  -3   9 3734.78 315.105   8
  -1   3   9 2668.66 267.739   6
   1   3  -9 3314.02 290.030  16
   1   3  -9 3212.20 424.554  22
   1  -3  -9 2926.39 415.589  22
   1  -3  -9 2799.21 283.111  16
   1  -3  -9 2526.67 265.113  15
   1   3  -9 3199.71 278.390  15
   1   3  -8 182.352 192.533   2
  -1  -3   8 160.918 99.2566   8
   1  -3  -8 229.351 182.840  22
   1   3  -8 136.246 124.713  22
   1   3  -8 236.233 98.5138  15
   1  -3  -8 138.580 97.6982  16
   1   3  -8 285.706 100.255  16
   1   3  -7 523.863 235.158   2
   1  -3  -7 425.300 177.521  22
   1   3  -7 469.133 168.478  22
   1   3  -6 44227.7 2175.24   2
   1   3  -6 46129.5 2083.52  22
   1   3  -5 146955. 6186.31   2
   1   3  -5 155374. 6108.14  22
   1  -3  -4 827.936 97.6521   5
   1   3  -4 660.700 112.417   5
   1   3  -4 981.723 169.485  22
   1  -3  -3 2696.01 189.306   5
   1   3  -3 2604.43 275.615   2
   1   3  -3 2818.10 241.138  22
   1   3  -2 129605. 5164.37   2
   1  -3  -2 130165. 5091.22   5
   1   3  -2 130668. 5133.53  22
   1  -3  -1 223112. 8759.92   5
   1   3  -1 232047. 8780.10   2
   1  -3  -1 223313. 8793.30  31
   1   3   0 234442. 8948.03   2
   1  -3   0 234964. 8976.97   5
   1  -3   0 230249. 8891.43  22
   1  -3   0 228393. 9007.39  31
   1   3   1 54107.0 2234.42   1
  -1   3  -2 215993. 8381.47  22
  -1   3  -2 225415. 8461.33   2
   1  -3   2 219728. 8464.69   5
  -1   3  -3 115732. 4519.98   2
   1  -3   3 113351. 4479.43   5
   1  -3   4 40783.0 1666.70   5
  -1   3  -4 41315.2 1764.99   2
   1   3   4 41265.6 1708.72   5
  -1   3  -5 2806.59 280.670   2
  -1   3  -5 3013.57 246.456  22
   1   3   5 2880.39 195.989   5
  -1   3  -6 30269.8 1477.97   2
  -1   3  -6 31951.6 1430.61  22
  -1   3  -7-34.6382 109.670   2
  -1   3  -7 222.747 104.930  22
   1  -3   8 18455.6 887.392   8
   1   3   8 17145.6 873.909  14
   1  -3   9 3149.18 303.250   7
   1   3   9 3114.98 309.165   6
   1   3   9 3601.00 316.304   8
   1  -3   9 3132.04 288.539  11
  -1  -3  -9 3445.33 287.865  16
   1  -3  10 2539.48 278.099   7
   1   3  10 2974.84 286.844   8
  -1  -3 -10 1949.94 331.972  22
  -1  -3 -10 2590.51 258.059  16
   1  -3  10 2297.18 245.349  11
   1   3  11 1273.46 199.164   8
   1  -3  11 1772.83 223.937   7
  -1  -3 -11 1240.39 192.075  16
  -1  -3 -11 1224.53 182.216  15
   1   3  12 725.483 165.970   7
   1  -3  12 771.942 161.903   7
  -1  -3 -12 950.636 155.334  16
  -1  -3 -12 559.811 121.208  15
   1  -3  13 2131.05 188.270   7
   1   3  13 1945.42 192.342   7
  -1  -3 -13 1498.62 163.278  16
  -1  -3 -13 1496.86 142.254  15
   1   3  14 1123.49 109.808   7
  -1   4  14 1678.32 140.340  11
  -1  -4  14 1881.47 143.286  11
  -1   4  13 1360.18 167.587   8
  -1   4  13 1068.87 124.171   7
  -1  -4  13 1246.71 165.631  11
   1  -4 -13 1317.74 164.406  16
   1  -4 -13 1343.57 157.487  15
  -1   4  13 1486.20 176.981  11
  -1   4  12 5064.69 381.363   8
   1  -4 -12 5441.30 376.324  16
  -1  -4  12 4727.25 368.435  11
   1  -4 -12 5155.61 357.277  15
  -1   4  12 4063.32 366.574  11
  -1   4  11 1555.68 237.747   8
  -1  -4  11 1677.67 205.872  10
  -1   4  11 1704.88 209.901   6
   1  -4 -11 1765.23 235.426  16
   1  -4 -11 1779.27 224.750  15
   1   4 -11 1568.77 208.812  15
  -1   4  10 38542.2 1705.21   6
  -1   4  10 40649.9 1757.31   8
  -1  -4  10 37392.8 1689.10  10
  -1  -4  10 38898.6 1729.82   8
   1   4 -10 36404.7 1976.56  22
   1   4 -10 38839.6 1704.33  16
   1  -4 -10 38781.2 1734.80  16
   1  -4 -10 38412.9 2021.19  22
   1   4 -10 38329.1 1696.27  15
   1  -4 -10 37788.7 1707.91  15
  -1  -4   9 39578.4 1728.64   8
  -1   4   9 38642.6 1707.80   6
   1  -4  -9 38867.6 1728.68  16
   1  -4  -9 38702.8 2006.30  22
   1   4  -9 38488.2 1985.05  22
   1   4  -9 36622.8 1696.23  16
   1   4  -9 40517.4 1706.07  15
   1   4  -8 310.768 188.477   2
  -1   4   8 134.541 99.5871   6
  -1  -4   8 261.635 110.553   8
   1   4  -8 45.9009 111.180  22
   1  -4  -8 46.7058 135.129  22
  -1  -4   8 356.634 127.376  11
   1   4  -8 171.477 95.6061  16
   1   4  -8 238.621 99.4657  15
   1   4  -7 15478.7 1077.52   2
   1   4  -7 16404.6 981.458  22
   1   4  -6 4802.08 508.390   2
   1   4  -6 6296.81 493.220  22
   1   4  -5 269030. 10597.9  22
   1   4  -4 97772.7 3988.15  22
   1   4  -3 808.728 167.998   2
   1  -4  -3 1229.00 127.970   5
   1   4  -3 1156.66 160.526  22
   1   4  -2 6280.48 400.772   2
   1  -4  -2 5451.45 324.529   5
   1   4  -2 6068.75 366.841  22
   1  -4  -2 5882.22 361.933  31
   1  -4  -1 213564. 8321.06   5
   1   4  -1 214655. 8357.01   2
   1  -4  -1 215497. 8366.07  31
   1  -4   0 67880.1 2623.65   5
   1   4   0 65157.0 2615.58   2
   1  -4   0 64487.2 2532.71  22
   1  -4   0 65621.4 2661.39  31
  -1   4  -2 1988.61 180.032   2
   1  -4   2 1993.98 170.795   5
   1   4   2 1857.80 222.401   1
   1  -4   2 2122.15 202.992  31
  -1   4  -3 27170.1 1113.82  22
  -1   4  -3 27768.8 1208.82   2
   1  -4   3 26919.9 1153.24   5
  -1   4  -4 4493.41 276.211  22
  -1   4  -4 4471.95 336.872   2
  -1   4  -5 3262.52 314.155   2
  -1   4  -5 2857.48 243.945  22
   1   4   5 3300.84 228.050   5
  -1   4  -6 41192.1 1929.61   2
  -1   4  -6 43044.4 1852.21  22
  -1   4  -7 329.912 150.314   2
   1  -4   8 829.393 158.908   7
   1   4   8 693.746 147.739  14
   1   4   9 25748.9 1187.91   8
   1  -4   9 24852.3 1184.04   7
   1   4   9 23785.0 1173.28  14
   1  -4   9 24955.3 1154.24  11
  -1  -4  -9 25355.6 1163.20  16
   1   4  10 22.9467 106.910   8
   1  -4  10 69.3384 128.458   7
   1   4  10-76.7631 128.056   6
  -1  -4 -10 149.276 136.394  22
  -1  -4 -10 105.748 109.317  16
   1  -4  10-38.8276 93.8657  11
   1  -4  11 12331.7 688.265   7
   1   4  11 13218.5 697.947   8
  -1  -4 -11 11887.9 674.687  16
   1  -4  12 2650.53 255.645   7
   1   4  12 2745.09 270.534   7
  -1  -4 -12 3047.44 262.285  16
  -1  -4 -12 2797.15 239.769  15
   1   4  13 2465.47 213.967   7
   1  -4  13 2491.49 201.112   7
  -1  -4 -13 2271.61 197.853  16
   1   4  14 7.52136 49.0777   7
  -1  -5  14 29.3806 46.5020  11
  -1   5  14 7.90382 50.0382  11
  -1   5  13 14.8796 92.2155   8
  -1   5  13-9.55314 53.8199   7
   1  -5 -13 51.6083 77.3112  15
  -1   5  13 125.703 101.524  11
   1  -5 -13 70.6918 90.4339  16
  -1  -5  13 43.8611 85.5440  11
  -1   5  12 165.461 119.537   8
   1  -5 -12 35.7926 103.439  15
  -1  -5  12-41.0962 106.227  11
   1  -5 -12 98.3111 115.053  16
  -1   5  11 12011.6 694.173   8
  -1   5  11 11200.8 642.809   6
  -1  -5  11 11964.6 635.120  10
   1  -5 -11 12003.3 684.885  16
   1  -5 -11 11548.3 657.511  15
   1   5 -11 12522.7 654.689  15
  -1  -5  10 4185.54 351.269  10
  -1   5  10 4801.34 374.779   6
  -1  -5  10 4796.86 378.106   8
   1   5 -10 4539.52 359.607  16
   1   5 -10 4611.76 357.480  15
   1   5  -9 14844.7 1162.37   2
  -1  -5   9 16132.2 843.224  10
  -1  -5   9 16419.2 858.387   8
  -1   5   9 17316.1 860.891   6
   1   5  -9 17245.1 1098.71  22
   1   5  -9 16641.2 847.501  16
   1  -5  -9 17693.4 1120.34  22
   1   5  -9 16941.8 846.023  15
   1   5  -8 6303.08 666.679   2
  -1  -5   8 6833.78 447.357   8
  -1   5   8 6502.49 440.894   6
   1   5  -8 7538.70 629.329  22
   1   5  -8 6912.40 434.350  16
   1   5  -8 6975.80 434.610  15
  -1  -5   8 6960.47 466.058  11
   1  -5  -8 6955.41 452.642  16
   1   5  -7 2008.21 360.137   2
   1   5  -7 1750.06 291.901  22
   1   5  -6 8179.25 703.525   2
   1   5  -6 9321.58 642.740  22
   1   5  -5 35062.8 1640.88  22
   1   5  -4 27212.7 1284.43  22
   1   5  -3 61687.4 2571.39   2
   1  -5  -3 58249.5 2414.61   5
   1   5  -3 60243.0 2499.19  22
   1  -5  -3 60449.0 2473.35  31
   1   5  -2 141673. 5542.86   2
   1  -5  -2 138718. 5442.77   5
   1   5  -2 136333. 5494.23  22
   1  -5  -2 139734. 5501.01  31
   1  -5  -1 38788.4 1644.47   5
   1   5  -1 40616.2 1739.20   1
   1   5  -1 39457.3 1693.53   2
   1  -5  -1 40253.6 1696.79  31
   1   5   0 320671. 12667.2   1
   1   5   0 327665. 12604.3   2
   1  -5   0 325917. 12588.3   5
   1  -5   0 327761. 12636.2  31
  -1   5  -2 22990.5 1039.04   2
   1  -5   2 22888.6 1007.81   5
   1  -5   2 23438.8 1068.09  31
  -1   5  -3 19193.2 912.754   2
   1  -5   3 17700.2 842.429   5
  -1   5  -3 19693.0 793.481  22
   1  -5   3 18827.6 908.820  31
  -1   5  -4 4536.36 276.005  22
  -1   5  -4 4334.22 348.466   2
  -1   5  -5 30274.9 1500.45   2
  -1   5  -5 33640.1 1409.59  22
   1   5   5 32036.4 1390.96   5
  -1   5  -6 30883.9 1517.74   2
  -1   5  -7 5064.85 478.342   2
   1   5   8 21989.7 999.248  23
   1   5   8 21818.5 1056.35   6
   1   5   8 21155.3 1025.85   8
   1  -5   8 21455.9 1030.14   7
   1   5   8 21244.6 1030.74  14
   1   5   9 1181.49 197.524   8
   1  -5   9 1399.21 203.355   7
  -1  -5  -9 1274.57 183.585  16
   1  -5   9 1314.28 182.052  11
   1   5   9 1046.79 186.986  14
   1  -5  10 12543.3 695.357   7
   1   5  10 12400.9 693.451   8
  -1  -5 -10 12496.6 678.749  16
   1  -5  10 11649.0 649.305  11
   1   5  11 4070.88 339.431   8
   1  -5  11 4603.43 354.660   7
  -1  -5 -11 4010.12 333.878  16
   1  -5  12 4004.54 298.311   7
  -1  -5 -12 3258.60 279.947  16
  -1  -5 -12 3576.11 275.352  15
   1   5  13 2378.25 208.357   7
  -1  -5 -13 2163.13 193.247  16
  -1  -5 -13 2032.05 167.754  15
   1   5  14 269.807 62.4020   7
  -1  -6  14 32.7027 41.0381  11
  -1   6  14 107.596 50.8222  11
  -1   6  13 170.764 67.2412   7
  -1   6  13 473.178 117.145   8
   1  -6 -13 409.255 110.119  16
  -1   6  13 348.848 119.093  11
  -1  -6  13 459.266 115.155  11
   1  -6 -13 447.570 99.2030  15
  -1   6  12 1133.01 195.760   8
   1  -6 -12 974.522 157.363  15
   1  -6 -12 1096.12 179.777  16
  -1  -6  12 1253.54 194.378  11
  -1   6  11 1648.91 237.703   8
  -1  -6  11 1434.81 191.679  10
  -1   6  11 1952.14 221.586   6
  -1  -6  10 64854.5 2768.02  10
  -1   6  10 67138.4 2796.29   6
   1   6 -10 68045.2 2776.38  15
   1   6  -9 2333.34 447.587   2
  -1   6   9 2078.26 246.727   6
  -1  -6   9 2374.03 255.850  10
  -1  -6   9 2270.26 252.513   8
   1   6  -9 2703.55 258.819  16
   1  -6  -9 2257.37 267.661  16
   1   6  -9 2531.33 385.621  22
   1   6  -9 2646.18 257.397  15
   1   6  -8 1565.43 359.437   2
  -1  -6   8 992.119 162.223   8
  -1   6   8 827.870 166.719   6
   1   6  -8 1235.80 266.674  22
   1   6  -8 754.851 141.644  16
   1  -6  -8 864.422 157.074  16
  -1  -6   8 1467.66 199.916  11
   1   6  -8 879.565 147.645  15
   1   6  -7 5555.76 510.287  22
   1   6  -7 4505.70 542.029   2
   1   6  -6 16504.9 962.019  22
   1   6  -6 16478.7 1067.26   2
   1   6  -5 11746.0 721.199  22
   1   6  -4 5184.91 402.420  22
   1  -6  -3 48726.3 2120.35  31
   1   6  -3 49878.7 2142.94  22
   1   6  -3 52853.8 2225.38   2
   1  -6  -2 24818.6 1142.09  31
   1  -6  -2 24640.1 1087.37   5
   1   6  -2 24843.5 1185.28   2
   1  -6  -1 210881. 8478.84  31
   1   6  -1 217389. 8533.09   1
   1   6  -1 219956. 8492.79   2
   1  -6  -1 217872. 8425.12   5
   1  -6   0 189553. 7395.04  31
  -1   6   0 186231. 7245.72   1
   1  -6   0 193125. 7335.66   5
   1   6   0 186743. 7427.03   1
   1   6   0 186960. 7365.45   2
   1   6   1 900270. 34661.5   1
   1  -6   2 104062. 4131.27  31
   1  -6   2 102723. 4059.99   5
  -1   6  -2 100565. 4107.79   2
   1  -6   3 126974. 5097.69  31
  -1   6  -3 128046. 5103.32   2
   1  -6   4-20.0634 87.9238  31
  -1   6  -4 146.859 111.826   2
  -1   6  -4 40.6538 54.9515  22
  -1   6  -5 89.7926 136.780   2
  -1   6  -6 15587.3 928.563   2
  -1   6  -7 42808.6 2060.54   2
   1  -6   8 23937.3 1116.69   7
   1   6   8 24936.1 1152.68   6
   1   6   8 22454.4 1110.60  14
   1  -6   9 2730.18 278.522  26
   1  -6   9 3083.53 291.731   7
   1   6   9 3355.16 300.234   8
   1   6   9 3388.34 307.555  14
  -1  -6  -9 3038.95 275.986  16
   1  -6   9 2798.83 264.105  11
   1   6  10 23292.7 1113.13   8
   1  -6  10 23197.1 1110.60   7
  -1  -6 -10 23242.2 1102.78  16
   1  -6  10 22045.1 1066.20  11
   1   6  11 309.749 128.888   8
   1  -6  11 478.019 137.797   7
  -1  -6 -11 437.563 142.024  16
   1  -6  12 9911.71 533.873   7
  -1  -6 -12 8761.94 509.256  15
  -1  -6 -12 10036.6 544.243  16
   1   6  13 39.8123 80.4447   7
  -1  -6 -13 102.087 80.7934  16
  -1  -6 -13 9.95580 56.8280  15
   1   6  14 613.236 75.5053   7
  -1   7  14 611.215 74.2567  11
  -1   7  13 109.242 88.3607   8
  -1   7  13 92.5237 63.4546   7
   1  -7 -13 271.604 90.4072  15
  -1   7  13 144.550 98.9575  11
  -1  -7  13 78.8124 85.0079  11
  -1   7  12 78.6462 117.838   8
  -1  -7  12 76.4067 109.033  11
  -1  -7  11 5922.52 390.900  10
  -1   7  11 6013.49 417.302   6
  -1   7  11 6354.39 449.357   8
  -1  -7  10 31346.9 1387.90  10
  -1   7  10 30329.9 1407.51   6
   1  -7 -10 29514.7 1413.05  16
   1   7  -9 6024.64 675.312   2
  -1   7   9 4915.23 389.756   6
  -1  -7   9 4898.21 373.858  10
   1  -7  -9 4585.46 381.528  16
   1   7  -9 4523.87 517.393  22
   1   7  -9 5113.97 370.849  15
   1   7  -8 3877.94 540.430   2
  -1   7   8 3158.47 290.688   6
  -1  -7   8 3347.05 290.671  10
   1  -7  -8 2624.43 385.942  22
   1   7  -8 3290.80 428.999  22
  -1  -7   8 3476.96 319.797  11
   1   7  -8 3297.44 279.748  15
   1  -7  -8 3469.53 298.405  16
   1   7  -7 16493.1 1007.72  22
   1   7  -7 15849.7 1103.30   2
   1   7  -6 48294.3 2238.04  22
   1   7  -6 48958.4 2372.47   2
   1   7  -5 25833.8 1295.75  22
   1   7  -4 160621. 6425.64  22
   1  -7  -4 160398. 6376.71  31
   1  -7  -3 322287. 12621.5  31
   1   7  -3 319601. 12630.1  22
   1   7  -3 332070. 12721.4   2
   1   7  -2 66811.8 2856.78   2
   1  -7  -2 68307.7 2814.68  31
   1   7  -1 26638.9 1220.85   2
   1   7  -1 25725.7 1250.26   1
   1  -7  -1 25371.2 1198.95  31
   1   7   0 7087.38 459.288   2
   1   7   0 7484.48 503.747   1
  -1   7   0 7782.15 364.196   1
   1  -7   0 7742.04 480.716  31
   1   7   1 262750. 10324.8   1
  -1   7  -2 102459. 4120.30   2
   1   7   2 100858. 4196.44   1
   1  -7   2 101785. 4128.31  31
  -1   7  -3 10871.9 641.333   2
   1  -7   3 11192.7 635.515  31
  -1   7  -4 169036. 6753.77   2
   1  -7   4 168624. 6706.02  31
  -1   7  -5 34861.8 1670.02   2
  -1   7  -6 14716.3 907.904   2
  -1   7  -7 30038.9 1578.87   2
   1  -7   8 35245.7 1602.15   7
   1   7   8 38615.0 1658.04   6
   1  -7   8 35756.4 1582.28  11
   1   7   8 36887.1 1621.26  14
   1  -7   9 21180.6 1077.01  26
   1  -7   9 22298.1 1080.75   7
   1   7   9 23470.2 1094.89   8
   1   7   9 23885.8 1138.37   6
   1  -7   9 21295.2 1051.88  11
  -1  -7  -9 23850.6 1083.81  16
   1   7   9 22316.4 1093.92  14
   1  -7  10 2482.79 260.902  26
   1   7  10 3180.07 301.090   8
   1  -7  10 3068.82 291.254   7
   1  -7  10 2783.97 263.548  11
  -1  -7 -10 3462.34 305.856  16
   1  -7  11-60.2411 103.787   7
   1   7  11 39.8483 101.358   8
  -1  -7 -11 20.6887 113.418  16
  -1  -7 -12 157.438 107.346  16
  -1  -7 -12 123.630 87.1975  15
   1   7  13 214.965 91.3766   7
  -1  -7 -13 297.174 97.0426  16
  -1  -7 -13 195.082 67.8307  15
   1   7  14 242.333 52.2110   7
  -1   8  13 114.926 64.2458   7
  -1  -8  13 122.055 81.2930  11
  -1   8  13 81.6980 84.4805  11
  -1   8  12 530.365 148.508   8
  -1  -8  12 621.200 139.424  11
  -1  -8  11 3284.02 264.667  10
  -1   8  11 3113.68 316.925   8
  -1   8  11 3219.60 286.243   6
   1  -8 -11 3105.04 294.860  16
  -1   8  10 877.111 178.985   6
  -1  -8  10 891.064 169.519  10
   1  -8 -10 1168.06 201.793  16
   1   8  -9 96852.8 4480.17   2
  -1   8   9 96602.4 3978.63   6
  -1  -8   9 98303.4 3958.22  10
   1  -8  -9 95296.0 4292.03  22
   1   8  -9 95304.4 4266.63  22
   1  -8  -9 99271.0 3984.26  16
   1   8  -8 2268.63 430.421   2
  -1   8   8 1962.99 245.068   6
  -1  -8   8 2245.57 236.418  10
  -1  -8   8 2411.17 219.168   9
   1   8  -8 2422.45 366.363  22
   1  -8  -8 2073.33 341.460  22
  -1  -8   8 2701.73 280.215  11
   1  -8  -8 2005.47 236.239  16
   1   8  -8 2638.39 247.554  15
  -1  -8   7 8356.81 509.839  11
   1   8  -7 8206.17 662.213  22
   1   8  -7 7489.74 724.895   2
   1   8  -6 5962.16 512.222  22
   1   8  -6 5726.79 580.653   2
   1   8  -5 12812.7 783.372  22
   1   8  -4 2658.77 299.691  22
   1  -8  -4 2915.55 284.972  31
   1   8  -3 403936. 15943.1   2
   1  -8  -3 410260. 15857.5  31
   1   8  -2 50047.4 2243.77   2
   1  -8  -2 51851.4 2203.35  31
   1   8  -1 12553.4 734.110   1
   1   8  -1 11264.3 682.247   2
   1  -8  -1 12510.4 684.850  31
   1   8   0 99687.1 4005.80   2
   1   8   0 94504.2 4052.80   1
  -1   8   0 98584.8 3858.68   1
   1  -8   0 99859.8 4020.15  31
   1   8   1 75960.9 3204.64   1
   1   8   2 18037.9 1001.21   1
  -1   8  -2 18990.5 950.016   2
   1  -8   2 18260.7 946.764  31
   1   8   3 60120.0 2740.45   1
  -1   8  -3 62527.5 2660.44   2
   1  -8   3 63014.3 2650.93  31
  -1   8  -4 40278.7 1892.62   2
   1  -8   4 42477.2 1860.43  31
  -1   8  -5 29987.4 1499.92   2
   1  -8   5 29913.5 1400.98  31
  -1   8  -6 205.670 140.844   2
  -1  -8  -7 58148.5 2379.07  12
   1   8   7 55959.9 2380.08  14
  -1   8  -7 55623.5 2643.87   2
   1   8   7 57442.6 2406.77   6
   1  -8   7 56344.7 2369.40   7
   1   8   8 55200.9 2279.11   6
   1  -8   8 50763.1 2217.53   7
   1  -8   8 52255.5 2202.13  11
   1   8   8 52071.5 2236.14  14
   1  -8   9 430.453 141.458  26
   1   8   9 394.500 132.449   8
   1   8   9 727.363 189.185   6
   1  -8   9 365.932 138.757   7
   1   8   9 136.743 127.841  14
  -1  -8  -9 649.135 150.429  16
   1  -8   9 708.620 146.384  11
   1  -8  10 42.3310 111.128  26
   1   8  10 21.7817 110.844   8
   1  -8  10 193.031 120.835   7
  -1  -8 -10 86.6902 120.484  16
   1  -8  10 36.8148 90.6158  11
   1   8  10 159.177 121.182  14
   1  -8  11 134.996 101.294   7
  -1  -8 -11 61.2172 105.537  16
  -1  -8 -12 390.875 118.183  16
  -1  -8 -12 392.304 109.580  15
   1   8  13-11.8670 72.7396   7
  -1  -8 -13 23.6334 78.6058  16
  -1  -8 -13-46.7777 57.9816  15
  -1   9  13 420.502 80.7159   7
   1  -9 -13 731.345 112.683  16
  -1  -9  13 771.065 112.679  11
  -1   9  13 591.986 117.232  11
  -1   9  12 258.355 100.459   6
   1  -9 -12 134.942 105.969  16
  -1  -9  12 242.214 114.279  11
  -1   9  11-20.2742 103.140   6
   1  -9 -11 127.162 109.543  16
   1  -9 -11 96.7961 114.635  15
  -1  -9  11-109.697 132.970  11
   1  -9 -10 12185.9 686.122  16
  -1  -9  10 11594.9 647.924  10
  -1   9  10 12222.9 685.363   6
   1   9  -9 72001.1 3510.33   2
  -1   9   9 70777.9 3027.00   6
  -1  -9   9 74771.4 3008.03  10
   1  -9  -9 67445.9 3306.37  22
   1  -9  -9 74069.6 3028.15  16
   1   9  -8 14211.0 1106.36   2
  -1   9   8 13661.3 774.999   6
  -1  -9   8 15144.1 726.789   9
  -1  -9   8 14665.4 766.139  10
   1   9  -8 16216.5 1021.15  22
  -1  -9   8 14543.8 791.286  11
   1  -9  -8 14128.7 759.419  16
  -1  -9   7 6683.06 435.323  10
  -1   9   7 7330.76 465.599   6
   1   9  -7 7312.18 615.401  22
   1  -9  -7 6839.24 433.816  16
  -1  -9   7 6709.36 455.765  11
   1   9  -6 9184.38 667.426  22
   1   9  -6 7836.49 725.343   2
   1  -9  -5 28185.1 1346.57  31
   1  -9  -4 13145.5 761.095  31
   1  -9  -3 51669.9 2301.61  31
   1   9  -3 54094.2 2402.75   2
   1  -9  -2 153.545 112.240  31
   1   9  -2 92.3432 125.868   2
   1  -9  -1 14697.8 821.849  31
   1   9  -1 14821.5 837.302   2
   1   9  -1 13953.5 851.146   1
  -1   9   1 16003.7 750.418   1
   1  -9   0 132642. 5255.88  31
   1   9   0 129994. 5236.51   2
   1   9   0 127101. 5290.25   1
  -1   9   0 129354. 5077.38   1
   1   9   1 117057. 4811.93   1
   1  -9   2 297210. 11503.1  31
  -1   9  -2 292680. 11498.6   2
   1   9   2 287619. 11566.7   1
   1  -9   3 20325.5 1028.63  31
  -1   9  -3 18731.7 1019.00   2
   1   9   3 18526.2 1082.90   1
   1  -9   4 25273.1 1259.29  31
   1   9   4 26591.2 1397.14   1
  -1   9  -4 24948.7 1300.35   2
   1  -9   5 24557.1 1220.61  31
  -1   9  -5 24672.6 1312.79   2
  -1   9  -6 175.157 165.099   2
  -1  -9  -7 50134.1 2039.44  12
   1   9   7 46931.0 2034.72  14
  -1   9  -7 45877.0 2305.25   2
   1  -9   7 45368.2 1975.74  27
   1   9   7 52036.8 2083.08   6
   1  -9   7 46347.3 2017.09   7
   1   9   8 10471.0 608.940   6
   1  -9   8 8852.26 547.775   7
   1   9   8 9686.49 572.671  14
   1  -9   8 9222.36 539.282  11
   1  -9   9 23.5430 119.767  26
   1   9   9 157.351 135.547   6
   1  -9   9-21.4091 103.508   7
  -1  -9  -9-21.2029 100.664  16
   1  -9   9-57.6150 103.811  11
   1   9   9 22.9383 120.397  14
   1  -9  10 1883.71 235.362  26
   1   9  10 2240.59 245.445   8
   1   9  10 2241.33 270.223   6
   1  -9  10 1882.87 232.447   7
   1   9  10 2355.20 252.298  14
  -1  -9 -10 2180.26 246.970  16
  -1  -9 -11 1337.76 192.941  16
  -1  -9 -12 718.255 140.194  16
  -1  -9 -12 510.944 120.739  15
  -1  -9 -13 2213.18 178.117  16
  -1  -9 -13 1786.58 148.473  15
  -1 -10  13 957.785 116.019  11
  -1  10  13 1060.66 127.245  11
  -1  10  12 1282.06 159.923   6
   1 -10 -12 1596.56 183.791  16
  -1 -10  12 1264.14 173.451  11
   1 -10 -12 1531.62 169.897  15
  -1  10  11 99.4103 104.573   6
   1 -10 -11 167.412 109.035  15
  -1 -10  11 210.665 126.398  11
   1 -10 -11 261.765 122.223  16
   1 -10 -10 12997.4 692.974  16
  -1  10  10 11855.1 684.402   6
  -1 -10  10 11380.3 641.598  10
   1  10  -9 99980.8 4852.71   2
  -1 -10   9 111484. 4361.07  10
  -1  10   9 107479. 4393.54   6
   1 -10  -9 110873. 4379.56  16
   1 -10  -9 99134.6 4670.44  22
   1 -10  -8 145.469 112.363  16
  -1 -10   8 219.712 135.703  11
  -1 -10   8 124.625 109.052  10
  -1  10   8 47.9971 124.066   6
  -1 -10   8-16.4958 90.4704   9
   1  10  -8-72.5859 187.601   2
   1 -10  -7 3248.79 268.853  16
  -1 -10   7 3402.31 299.021  11
  -1 -10   7 2978.21 272.836  10
  -1 -10   7 3246.25 260.843   9
  -1  10   7 2480.61 275.597   6
   1  10  -7 2995.66 481.645   2
   1  10  -6 11488.5 909.195   2
   1 -10  -5 8777.94 591.646  31
   1 -10  -4 34181.7 1625.49  31
   1 -10  -3 4634.21 401.866  31
   1  10  -3 3527.19 408.424   2
   1 -10  -2 2394.73 278.777  31
   1  10  -2 1427.02 258.450   2
   1 -10  -1 475.093 147.524  31
   1  10  -1 338.994 164.648   1
   1  10  -1 455.401 152.747   2
  -1  10   1 389.616 102.919   1
   1 -10   0 54874.1 2371.98  31
   1  10   0 55087.6 2368.18   2
  -1  10   0 53421.0 2198.68   1
   1  10   0 52412.3 2403.02   1
   1  10   1 32210.3 1580.87   1
   1 -10   2 25931.1 1323.76  31
  -1  10  -2 23087.8 1297.81   2
   1 -10   3 29269.4 1422.23  31
   1  10   3 29030.6 1509.65   1
  -1  10  -3 28045.0 1434.15   2
   1 -10   4 251.909 125.665  31
  -1  10  -4 220.586 134.603   2
   1  10   4 139.085 146.959   1
   1 -10   5 655.543 165.085  31
  -1  10  -5 286.825 164.434   2
   1  10   5 740.532 222.392   1
  -1  10  -6 420.340 171.446   2
  -1  10  -7 40493.4 2117.06   2
   1 -10   7 41460.6 1788.87  27
   1  10   7 46547.6 1892.00   6
   1 -10   7 39675.7 1815.21   7
   1 -10   7 41334.0 1808.32  11
   1  10   7 42829.3 1846.81  14
  -1 -10  -7 45189.7 1848.71  12
   1 -10   8 30282.2 1376.31  27
   1  10   8 32460.9 1480.67   6
   1 -10   8 32670.6 1434.24   7
   1 -10   8 31334.7 1407.54  11
   1  10   8 31861.8 1445.15  14
   1  10   9 324.456 245.883   1
   1 -10   9 145.451 136.682  26
   1 -10   9 212.387 114.975   7
   1  10   9 237.174 144.604   6
   1 -10   9 249.241 112.342  11
   1  10   9 23.0757 143.135  14
   1 -10  10 693.671 163.525  26
   1  10  10 507.245 165.094   6
   1  10  10 506.972 133.847   8
  -1 -10 -10 768.555 164.440  16
   1  10  10 309.008 129.130  14
   1  10  11 807.934 178.340   6
  -1 -10 -11 657.914 150.460  16
  -1 -10 -12 1284.56 166.147  16
  -1 -10 -13 20.2613 68.6511  16
  -1 -10 -13-40.5637 51.3620  15
  -1  11  13 198.813 55.9223   7
  -1 -11  13 380.948 78.4057  11
   1 -11 -13 383.922 73.6699  15
  -1  11  13 401.208 88.2202  11
  -1  11  12 784.148 129.101   6
   1 -11 -12 789.340 132.676  15
   1 -11 -12 583.047 123.360  16
  -1 -11  12 1006.17 148.169  11
  -1  11  11 173.638 106.396   6
  -1 -11  11 341.025 135.184  11
   1 -11 -11 424.839 122.654  15
   1 -11 -11 320.709 122.430  16
  -1 -11  10 204.970 120.543  10
  -1  11  10 368.865 146.065   6
   1 -11 -10 21.5098 104.175  16
  -1 -11   9 20.7059 124.064  10
  -1 -11   9 15.6776 91.7298   9
  -1  11   9 24.8330 134.239   6
   1 -11  -9 87.6762 123.462  16
  -1 -11   8 10319.8 608.272  11
   1 -11  -8 9701.55 558.653  16
  -1  11   8 9765.96 602.415   6
  -1 -11   8 9041.45 553.522  10
  -1 -11   8 8905.52 525.462   9
   1  11  -8 9886.79 924.929   2
   1 -11  -7 31263.1 1432.00  16
  -1 -11   7 34284.7 1498.73  11
  -1  11   7 32521.6 1491.09   6
  -1 -11   7 32441.9 1455.35  10
  -1 -11   7 32022.9 1422.12   9
   1  11  -7 35286.5 1922.07   2
  -1 -11   6 287.497 121.961  11
  -1 -11   6 237.742 99.3007  10
   1  11  -6 184.379 177.826   2
   1 -11  -5 734.525 169.957  31
   1 -11  -4 87418.8 3714.81  31
   1 -11  -3 73376.0 3149.48  31
   1  11  -3 72145.1 3234.32   2
   1 -11  -2 33107.6 1590.85  31
   1  11  -2 32755.8 1647.47   2
   1 -11  -1 7154.70 534.772  31
   1  11  -1 6424.41 542.691   2
  -1  11   1 7384.60 463.428   1
   1  11  -1 7922.16 592.281   1
   1  11   0 4945.97 435.308   2
   1  11   0 5273.51 473.803   1
   1  11   1 68656.4 3027.56   1
   1 -11   2 82583.1 3395.64  31
  -1  11  -2 77546.9 3391.15   2
   1  11   2 76532.5 3442.39   1
   1 -11   3 823.710 196.330  31
   1  11   3 892.509 240.211   1
  -1  11  -3 1008.97 234.102   2
   1 -11   4 104.619 115.013  31
   1  11   4 149.931 144.503   1
  -1  11  -4 202.989 153.038   2
   1 -11   5 174.096 110.376  31
  -1  11  -5 177.988 152.245   2
   1  11   5 113.242 155.321   1
   1  11   6 713.838 147.473  14
  -1 -11  -6 837.155 149.363  12
  -1  11  -6 897.122 251.278   2
   1  11   6 838.854 258.791   1
   1 -11   7 17101.4 881.537  11
  -1 -11  -7 18608.7 915.479  12
   1  11   7 20223.3 937.217  14
  -1  11  -7 16340.1 1140.27   2
   1 -11   7 18364.2 871.354  27
   1  11   7 18947.8 951.690   6
   1 -11   8 64467.8 2697.21  26
   1  11   8 63838.0 2705.63   6
   1 -11   8 63306.7 2633.23  11
   1  11   8 62111.4 2666.71  14
   1 -11   9-24.7305 131.756  26
   1  11   9-26.2585 137.824   6
   1 -11   9 19.0021 96.6673  11
   1  11   9 69.0989 120.894  14
   1 -11  10 338.736 145.321  26
   1  11  10 617.928 172.739   6
   1  11  10 365.621 141.248  14
   1  11  11 913.838 177.085   6
  -1 -11 -11 1094.06 177.798  16
  -1 -11 -12 2514.87 222.926  16
  -1 -11 -13 792.523 101.702  16
  -1 -11 -13 603.935 79.1881  15
  -1  12  13 2157.93 151.793   8
  -1 -12  13 2002.36 142.267  11
   1 -12 -13 1828.27 133.397  15
  -1  12  13 1942.18 152.978  11
  -1  12  12 140.312 85.7684   6
   1 -12 -12 145.833 80.9684  15
   1 -12 -12 87.7498 81.9259  16
  -1 -12  12 109.215 89.1980  11
  -1  12  11 2256.42 227.354   6
   1 -12 -11 1613.91 191.416  15
   1 -12 -11 1575.61 195.120  16
  -1 -12  11 1552.70 202.737  11
  -1 -12  10 1035.82 163.576  10
  -1  12  10 863.636 180.304   6
   1 -12 -10 1093.08 179.579  16
  -1 -12   9 6231.85 401.915   9
  -1  12   9 6316.39 469.431   6
  -1 -12   9 6806.06 447.176  10
   1 -12  -9 7582.69 462.609  16
  -1 -12   8 2927.78 296.674  11
   1 -12  -8 2709.48 256.439  16
  -1 -12   8 2393.15 240.172   9
  -1  12   8 2585.02 287.271   6
  -1 -12   8 2478.59 256.821  10
   1  12  -8 2124.75 443.941   2
   1 -12  -7 14240.1 725.420  16
  -1 -12   7 13529.5 765.677  11
  -1 -12   7 13710.3 738.312  10
  -1 -12   7 15074.4 730.596   9
  -1  12   7 13833.6 773.959   6
   1  12  -7 13841.4 1108.91   2
  -1 -12   6 235.366 110.597  11
  -1 -12   6-56.7999 88.2152  10
  -1 -12   6 50.4678 85.5867   9
   1  12  -6-64.4463 195.298   2
   1 -12  -4 3184.67 373.623  31
   1 -12  -3 1371.25 235.681  31
   1  12  -3 1087.43 269.347   2
   1 -12  -2 11314.7 740.575  31
   1  12  -2 10421.1 767.287   2
  -1  12   2 12118.5 714.312   1
   1 -12  -1 10721.1 711.778  31
   1  12  -1 10957.8 730.111   2
   1  12  -1 11514.3 764.624   1
  -1  12   1 9617.82 600.675   1
   1  12   0 5551.10 485.444   2
   1  12   0 5373.39 499.010   1
   1  12   1 48679.2 2288.43   1
   1 -12   2 33340.9 1578.56  31
  -1  12  -2 29430.3 1554.34   2
   1  12   2 29584.9 1606.71   1
   1 -12   3 5701.38 496.122  31
  -1  12  -3 4775.74 491.149   2
   1  12   3 5493.56 550.290   1
   1 -12   4 154.379 153.711  31
   1  12   4 53.6632 176.786   1
  -1  12  -4-89.3646 135.404   2
   1 -12   5 8727.52 660.131  31
  -1  12  -5 8774.79 712.117   2
   1  12   5 9601.82 815.511   1
  -1  12  -6 1540.28 314.352   2
   1  12   6 2045.90 395.013   1
   1 -12   6 1716.47 187.561  27
   1  12   6 1675.11 220.035   6
   1  12   6 1940.26 222.009  14
  -1 -12  -6 1836.25 207.755  12
  -1  12  -7 3392.79 476.006   2
   1  12   7 4330.73 607.677   1
   1  12   7 3971.87 352.013   6
   1 -12   7 3688.15 307.047  11
  -1 -12  -7 3876.84 325.493  12
   1  12   7 4289.50 336.434  14
   1 -12   8 32803.3 1535.91  26
   1  12   8 34271.7 1549.83   6
   1 -12   8 32154.7 1471.64  11
   1  12   8 33900.6 1519.17  14
   1 -12   9 1798.90 245.681  26
   1  12   9 2434.73 276.131   6
   1 -12   9 1795.93 209.013  11
  -1 -12  -9 1591.94 220.794  16
   1  12   9 1969.68 238.315  14
   1 -12  10 1911.01 246.985  26
   1  12  10 2569.50 273.926   6
   1  12  10 2164.95 240.075  14
   1  12  11-19.4680 103.721   6
   1  12  13 7.04525 46.4192   7
  -1 -12 -13-7.68494 48.6475  16
  -1 -12 -13 12.1915 36.0955  15
  -1  13  13 107.463 45.0955   8
  -1  13  13 59.0954 45.8017  11
  -1  13  12 931.614 135.419   8
  -1  13  12 867.352 125.371   6
  -1 -13  12 987.535 134.828  11
   1 -13 -12 1172.01 129.882  15
  -1  13  11 209.725 119.673   6
  -1 -13  11 193.541 112.718  11
   1 -13 -11 123.131 98.6533  15
   1 -13 -11 170.891 101.577  16
  -1 -13  10-152.135 108.117  10
  -1  13  10 88.3036 119.333   6
   1 -13 -10 93.6539 108.242  16
  -1 -13   9 615.284 154.104  10
  -1 -13   9 518.188 127.470   9
  -1  13   9 349.296 168.702   6
   1 -13  -9 579.736 155.197  16
   1 -13  -8-19.4348 100.471  16
  -1 -13   8-226.406 154.200  11
  -1 -13   8 20.9574 110.018  10
  -1 -13   8-17.9231 102.288   9
  -1  13   8-25.8519 139.755   6
   1  13  -8 76.9644 198.908   2
  -1 -13   7 2499.80 275.336  11
   1 -13  -7 1760.02 203.234  16
  -1 -13   7 2297.98 243.047  10
  -1 -13   7 2408.23 238.698   9
  -1  13   7 2026.45 267.936   6
   1  13  -7 1545.35 382.907   2
  -1 -13   6 2492.87 262.509  11
   1 -13  -6 2685.41 229.123  16
  -1 -13   6 2642.68 253.099  10
  -1 -13   6 2289.70 229.106   9
   1  13  -6 2628.58 446.063   2
  -1 -13   5 279.957 108.540  11
  -1 -13   5 217.014 100.990  10
  -1 -13   5 282.929 109.041   9
   1 -13  -4-40.6116 128.549  31
   1 -13  -3 8422.49 627.440  31
   1  13  -3 7407.10 661.108   2
  -1  13   3 7628.95 604.910   1
   1 -13  -2 37232.6 1831.01  31
  -1  13   2 38055.5 1774.77   1
   1  13  -2 38295.0 1905.31   2
   1 -13  -1 15745.9 946.123  31
   1  13  -1 15059.0 962.396   2
   1 -13   0 74172.4 3172.80  31
   1  13   0 69197.7 3156.03   2
   1  13   0 72134.2 3218.78   1
   1  13   1 271.799 170.970   1
   1 -13   2 24951.2 1311.66  31
  -1  13  -2 23464.7 1310.21   2
   1  13   2 21769.4 1317.10   1
   1 -13   3 4892.89 486.645  31
  -1  13  -3 5183.45 520.316   2
   1  13   3 4674.72 529.944   1
   1 -13   4 14122.8 924.827  31
  -1  13  -4 14529.5 976.256   2
   1  13   4 15431.6 1052.83   1
   1 -13   5 719.749 207.372  31
   1 -13   5 901.333 137.983  27
   1  13   5 832.093 154.672  14
  -1  13  -5 885.851 249.614   2
   1  13   5 1153.30 300.348   1
   1  13   6 971.958 171.744  14
   1 -13   6 1010.57 161.278  11
  -1 -13  -6 1144.29 178.517  12
  -1  13  -6 1129.06 285.233   2
   1  13   6 1073.93 316.171   1
   1  13   6 938.161 182.896   6
   1 -13   7 6708.16 446.397  11
   1  13   7 6656.95 466.274  14
  -1 -13  -7 8011.51 490.055  12
  -1  13  -7 6660.32 684.248   2
   1  13   7 5740.35 737.702   1
   1 -13   7 7998.15 523.242  26
   1  13   7 7425.82 501.741   6
   1 -13   8 41521.4 1782.33  11
   1  13   8 39857.5 1812.72  14
   1  13   8 41155.9 2341.08   1
   1 -13   8 41670.1 1852.70  26
   1  13   8 41248.7 1847.53   6
   1 -13   9 799.998 182.429  26
   1  13   9 731.817 179.713   6
   1 -13   9 691.923 142.499  11
  -1 -13  -9 916.571 177.090  16
   1  13   9 924.885 183.417  14
   1 -13  10 66.2678 121.127  26
  -1 -13 -10 77.7805 108.106  16
   1  13  10 59.7327 107.663  14
   1  13  10 90.2857 118.503   6
   1  13  11 4447.10 327.927   6
  -1 -13 -12 608.630 104.730  15
  -1 -14  12 1710.99 161.732  11
   1 -14 -12 1639.53 146.447  15
  -1  14  12 2042.98 172.599   8
  -1  14  12 1904.68 161.163   6
   1 -14 -11 264.249 95.1457  15
  -1 -14  11 386.254 129.696  11
  -1  14  11 422.259 113.766   6
   1 -14 -10 84.8820 93.1677  16
  -1 -14  10 47.3957 90.2506  10
  -1  14  10 296.147 125.332   6
   1 -14  -9 3149.84 283.614  16
  -1 -14   9 3655.65 300.510  10
  -1  14   9 3583.91 343.256   6
  -1 -14   8 32306.8 1497.83  11
  -1 -14   8 32405.4 1451.73  10
  -1  14   8 32426.4 1509.58   6
  -1 -14   8 32990.2 1428.96   9
   1 -14  -8 31029.6 1425.06  16
   1  14  -7 2488.89 494.087   2
  -1 -14   7 3266.37 298.357  10
  -1  14   7 3755.69 351.216   6
  -1 -14   7 3031.65 282.884   9
  -1 -14   7 3926.61 342.786  11
   1 -14  -7 3296.47 271.534  16
   1  14  -6 491.073 264.378   2
  -1 -14   6 181.338 109.144  10
  -1 -14   6 204.792 111.771   9
  -1 -14   6 115.213 113.599  11
  -1 -14   5 126.325 105.516  11
   1 -14  -5 91.5075 96.2253  24
  -1 -14   5 371.178 116.593   9
  -1 -14   5 75.5005 93.0437  10
  -1  14   4 17142.5 1078.30   1
   1 -14  -4 16790.1 1043.17  31
   1  14  -3-52.9702 167.661   2
  -1  14   3 41.4146 113.527   1
   1 -14  -3 86.1611 118.093  31
   1  14  -2 17635.4 1144.18   2
   1 -14  -2 19566.4 1112.57  31
   1  14  -1 412.799 210.367   2
   1 -14  -1 543.848 180.253  31
   1  14   0 1184.72 256.619   2
   1  14   0 819.384 232.218   1
   1 -14   0 1151.28 261.432  31
   1  14   1 1631.28 306.015   1
   1  14   2 9713.73 764.278   1
  -1  14  -2 7942.75 683.310   2
   1 -14   2 9012.44 703.078  31
   1  14   3 278.680 168.942   1
  -1  14  -3-50.3517 138.069   2
   1 -14   3 137.091 150.589  31
   1  14   4 1948.83 360.311   1
  -1  14  -4 1968.91 355.718   2
   1 -14   4 2126.82 328.169  31
   1 -14   5 230.553 152.303  31
   1 -14   5 370.202 108.610  11
  -1  14  -5 559.954 211.234   2
   1  14   5 67.5551 138.458   1
   1  14   5 297.156 120.055   6
   1 -14   6 7313.67 455.706  11
  -1 -14  -6 7418.11 470.142  12
   1  14   6 7186.58 471.169  14
  -1  14  -6 6671.43 683.200   2
   1  14   6 5526.14 684.494   1
   1 -14   6 6971.21 494.387  26
   1  14   6 7091.27 481.255   6
   1 -14   7 1837.41 214.872  11
  -1 -14  -7 1793.35 230.179  12
   1  14   7 2175.18 248.069  14
   1  14   7 1774.96 436.369   1
   1  14   7 2259.72 269.255   6
   1 -14   8 3282.03 326.674  26
   1  14   8 2709.86 304.047   6
   1 -14   8 2220.99 244.546  11
   1  14   8 2956.91 289.684  14
   1 -14   9 10223.3 624.077  26
   1  14   9 10372.1 620.810   6
  -1 -14  -9 9799.09 579.191  16
   1  14   9 10232.8 600.004  14
   1 -14  10-42.8483 128.366  26
  -1 -14 -10-18.3512 101.997  16
   1  14  10-37.5401 105.725  14
   1  14  10-21.0658 113.875   6
  -1 -14 -11 5597.89 365.704  16
   1  14  11 6167.78 386.039   6
  -1 -14 -12 3730.82 239.499  16
  -1 -14 -12 3420.58 226.576  15
  -1  15  12 448.284 88.2800   8
   1 -15 -11 110.316 75.2796  15
  -1 -15  11 203.149 97.5443  11
  -1  15  11 88.7960 81.2724   6
  -1  15  10 9759.71 586.444   6
  -1 -15  10 11089.2 555.400  10
  -1 -15   9 91.2138 104.217  10
  -1  15   9 238.239 162.973   6
  -1 -15   8 14179.4 758.668  11
  -1 -15   8 14127.3 719.933  10
  -1  15   8 13975.2 772.547   6
  -1 -15   8 13182.4 688.578   9
   1 -15  -8 11662.3 664.347  16
   1  15  -7 2147.19 448.876   2
  -1  15   7 2865.87 475.824   1
  -1  15   7 2329.94 289.540   6
  -1 -15   7 2689.52 269.601  10
  -1 -15   7 2779.50 265.269   9
   1 -15  -7 2604.49 234.389  16
  -1 -15   7 2763.23 294.270  11
  -1  15   6 11056.2 939.956   1
   1  15  -6 11396.2 977.416   2
  -1 -15   6 11070.8 610.073   9
  -1 -15   6 11494.2 629.112  10
  -1 -15   6 10278.4 635.239  11
  -1  15   5 18020.9 1203.63   1
  -1 -15   5 17863.2 904.267  11
   1 -15  -5 17418.7 877.216  24
  -1 -15   5 18417.9 888.954  10
  -1 -15   5 17608.9 872.226   9
   1 -15  -4 667.326 211.293  31
  -1 -15   4 832.153 151.753  11
   1  15  -4 613.420 270.682   2
   1 -15  -4 993.880 154.655  24
   1 -15  -3 563.035 205.991  31
   1  15  -3 171.045 173.245   2
   1 -15  -2 3794.76 442.726  31
   1  15  -2 3888.59 484.454   2
   1 -15  -1 1784.03 307.732  31
   1  15  -1 1460.49 314.868   2
   1 -15   0 3132.42 397.626  31
   1  15   0 2808.97 410.658   2
   1  15   0 3354.31 431.208   1
   1  15   1 22405.4 1341.72   1
   1 -15   2 1126.77 270.056  31
  -1  15  -2 1683.07 323.138   2
   1  15   2 1462.17 321.143   1
   1 -15   3 2577.99 372.948  31
   1  15   3 2029.49 376.326   1
  -1  15  -3 2306.18 388.893   2
   1 -15   4 649.604 205.381  31
   1  15   4 616.502 123.210  13
   1 -15   4 702.064 155.871  26
   1  15   4 452.212 213.971   1
  -1  15  -4 287.238 211.123   2
  -1  15  -5 238.818 204.111   2
   1  15   5-211.726 203.915   1
   1 -15   5 149.006 157.206  31
   1 -15   5 47.3823 114.541  26
   1  15   5 131.464 111.463   6
   1 -15   5-14.9356 69.5836  10
   1  15   6 3788.81 329.997  14
  -1  15  -6 4060.11 533.283   2
   1  15   6 3854.34 562.588   1
   1 -15   6 4676.03 385.888  26
   1  15   6 3887.03 344.622   6
   1 -15   7 5766.25 410.850  11
  -1 -15  -7 6786.36 453.895  12
   1  15   7 6066.04 443.628  14
   1  15   7 7123.63 799.514   1
   1  15   7 6372.08 466.573   6
   1 -15   8 997.021 211.673  26
   1  15   8 1341.00 215.763   6
   1  15   8 1402.72 206.034  14
   1 -15   9-96.8354 127.070  26
   1  15   9-22.8982 114.599   6
  -1 -15  -9 19.2744 116.822  16
   1  15   9-20.9731 113.374  14
   1 -15  10 2169.12 248.068  26
   1  15  10 2142.67 237.046   6
   1  15  10 2400.31 231.456  14
  -1 -15 -10 2246.05 221.192  16
   1  15  11 1299.57 161.662   6
  -1 -15 -11 950.587 146.257  16
  -1 -15 -12 1395.03 124.405  16
  -1 -15 -12 988.461 110.867  15
  -1  16  12 727.608 86.5371   8
  -1 -16  11 67.6842 90.0650  26
  -1  16  11 39.5258 79.8758   6
  -1  16  10-36.8912 103.895   6
   1 -16 -10-14.3516 76.4651  15
  -1  16   9 13206.7 732.605   6
  -1 -16   9 13352.3 684.253  10
  -1 -16   8 12616.5 640.575   9
  -1 -16   8 11044.4 640.250  10
  -1  16   8 11430.9 694.146   6
  -1 -16   8 12122.1 690.349  11
  -1 -16   7 3794.06 308.133   9
  -1 -16   7 3345.06 305.916  10
  -1  16   7 3869.31 362.725   6
  -1 -16   7 3398.99 332.813  11
  -1 -16   6 11084.5 629.483  10
  -1 -16   6 11084.5 620.816   9
  -1 -16   6 11334.8 658.358  11
  -1 -16   5 1011.94 173.265   9
  -1 -16   5 1185.96 191.369  11
   1 -16  -5 1152.34 179.445  24
  -1 -16   5 1190.81 160.870  17
   1  16  -4 8178.17 752.694   2
   1 -16  -4 7030.79 643.313  31
  -1 -16   4 6101.28 442.378  11
   1 -16  -4 7595.41 452.631  24
   1 -16  -4 6552.74 429.120  17
  -1 -16   4 6565.36 410.096  17
  -1 -16   3 91.2767 91.3586  10
  -1 -16   3-17.6338 91.1423   9
   1 -16  -3 50.4718 130.434  31
   1  16  -3-61.0562 167.358   2
   1 -16  -3-164.669 96.0338  24
   1 -16  -3 50.9654 79.1482  25
  -1 -16   3 227.190 107.943  17
   1 -16  -3-57.1168 92.0494  17
   1  16  -2 2767.45 448.550   2
   1 -16  -2 3237.17 270.280  24
  -1 -16   2 3210.29 267.073  10
  -1 -16   2 3232.58 264.081   9
   1 -16  -2 3763.09 446.623  31
   1 -16  -1 22643.8 1325.76  31
   1  16  -1 22109.7 1363.22   2
   1 -16   0 11151.9 838.253  31
   1  16   0 11095.7 847.012   2
   1  16   0 11146.5 866.161   1
  -1  16  -1 7955.16 732.163   2
   1  16   1 8168.74 705.760   2
   1  16   1 9063.06 772.834   1
   1 -16   2 3923.68 479.431  31
   1  16   2 4099.13 518.688   1
  -1  16  -2 3978.46 503.660   2
   1 -16   3 9275.05 504.487  10
  -1  16  -3 8821.84 784.619   2
   1  16   3 8553.45 788.799   1
   1 -16   3 10843.0 812.541  31
   1  16   3 8980.23 519.120  13
   1 -16   3 9207.00 548.999  26
  -1 -16  -3 9198.16 512.869  17
   1 -16   3 9873.37 554.884  17
   1 -16   4 109.054 84.2147  10
   1  16   4-67.8763 164.084   1
  -1  16  -4 61.4854 158.898   2
   1 -16   4-53.7819 147.421  31
   1  16   4 35.7518 80.0180  13
   1 -16   4-22.3490 102.102  26
   1 -16   4-39.4285 105.033  17
  -1 -16  -4 46.8910 90.3250  17
   1  16   5 7787.77 793.464   1
  -1  16  -5 8449.00 774.568   2
   1 -16   5 7474.46 691.570  31
  -1 -16  -5 7536.15 486.210  12
   1 -16   5 8915.74 546.810  26
   1  16   5 7789.87 503.646   6
   1 -16   5 7382.09 447.415  10
   1  16   6 2782.54 281.656  14
  -1  16  -6 2398.62 441.876   2
   1  16   6 2523.11 487.509   1
   1 -16   6 2423.74 290.914  26
   1  16   6 2416.28 275.175   6
   1 -16   7 376.415 166.879  26
   1  16   7 196.138 140.209   6
   1  16   7 210.749 128.715  14
   1  16   8 1276.93 211.322   6
   1  16   8 1924.83 233.662  14
   1 -16   9 3971.88 350.720  26
   1  16   9 4143.67 337.156   6
  -1 -16  -9 4101.50 316.323  16
   1  16   9 3753.45 312.962  14
   1 -16  10 653.454 170.785  26
   1  16  10 779.539 147.789   6
  -1 -16 -10 633.166 131.616  16
   1  16  10 884.544 142.016  14
  -1 -16 -11 301.495 93.0813  16
  -1 -16 -12 4453.26 212.402  16
  -1 -16 -12 2915.27 192.725  15
  -1 -17  11 212.897 95.7824  26
  -1  17  11 170.118 86.4530   8
  -1  17  11 250.425 86.1428   6
  -1  17  10 536.872 129.883   6
  -1 -17   9 174.771 103.919  10
  -1  17   9 213.064 144.552   6
  -1  17   8 13358.0 775.880   6
  -1 -17   8 15392.1 741.398  10
  -1 -17   8 13569.6 707.212   9
  -1 -17   8 13755.6 763.392  11
  -1 -17   7 12529.1 683.664  10
  -1  17   7 12221.3 732.568   6
  -1 -17   7 12790.0 675.772   9
  -1 -17   7 12616.9 716.569  11
  -1 -17   6 9964.02 604.322  10
  -1 -17   6 10934.4 611.270   9
  -1 -17   6 11430.8 652.862  11
  -1 -17   5 60.2770 121.795   9
  -1 -17   5 164.458 130.594  11
   1 -17  -5 40.8098 100.426  24
  -1 -17   5 34.1614 82.6138  17
  -1 -17   4-20.0602 102.050  10
   1 -17  -4-54.1671 130.943  31
   1  17  -4-68.2208 186.997   2
   1 -17  -4 40.0956 112.916  24
  -1 -17   4 17.5333 100.044  17
   1 -17  -4 20.0779 97.0716  17
  -1 -17   3 26079.9 1209.12  10
  -1 -17   3 26177.1 1202.59   9
   1 -17  -3 26770.0 1516.16  31
   1  17  -3 26832.3 1600.97   2
   1 -17  -3 24430.4 1181.03  25
   1 -17  -3 26911.3 1216.04  24
  -1 -17   3 27514.6 1198.56  17
   1 -17  -3 26942.4 1224.72  17
  -1 -17   2 7684.33 463.813  10
  -1 -17   2 7444.05 460.028   9
   1 -17  -2 8618.58 715.757  31
   1  17  -2 8621.90 769.142   2
   1 -17  -2 7348.63 455.913  25
   1 -17  -2 7995.97 476.655  24
   1 -17  -2 7515.72 479.161  17
  -1 -17   2 7076.17 448.893  17
  -1 -17   1 231.097 107.921  10
  -1 -17   1 135.630 85.0762   9
   1 -17  -1 215.845 170.908  31
   1  17  -1-59.6248 180.793   2
   1 -17  -1 183.055 96.2851  25
   1 -17  -1 265.671 116.777  17
  -1 -17   1 138.334 102.582  17
  -1 -17   0 10108.6 531.602   9
  -1 -17   0 8607.95 521.759  10
   1 -17   0 10170.2 803.916  31
   1 -17   0 8617.23 533.987  25
   1 -17   0 10018.4 568.810  17
  -1 -17   0 9718.09 535.149  17
   1  17   0 9806.05 821.922   1
   1  17   0 10135.8 817.791   2
  -1  17  -1 10243.9 872.204   2
   1  17   1 11106.5 861.270   2
   1  17   1 10385.3 867.419   1
  -1 -17  -1 10123.9 564.041  10
  -1 -17  -1 10914.9 577.469  17
   1 -17   1 10597.4 608.718  17
   1 -17   2 784.271 137.736  10
   1  17   2 1086.03 293.421   1
  -1  17  -2 938.833 293.167   2
   1 -17   2 572.440 235.863  31
   1  17   2 815.222 149.297  13
   1 -17   2 639.003 138.110  26
   1 -17   2 663.148 145.487  17
  -1 -17  -2 1134.98 162.212  17
   1 -17   3 12546.2 648.848  10
   1  17   3 10657.1 940.983   1
  -1  17  -3 13052.0 1011.08   2
   1 -17   3 12318.6 939.358  31
   1  17   3 12500.8 662.562  13
   1 -17   3 12812.0 698.654  26
  -1 -17  -3 12782.5 657.210  17
   1 -17   3 13251.9 698.590  17
   1 -17   4 20106.5 942.235  10
  -1  17  -4 21249.8 1366.65   2
   1  17   4 21345.0 1389.47   1
   1 -17   4 19997.8 1270.54  31
   1  17   4 19708.1 954.950  13
   1 -17   4 20843.4 1016.21  26
  -1 -17  -4 19498.7 938.785  17
   1 -17   4 19753.2 978.152  17
  -1  17  -5 11917.2 981.161   2
   1  17   5 11932.8 1022.60   1
   1  17   5 12395.8 691.650  14
  -1 -17  -5 12838.1 687.265  12
   1 -17   5 13376.6 726.226  26
   1  17   5 12071.4 685.291   6
   1 -17   5 12563.7 638.344  10
   1  17   6 140.472 119.103  14
  -1 -17  -6 45.3096 111.472  12
  -1  17  -6 132.906 182.152   2
   1  17   6-159.343 192.598   1
   1 -17   6-53.3766 131.317  26
   1  17   6-23.5864 129.305   6
   1 -17   6 31.2865 76.9735  10
   1 -17   7 481.202 178.634  26
   1  17   7 424.141 154.688   6
   1  17   7 438.389 152.968  14
   1  17   8 355.162 131.917   6
  -1 -17  -8 272.642 114.403  16
   1  17   8 258.197 132.353  14
   1 -17   9 1109.68 196.943  26
   1  17   9 1062.93 171.842   6
  -1 -17  -9 1059.24 161.304  16
   1  17   9 1194.41 174.733  14
   1 -17  10 3081.96 273.189  26
   1  17  10 2820.89 246.382   6
   1  17  10 2926.47 235.534  14
  -1 -17 -10 3159.58 239.838  16
   1 -17  11 529.553 111.664  26
  -1 -18  11 593.520 105.810  26
  -1  18  11 735.859 99.8604   8
  -1  18  11 801.657 105.525   6
  -1  18  10 1969.92 201.548   6
  -1 -18   9 3466.24 261.816  10
  -1  18   9 3461.04 298.115   6
  -1  18   8 467.068 174.811   6
  -1 -18   8 674.752 145.053  10
  -1  18   7 3929.58 366.372   6
  -1 -18   7 4437.25 336.981  10
  -1 -18   7 3951.76 322.591   9
  -1 -18   7 4217.81 358.873  11
  -1 -18   6 18795.6 941.498   9
  -1 -18   6 18722.4 946.568  10
  -1 -18   6 20265.8 996.956  11
  -1 -18   5 13231.9 680.313   9
   1 -18  -5 11371.8 654.378  24
  -1 -18   5 11906.4 640.753  17
  -1 -18   4-20.6774 101.754  10
   1 -18  -4-56.5928 146.262  31
   1  18  -4-71.0284 224.818   2
   1 -18  -4 20.7482 103.847  24
  -1 -18   4 37.2087 99.1322  17
   1 -18  -4-145.975 111.114  17
  -1 -18   3 1928.97 223.442  10
  -1 -18   3 2091.64 229.491   9
   1 -18  -3 2285.45 394.543  31
   1  18  -3 1439.39 367.695   2
   1 -18  -3 1857.69 213.526  25
   1 -18  -3 2370.55 244.563  24
  -1 -18   3 1820.58 213.245  17
   1 -18  -3 2082.61 238.843  17
  -1 -18   2 17235.8 821.988   9
  -1 -18   2 15567.4 814.912  10
   1 -18  -2 16540.7 1114.27  31
   1  18  -2 14943.1 1143.93   2
   1 -18  -2 15280.5 819.793  24
   1 -18  -2 16917.3 820.358  25
  -1 -18   2 16135.4 812.567  17
   1 -18  -2 16678.8 839.755  17
  -1 -18   1 1247.05 180.273  10
  -1 -18   1 1061.75 172.344   9
   1 -18  -1 1512.36 339.676  31
   1  18  -1 640.176 278.685   2
   1 -18  -1 1472.01 196.787  25
  -1 -18   1 1455.82 189.316  17
   1 -18  -1 1485.02 206.419  17
  -1 -18   0 14249.8 720.167  10
   1  18   0 13378.8 1032.46   2
   1 -18   0 12107.4 979.392  31
   1 -18   0 14537.7 740.182  25
  -1 -18   0 13152.4 712.413  17
   1 -18   0 14814.7 766.263  17
   1  18   1 852.274 268.673   1
   1  18   1 918.157 291.333   2
  -1  18  -1 268.499 246.185   2
   1  18   1 366.494 121.291  13
  -1 -18  -1 496.775 123.042  10
  -1 -18  -1 625.291 146.970  17
   1 -18   1 703.674 160.629  17
   1  18   2 1877.19 354.921   2
  -1  18  -2 1955.29 394.112   2
   1  18   2 1611.69 352.126   1
   1 -18   2 1706.59 369.967  31
   1  18   2 1574.81 197.448  13
   1 -18   2 1449.59 196.762  26
  -1 -18  -2 1442.75 195.060  17
   1 -18   2 1495.21 217.315  17
   1 -18   3 155.993 90.9736  10
   1  18   3-69.9537 169.105   1
  -1  18  -3-67.9765 205.992   2
   1 -18   3 60.7645 184.137  31
   1  18   3 37.5950 92.4902  13
   1 -18   3-43.8661 107.918  26
   1 -18   3 44.5361 122.076  17
  -1 -18  -3-72.4387 105.949  17
   1  18   4 3774.13 323.225   6
   1 -18   4 3563.82 294.103  10
   1  18   4 3802.81 555.675   1
  -1  18  -4 4029.14 550.769   2
   1 -18   4 3836.21 503.973  31
  -1 -18  -4 4198.21 338.160  12
   1 -18   4 4305.45 361.245  26
  -1 -18  -4 4330.14 321.074  17
   1 -18   4 3956.26 331.726  17
   1  18   5 20619.4 1441.62   1
  -1  18  -5 19140.2 1338.39   2
   1 -18   5 16324.9 1207.77  31
   1 -18   5 21517.1 1040.16  26
   1  18   5 19342.4 982.473   6
   1 -18   5 19973.2 937.163  10
  -1 -18  -5 20034.6 989.802  12
   1  18   5 20524.1 1002.31  14
   1 -18   6 1757.66 260.801  26
   1  18   6 2248.75 257.040   6
   1 -18   6 1846.15 197.366  10
  -1 -18  -6 2098.02 248.005  12
   1  18   6 2167.00 252.718  14
   1 -18   7 9414.98 604.097  26
   1  18   7 8397.21 552.349   6
  -1 -18  -7 10037.7 581.465  12
   1  18   7 9861.42 575.692  14
   1 -18   8 2342.29 279.030  26
   1  18   8 2306.92 246.693   6
  -1 -18  -8 1906.79 208.509  16
   1  18   8 2566.42 249.322  14
   1  18   9 514.611 126.848   6
  -1 -18  -9 191.189 91.8116  16
   1  18   9 266.105 111.185  14
   1 -18  10 302.788 125.901  26
   1  18  10 244.151 94.0558   6
   1  18  10 458.681 102.473  14
   1 -18  11 7161.51 371.764  26
  -1  19  11 50.7203 48.2356   6
  -1  19  10-12.8737 77.1444   6
  -1 -19  10-67.4408 92.2344  26
  -1  19   9 2462.68 245.240   6
  -1 -19   9 2689.62 216.025  10
  -1 -19   8 49.2707 84.8881  10
  -1  19   8-65.2273 127.204   6
  -1  19   7-73.4526 134.228   6
  -1 -19   7 94.9068 115.044  10
  -1 -19   6 225.338 141.493  10
  -1 -19   6 159.033 123.398   9
  -1 -19   5 19938.3 955.506   9
  -1 -19   5 18583.5 919.079  17
  -1 -19   4 294.983 128.007  10
   1 -19  -4 468.477 214.203  31
   1  19  -4 438.581 221.686   2
   1 -19  -4 63.5855 111.599  24
  -1 -19   4 233.870 121.097  17
  -1 -19   3 17740.0 878.558   9
  -1 -19   3 17841.4 881.491  10
   1 -19  -3 14336.1 1112.02  31
   1  19  -3 17659.2 1269.96   2
   1 -19  -3 18256.2 892.376  24
   1 -19  -3 16658.5 853.427  25
   1 -19  -3 17474.3 892.426  17
  -1 -19   3 18028.6 878.363  17
  -1 -19   2 406.657 123.631  10
  -1 -19   2 450.670 137.875   9
   1 -19  -2 60.6167 166.451  31
   1  19  -2 69.6137 201.382   2
   1 -19  -2 136.897 103.128  25
   1 -19  -2 340.494 132.250  24
   1 -19  -2 315.333 133.741  17
  -1 -19   2 199.478 130.538  17
  -1 -19   1 3966.40 315.080  10
   1 -19  -1 3211.39 499.063  31
   1  19  -1 3403.54 524.519   2
   1 -19  -1 3319.77 299.333  25
   1 -19  -1 3712.71 322.521  24
   1 -19  -1 4130.82 344.906  17
  -1 -19   0 4730.94 356.476  10
  -1  19   0 5360.11 671.345   2
   1  19   0 5383.72 632.774   2
   1 -19   0 5451.94 628.185  31
   1 -19   0 5729.11 394.220  25
   1 -19   0 5318.96 408.426  17
  -1 -19   0 4869.80 372.508  17
   1  19   1 11089.5 938.861   1
   1  19   1 9929.34 892.487   2
  -1  19  -1 13409.0 1038.44   2
   1  19   1 10420.9 611.405  13
   1 -19   1 11546.5 640.762  25
   1 -19   1 10700.0 651.334  17
  -1 -19  -1 11849.4 629.281  17
   1  19   2 15165.6 1107.08   2
  -1  19  -2 15326.8 1171.44   2
   1  19   2 13486.5 1112.24   1
   1 -19   2 14975.0 1115.61  31
   1  19   2 14979.1 780.302  13
   1 -19   2 15838.7 799.038  26
   1 -19   2 16457.2 832.972  17
  -1 -19  -2 14760.8 777.119  17
   1  19   3 215.195 196.621   1
   1  19   3-63.1546 152.670   2
  -1  19  -3-71.3643 243.973   2
   1 -19   3-63.4366 173.884  31
   1  19   3-19.2303 97.8296  13
   1 -19   3 22.3950 113.929  26
  -1 -19  -3-57.6861 115.209  17
   1 -19   3 23.1481 117.760  17
   1 -19   4 1584.70 192.547  10
   1  19   4 1562.40 206.885   6
   1  19   4 2392.92 452.170   1
  -1  19  -4 1906.29 407.457   2
   1 -19   4 1484.64 325.503  31
   1 -19   4 1814.01 243.721  26
  -1 -19  -4 1257.02 190.640  17
   1 -19   4 1574.83 222.071  17
  -1 -19  -4 1750.75 215.653  12
  -1 -19  -5 17098.1 866.135  12
   1  19   5 16582.0 870.001  14
   1 -19   5 16267.2 810.040  10
   1  19   5 15771.9 847.370   6
   1 -19   5 18473.1 916.536  26
  -1 -19  -6 10740.0 616.330  12
   1  19   6 10567.2 621.727  14
   1  19   6 10141.6 608.142   6
   1 -19   6 10766.5 653.962  26
   1  19   7 276.513 124.619  14
  -1 -19  -7 144.669 85.8986  16
  -1 -19  -7 191.109 113.326  12
   1  19   7 82.5405 117.932   6
   1 -19   7 250.998 157.365  26
   1  19   8 427.380 120.025  14
   1  19   8 529.787 129.306   6
   1 -19   8 316.613 162.255  26
   1  19   9 3827.03 281.610   6
   1  19   9 3915.45 280.831  14
   1 -19  10 2929.81 239.337  26
   1 -19  11 6135.38 308.241  26
  -1 -20  10 455.068 97.5522  26
  -1  20  10 449.412 95.6166   6
   1 -20 -10 233.030 61.8140  32
  -1  20   9 704.275 141.409   6
  -1 -20   9 959.996 156.025  26
  -1  20   8 597.108 163.681   6
  -1 -20   8 727.514 136.072  10
  -1  20   7 253.621 151.120   6
  -1 -20   7 461.756 129.587  10
  -1 -20   6 6266.11 422.582  10
  -1 -20   5 14745.2 787.495  17
  -1 -20   5 17732.7 837.722   9
  -1 -20   4 1903.11 222.394  10
  -1 -20   4 1759.15 227.634   9
   1 -20  -4 1402.11 204.878  24
  -1 -20   4 1308.02 192.389  17
  -1 -20   3 6004.53 391.317   9
  -1 -20   3 4223.47 354.163  10
   1 -20  -3 4281.42 550.542  31
   1  20  -3 4556.34 609.303   2
   1 -20  -3 4873.08 372.607  24
   1 -20  -3 3935.87 328.648  25
  -1 -20   3 4854.44 370.053  17
   1 -20  -3 5656.70 397.914  17
  -1 -20   2 13542.8 697.564  10
   1 -20  -2 11148.6 951.578  31
   1  20  -2 10344.1 976.726   2
   1 -20  -2 11669.9 666.629  25
   1 -20  -2 13588.1 706.772  24
   1 -20  -2 12875.1 710.056  17
  -1 -20   2 12486.0 690.394  17
  -1 -20   1 2318.49 248.287  10
   1 -20  -1 1952.48 386.419  31
   1  20  -1 2700.21 472.073   2
   1 -20  -1 2395.79 253.054  25
   1 -20  -1 2175.76 250.210  24
   1 -20  -1 2480.40 277.681  17
  -1 -20   0 49521.6 2112.73  10
  -1  20   0 53989.7 2696.12   2
   1  20   0 49575.7 2582.14   2
   1 -20   0 46684.9 2520.97  31
   1 -20   0 50240.0 2132.67  25
  -1 -20   0 48563.1 2118.99  17
   1 -20   0 49869.2 2163.20  17
  -1  20  -1 30753.9 1823.92   2
   1  20   1 27655.5 1702.52   2
   1  20   1 27798.4 1321.51  13
   1 -20   1 30165.9 1355.03  25
  -1 -20  -1 29428.9 1331.33  17
  -1  20  -2 3597.91 547.047   2
   1  20   2 5087.50 622.307   1
   1  20   2 4587.17 580.642   2
   1 -20   2 3162.84 504.030  31
   1  20   2 3969.15 331.529  13
   1 -20   2 4343.91 348.082  26
  -1 -20  -2 5205.28 368.174  17
   1 -20   2 4373.54 375.656  17
   1  20   3-73.0453 188.795   1
   1  20   3-65.2651 197.800   2
  -1  20  -3-147.469 213.065   2
   1 -20   3-131.226 169.591  31
   1 -20   3-22.3995 119.377  26
   1 -20   3-23.7029 116.668  17
   1  20   3-58.0350 95.2342  13
   1  20   4 596.609 151.920   6
   1 -20   4 574.947 159.311  26
  -1 -20  -4 463.600 136.139  17
  -1 -20  -4 655.563 153.583  12
   1 -20   5 149.802 158.145  26
   1  20   5 104.262 107.922   6
   1  20   5 276.087 136.349  14
  -1 -20  -5 109.164 105.705  12
   1 -20   6 3340.14 324.409  26
   1  20   6 2316.64 258.246   6
  -1 -20  -6 3189.06 289.087  12
   1  20   6 2850.59 282.334  14
   1 -20   7 46.9714 130.528  26
   1  20   7 55.7765 106.087   6
   1  20   7-39.7415 104.297  14
   1 -20   8 2167.99 242.949  26
   1  20   8 1641.37 192.380  14
   1 -20   9 2019.20 216.807  26
   1  20   9 1991.27 183.582  14
  -1  21  10 241.009 64.3736   6
  -1 -21  10 312.592 73.9634  26
  -1  21   9 2125.26 201.176   6
  -1 -21   9 2275.37 204.258  26
  -1 -21   8 2257.96 202.780  10
  -1  21   8 2110.39 234.134   6
  -1 -21   8 2459.63 232.526  26
  -1  21   7 85.1128 126.010   6
  -1 -21   7 32.4705 98.4152  10
  -1 -21   6 22204.9 1044.97  10
  -1 -21   4 2682.38 270.897  10
  -1 -21   4 2346.94 251.215  17
   1 -21  -4 2357.35 257.956  24
  -1 -21   3 3454.00 297.146  10
   1 -21  -3 2955.34 288.650  24
   1 -21  -3 2694.99 260.649  25
  -1 -21   3 3066.67 296.178  17
   1 -21  -3 2729.61 286.877  17
  -1 -21   2 13377.9 715.296  10
   1  21  -2 11872.5 1036.18   2
   1 -21  -2 12296.7 690.175  25
   1 -21  -2 13549.4 726.542  24
   1 -21  -2 13436.6 737.146  17
  -1 -21   2 13671.1 730.576  17
  -1 -21   1 14181.1 740.940  10
  -1  21   1 13856.3 1164.60   2
   1  21  -1 13689.9 1114.15   2
   1 -21  -1 11581.8 1001.54  31
   1 -21  -1 13589.2 744.953  24
   1 -21  -1 13923.7 738.864  25
   1 -21  -1 14223.0 777.008  17
  -1 -21   0 27991.7 1313.45  10
  -1  21   0 27957.9 1812.87   2
   1  21   0 24829.5 1690.68   2
   1 -21   0 26882.6 1702.92  31
   1  21   0 29636.8 1332.34  13
   1 -21   0 29376.0 1336.82  25
   1 -21   0 29412.8 1371.36  17
  -1 -21   0 30216.8 1343.66  17
   1  21   1 139.596 180.404   2
  -1  21  -1-78.5914 215.444   2
   1 -21   1 69.9138 169.035  31
   1  21   1 62.0440 103.543  13
   1 -21   1 157.561 121.707  25
  -1 -21  -1 64.8430 124.938  17
   1  21   2 2725.71 267.132  13
   1  21   2 3259.96 494.874   2
   1  21   2 3165.14 501.453   1
  -1  21  -2 3168.19 517.769   2
   1 -21   2 3628.82 315.802  25
  -1 -21  -2 3179.40 301.243  17
   1 -21   2 2848.93 303.424  17
   1  21   3 494.534 129.249   6
   1 -21   3 392.395 130.610  26
  -1 -21  -3 495.620 145.069  17
   1 -21   3 619.426 169.782  17
  -1 -21  -3 639.586 147.123  12
   1  21   3 552.940 141.857  13
   1  21   4 175.709 117.396   6
   1 -21   4 161.472 150.845  26
  -1 -21  -4 408.981 123.685  17
  -1 -21  -4 277.293 129.660  12
   1 -21   5 9662.23 578.133  26
   1  21   5 8180.92 516.532   6
  -1 -21  -5 9679.83 551.029  12
   1  21   5 8669.94 545.670  14
   1 -21   6 69.5580 137.293  26
   1  21   6-41.2682 114.679  14
  -1 -21  -6-19.9536 99.8576  12
   1 -21   7 384.250 152.075  26
   1  21   7 508.411 134.875  14
   1 -21   8 770.140 161.872  26
   1  21   8 615.795 123.997  14
   1 -21   9 85.2678 106.418  26
   1  21   9 164.667 72.4258  14
  -1  22   9 152.063 79.0171   6
  -1 -22   9 175.357 81.3149  26
  -1 -22   8 1726.60 159.906  10
  -1  22   8 1457.54 185.821   6
  -1 -22   8 1399.09 172.123  26
  -1 -22   7 491.339 124.243  10
  -1 -22   7 630.911 143.854  26
  -1 -22   6 7120.10 439.660  10
  -1 -22   4 640.055 153.423  10
  -1 -22   4 534.709 139.584  17
   1 -22  -4 580.072 153.428  24
  -1 -22   3 33365.4 1434.68  10
  -1 -22   3 30455.5 1421.83  17
   1 -22  -3 32727.6 1435.46  24
   1 -22  -3 29780.8 1380.50  25
  -1 -22   2 9389.44 554.657  10
  -1 -22   2 8617.09 555.058  17
   1 -22  -2 8796.98 565.969  17
   1 -22  -2 9900.68 569.636  24
   1 -22  -2 9067.53 534.669  25
  -1 -22   1 1864.25 229.217  10
   1 -22  -1 1990.63 255.689  17
   1 -22  -1 1841.28 225.028  25
   1 -22  -1 1664.34 229.391  24
   1  22   0 1445.84 199.414  13
   1 -22   0 1484.22 231.096  17
  -1 -22   0 1425.62 223.425  17
   1 -22   0 1548.51 224.274  24
   1 -22   0 1407.04 210.202  25
   1  22   1-20.2450 107.858  13
  -1 -22  -1-66.0622 146.476  17
   1 -22   1 111.361 131.881  25
   1  22   2 2515.74 248.627  13
  -1 -22  -2 2305.44 259.953  17
   1 -22   2 2612.78 287.378  17
   1 -22   2 2329.39 268.067  25
  -1 -22  -3 7883.96 494.206  12
  -1 -22  -3 7170.66 483.105  17
   1 -22   3 7872.16 494.548  26
  -1 -22  -4-20.2911 108.118  12
  -1 -22  -4-57.2147 104.567  17
   1 -22   4-64.6698 118.188  26
   1  22   5 83.9770 122.842  14
  -1 -22  -5 58.7574 104.366  12
  -1 -22  -5 16.0284 86.6647  17
   1 -22   5 108.658 131.725  26
   1 -22   6 3733.47 314.506  26
  -1 -22  -6 2975.73 271.174  12
   1  22   6 3167.81 282.786  14
   1 -22   7 394.858 132.565  26
   1  22   7 289.012 107.547  14
   1 -22   8 234.274 115.499  26
   1 -22   8 238.596 103.270  25
   1  22   8 308.775 92.2427  14
   1 -22   9 386.876 99.3367  26
   1  22   9 277.265 65.1918  14
  -1 -23   9 134.177 55.1850  26
  -1  23   9 65.0263 52.5730   6
   1 -23  -9 20.4990 44.2156  32
  -1 -23   8 1095.50 119.838  10
  -1 -23   8 975.873 128.198  26
  -1 -23   7 547.604 114.688  10
  -1 -23   7 603.375 120.872  26
  -1 -23   6 15095.7 707.968  10
  -1 -23   6 13111.9 688.622  26
  -1 -23   5 304.935 113.237  26
  -1 -23   4 3059.47 273.636  10
  -1 -23   4 2150.56 242.741  17
   1 -23  -4 2608.66 258.794  24
  -1 -23   3 21014.6 988.224  10
  -1 -23   3 19507.2 990.096  17
   1 -23  -3 20787.5 993.161  24
  -1 -23   2 539.987 156.537  10
   1 -23  -2 766.904 164.125  24
   1 -23  -2 910.366 165.421  25
  -1 -23   2 758.043 173.684  17
   1 -23  -1 437.300 148.597  24
   1 -23  -1 276.967 125.750  25
   1 -23  -1 585.928 189.619  17
   1  23  -1 142.439 110.582  13
   1 -23   0 399.226 152.683  24
   1 -23   0 585.238 158.477  25
  -1 -23   0 421.429 165.595  17
   1 -23   0 427.523 174.384  17
   1  23   0 479.244 142.435  13
   1 -23   1 4636.70 359.061  25
  -1 -23  -1 4346.44 361.092  17
   1  23   1 3928.33 323.912  13
   1 -23   2 2904.67 288.990  25
  -1 -23  -2 3599.03 308.505  17
   1  23   2 3103.88 273.434  13
  -1 -23  -2 3745.12 295.260  12
   1 -23   3-55.3142 103.854  26
   1 -23   3 107.674 127.518  25
  -1 -23  -3 100.600 108.761  17
  -1 -23  -3 19.1386 103.457  12
   1 -23   4 5385.53 395.857  26
   1 -23   4 6275.08 427.785  25
  -1 -23  -4 5664.93 392.136  17
  -1 -23  -4 6423.83 406.349  12
   1  23   4 6205.76 420.282  14
   1 -23   5 2357.66 246.382  25
   1 -23   5 2421.52 246.020  26
  -1 -23  -5 1767.04 189.245  17
  -1 -23  -5 1982.10 214.586  12
   1  23   5 2433.25 243.273  14
   1 -23   6-18.0721 105.735  26
   1  23   6-33.8116 90.0740  14
   1 -23   7 1202.47 164.783  25
   1 -23   7 1266.07 175.116  26
   1  23   7 1091.15 149.685  14
   1 -23   8 3976.97 268.479  26
   1 -23   8 4036.44 255.055  25
   1  23   8 3503.90 234.707  14
   1 -23   9 73.6798 62.1973  26
  -1 -24   8-7.46485 51.0408  26
  -1 -24   7 2889.68 203.367  10
  -1 -24   7 2318.08 191.456  26
  -1  24   6 324.848 133.844   6
  -1 -24   6 224.628 91.6953  10
  -1 -24   6 269.456 92.8221  26
  -1 -24   4 152.997 110.965  17
  -1 -24   4 17.1379 107.394  10
  -1 -24   3 17196.2 837.600  10
  -1 -24   3 15880.7 836.418  17
   1 -24  -3 17598.5 848.767  24
   1  24  -2 6749.71 440.850  13
  -1 -24   2 6882.32 463.069  17
   1 -24  -2 7216.33 436.192  25
   1 -24  -2 7739.61 473.840  24
   1  24  -1 752.853 152.011  13
   1 -24  -1 599.942 156.552  24
   1 -24  -1 1058.93 162.876  25
   1  24   0 4606.11 341.090  13
  -1 -24   0 4475.91 365.036  17
   1 -24   0 4964.01 371.989  24
   1 -24   0 4922.09 359.325  25
   1  24   1 3377.94 282.212  13
  -1 -24  -1 3751.32 319.423  17
  -1 -24  -1 2934.82 252.608  24
   1 -24   1 3423.91 305.778  24
   1 -24   1 3013.83 289.523  25
   1  24   2 3343.40 269.620  13
  -1 -24  -2 3353.66 274.405  12
  -1 -24  -2 3528.04 307.709  17
   1 -24   2 3270.86 296.705  25
  -1 -24  -3 34.4088 93.0050  12
  -1 -24  -3 94.4623 118.347  17
   1 -24   3-19.8128 103.999  25
  -1 -24  -4 4722.26 327.996  12
   1  24   4 4845.45 352.742  14
  -1 -24  -4 4039.77 311.051  17
   1 -24   4 5303.16 366.098  25
   1 -24   4 4175.77 317.058  26
   1 -24   5 241.000 109.145  26
   1 -24   5 226.710 112.937  25
   1  24   5 447.608 126.076  14
  -1 -24  -5 61.6074 85.9502  12
   1 -24   6 118.210 100.139  26
   1 -24   6 136.730 104.812  25
   1  24   6-43.7416 87.3742  14
   1 -24   7 174.437 93.6195  26
   1  24   7 291.273 89.1017  14
   1 -24   8 274.336 78.2667  26
   1 -24   8 260.734 71.7062  25
   1  24   8 320.732 63.9327  14
   1 -25  -8-45.2083 46.0959  32
   1  25  -8 5.56271 39.0501  13
  -1 -25   7 163.417 52.2875  26
  -1  25   7 96.5388 76.1109   6
  -1  25   6 56.4464 100.725   6
  -1  25   5 786.700 156.611   6
   1 -25  -4 346.519 110.061  30
   1 -25  -3 3035.26 257.226  24
  -1 -25   3 2472.13 213.474  25
  -1 -25   3 2696.20 255.136  17
   1  25  -3 2325.04 229.617  13
   1 -25  -2 15345.1 736.969  24
   1 -25  -2 13624.9 682.954  25
  -1 -25   2 14393.6 738.820  17
   1  25  -2 13324.7 703.995  13
   1 -25  -1 19.0061 109.844  24
   1 -25  -1-64.5283 101.066  25
   1  25  -1-67.0510 94.4307  13
   1 -25   0 2803.44 250.014  25
   1 -25   0 2765.36 262.868  24
  -1 -25   0 2204.46 214.380  24
  -1 -25   0 2421.18 265.252  17
   1  25   0 2306.93 223.528  13
   1 -25   1 2215.70 236.797  24
   1 -25   1 1737.97 211.694  25
  -1 -25  -1 1625.07 228.450  17
   1  25   1 1496.64 180.341  13
   1 -25   2 3589.78 289.081  25
   1 -25   2 3567.72 297.412  24
  -1 -25  -2 2937.83 277.014  17
   1 -25   3 88.2478 106.970  25
  -1 -25  -3-51.2290 101.116  17
   1 -25   4 1228.05 173.938  25
  -1 -25  -4 970.492 147.684  17
   1  25   4 1132.37 167.262  14
   1 -25   5 89.6531 89.5250  25
   1 -25   5-37.3706 80.4804  26
   1  25   5-14.7468 88.3542  14
   1 -25   6-33.1059 72.7079  24
   1 -25   6 88.2595 82.2706  25
   1 -25   6-44.4996 76.7414  26
   1  25   6 11.9210 70.5886  14
   1  25   7 132.265 56.7471  14
  -1  26   7 50.6668 48.6717   6
   1  26  -7 86.6105 44.9450  13
  -1 -26   6-68.5322 63.0112  25
  -1  26   6-10.8107 72.5929   6
   1  26  -6 28.2461 64.9574  13
  -1 -26   5-55.5612 67.6904  25
  -1  26   5 162.737 100.666   6
   1  26  -5 81.8363 79.2210  13
  -1 -26   4 2010.27 164.636  25
   1  26  -4 2264.02 197.431  13
   1 -26  -3 173.413 109.865  30
  -1 -26   3 90.7829 101.769  17
   1  26  -3 209.646 98.2751  13
   1 -26  -2 3994.25 293.802  24
  -1 -26   2 3391.69 290.130  17
   1  26  -2 3679.57 269.650  13
   1 -26  -1-101.414 108.155  24
   1 -26  -1-80.8624 90.5486  25
   1  26  -1-85.5716 92.2024  13
   1 -26   0 1997.83 215.162  24
  -1 -26   0 1727.90 174.466  24
   1 -26   0 2018.52 199.706  25
  -1 -26   0 1767.45 223.875  17
   1  26   0 1758.82 180.669  13
   1 -26   1 840.896 153.031  25
   1 -26   1 922.580 165.733  24
  -1 -26  -1 909.372 170.352  17
   1 -26   2-78.2977 98.0907  25
   1 -26   2 82.5776 109.857  24
  -1 -26  -2 16.7193 99.0015  17
   1 -26   3 1390.24 170.897  25
  -1 -26  -3 1343.15 173.146  17
   1  26   3 1210.15 167.716  14
   1 -26   4-69.8707 94.6896  25
   1 -26   4 41.3276 91.6331  24
  -1 -26  -4 34.9459 81.0560  17
   1  26   4 14.2767 91.3107  14
   1 -26   5 160.394 83.3686  24
   1 -26   5 342.996 105.219  25
   1  26   5 107.804 77.6917  14
   1 -26   6 829.360 112.574  25
   1  26   6 553.704 88.4289  14
  -1  27   6 197.857 56.8974   6
   1  27  -6 233.440 50.7088  13
  -1  27   5 130.713 73.7264   6
   1  27  -5 169.603 65.0878  13
   1 -27  -4 42.8108 55.4641  30
  -1  27   4 255.564 97.0190   6
   1  27  -4 131.901 73.1064  13
   1  27  -3 1163.18 132.926  13
  -1 -27   3 1062.65 141.569  17
   1 -27  -3 989.816 138.434  30
   1  27  -2 1560.18 157.003  13
  -1 -27   2 1826.91 191.880  17
   1 -27  -2 1419.44 176.696  30
   1 -27  -2 1897.29 186.304  24
   1  27  -1 228.396 88.8895  13
  -1 -27   1 186.262 77.9470  24
   1 -27  -1 215.592 102.871  24
   1  27   0 536.362 98.5159  13
  -1 -27   0 426.903 132.317  17
   1 -27   0 687.446 121.145  25
  -1 -27   0 760.112 107.071  24
   1 -27   0 854.380 145.788  24
  -1 -27  -1 76.9418 107.999  17
   1 -27   1-87.5893 96.1840  24
   1 -27   1 12.6564 80.9491  25
  -1 -27  -2 127.524 92.4600  17
   1 -27   2-41.8728 91.0786  24
   1 -27   2 48.1363 98.3500  30
   1 -27   2-12.7734 78.2966  25
   1  27   3-13.1255 75.8509  14
  -1 -27  -3 36.0887 78.4963  17
   1 -27   3 41.1179 83.0709  30
   1 -27   3 12.2557 79.1842  25
   1  27   4 726.174 116.865  14
   1 -27   4 832.099 119.724  24
   1 -27   4 901.790 122.246  25
   1  27   5 1631.42 141.383  14
   1 -27   5 1722.34 144.830  24
   1 -27   5 1724.67 151.247  25
   1 -27   6 34.3754 51.4343  25
  -1 -28   5 479.944 67.4639  24
   1  28  -4 183.155 52.9036  13
  -1 -28   4 345.604 71.2678  24
   1  28  -3 46.3066 54.6389  13
  -1 -28   3 33.4406 60.1617  24
   1 -28  -3 27.2864 56.9898  30
   1  28  -2 328.012 74.6039  13
  -1 -28   2 298.746 93.9550  17
   1 -28  -2 322.451 99.4178  30
  -1 -28   2 219.736 74.4749  24
   1 -28  -1 91.6755 81.7783  24
  -1 -28   1 7.82338 54.9095  24
   1 -28  -1-27.1396 85.9017  30
  -1 -28   0 339.478 109.223  17
   1 -28   0 251.695 92.9061  24
   1 -28   0 270.459 107.794  30
  -1 -28  -1 831.281 135.767  17
   1 -28   1 665.583 103.906  25
   1 -28   1 808.553 128.518  24
   1  28   2-22.7283 72.6832  14
  -1 -28  -2 11.2695 79.0918  17
   1 -28   2 38.3427 67.2742  25
   1 -28   2-11.2443 74.0856  24
   1 -28   2-50.3753 79.7219  30
   1 -28   3 200.783 75.2765  25
   1  28   3 110.747 70.8998  14
   1 -28   4-23.9807 56.1025  25
   1 -28   4-8.25624 56.9552  24
   1  28   4-8.07740 48.3980  14
   1 -28   5 224.231 51.0754  24
   1 -28   5 366.362 60.7934  25
   1 -29  -2 32.6005 52.6704  30
   1 -29  -1 1203.33 130.294  30
   1 -29   0 243.682 82.8069  30
   1 -29   0 463.263 87.3187  24
  -1 -29   0 440.417 96.5421  17
   1 -29   1 98.1193 69.6374  24
  -1 -29  -1-75.8858 68.7956  17
   1  29   1 54.4408 58.0364  14
   1 -29   2 147.788 55.7110  25
   1 -29   2 219.399 65.9416  30
   1 -29   2 166.157 66.4799  24
   1  29   2 147.140 57.2359  14
   1 -29   3 5.48867 37.8626  25
   1  29   3-19.8198 42.2551  14
   1  30  -1 59.5504 40.4158  14
   1 -30   0 247.276 56.3608  30
   1  30   0 278.147 55.0570  14
  -2   0  13-50.8682 89.2711  11
  -2   0  12 322.392 135.516  11
  -2   0  12 93.1378 111.902  10
  -2   0  11-70.7062 156.774  11
  -2   0  11 20.2266 94.2354   8
  -2   0  10 13994.8 781.370  11
  -2   0  10 13414.4 740.953   8
   2   0  -9 558.358 183.941  16
   2   0  -9 627.291 165.319  15
  -2   0   9 310.234 186.583   8
   2   0  -8 47651.4 1995.45  15
   2   0  -8 47128.9 2021.40  16
  -2   0   8 44640.0 1986.97   8
   2   0  -7-17.7939 72.7123  15
   2   0  -7 185.590 140.603  22
   2   0  -6 1039.17 222.678  22
   2   0  -5 33.9796 116.169  22
   2   0  -5 19.8353 90.6204   5
   2   0  -4 10940.4 644.420   5
   2   0  -4 12382.6 715.101  22
   2   0  -3 702.274 145.170  22
   2   0  -3-67.5830 125.325   5
   2   0  -2 54892.9 2379.12   5
   2   0  -2 56831.5 2350.22  22
   2   0  -1-22.5510 103.026   5
   2   0   0 19428.8 972.235   5
   2   0   2 224637. 8839.43   5
   2   0   2 224612. 8782.82   1
   2   0   3 122.230 85.3164   1
   2   0   3-22.5697 116.668   5
   2   0   4 72541.0 3018.15   5
   2   0   4 73042.3 3049.75   1
   2   0   5-39.2959 98.3363   5
   2   0   5-29.7697 81.6111   1
   2   0   6 20283.1 1117.93   1
   2   0   7 18.9208 79.2352  23
   2   0   7 86.0458 124.316   1
   2   0   8 8853.45 504.287  27
   2   0   8 8827.69 530.824  23
   2   0   8 8508.32 533.279   7
  -2   0  -9 158.160 89.4979  16
   2   0   9 23.3653 118.938   7
   2   0  10 2587.76 279.809   7
   2   0  11 42.2532 125.108   7
  -2   1  13-12.7228 90.0464  11
  -2  -1  13 50.4100 90.6695  11
  -2   1  12 209.374 124.320  11
  -2  -1  12 56.2819 115.120  11
  -2  -1  12 61.5415 100.542  10
  -2   1  12 186.514 114.628  10
  -2   1  12 226.247 103.507   8
  -2  -1  11 4033.09 353.208  11
  -2   1  11 4412.61 372.284  11
  -2   1  11 4097.40 334.817   8
  -2  -1  11 4443.47 334.879   8
  -2  -1  10 2005.86 268.106  11
   2  -1 -10 2300.42 251.748  15
   2  -1 -10 2564.67 281.703  16
  -2   1  10 2269.81 255.194   8
  -2   1  10 2380.37 283.776  11
  -2  -1  10 1656.80 226.260   8
   2  -1  -9 96267.1 3903.74  15
  -2  -1   9 93702.7 3936.14  11
   2   1  -9 94863.4 3923.61  16
   2   1  -9 98216.5 4275.93  22
   2  -1  -9 98339.7 3938.94  16
  -2  -1   9 93756.3 3899.55   8
  -2   1   9 96795.6 3915.02   8
   2   1  -8 31620.1 1412.68  15
   2  -1  -8 31680.2 1414.23  15
   2   1  -8 31343.5 1434.44  16
   2  -1  -8 30657.3 1694.94  22
  -2  -1   8 31012.7 1411.07   8
   2   1  -7 2643.22 242.227  15
   2  -1  -7 2525.15 236.421  15
   2  -1  -7 2624.00 363.170  22
   2   1  -7 2603.84 253.792  16
   2   1  -6 6992.87 580.105  22
   2  -1  -6 6617.75 556.486  22
   2   1  -5 2464.68 301.942  22
   2  -1  -5 2532.72 304.905  22
   2   1  -5 2254.86 230.562   5
   2  -1  -5 2125.69 222.744   5
   2   1  -4 1312.70 220.562  22
   2  -1  -4 1392.41 211.230  22
   2   1  -4 1764.44 214.246   5
   2  -1  -4 1362.05 193.063   5
   2   1  -4 1611.86 255.957   2
   2   1  -3 97142.7 4132.21   2
   2   1  -3 103909. 4131.33  22
   2  -1  -3 103060. 4112.36  22
   2   1  -3 98767.8 4105.63   5
   2  -1  -3 101094. 4095.13   5
   2   1  -2 63985.4 2610.80   2
   2   1  -2 63633.8 2610.60  22
   2  -1  -2 62192.8 2587.51  22
   2   1  -2 61574.8 2637.70   5
   2  -1  -2 60613.5 2626.11   5
   2  -1  -1 152872. 5943.79  22
   2   1  -1 150733. 6040.81   5
   2  -1  -1 149086. 6024.19   5
   2   1   0 36582.7 1648.36   5
   2  -1   0 36426.3 1632.28   5
   2   1   1 23199.6 1090.72   1
   2  -1   2 42240.2 1837.25   5
   2   1   2 40938.4 1843.23   5
   2   1   2 41954.8 1817.55   1
   2  -1   2 41715.7 1749.87   1
   2  -1   3 540.038 107.107   1
   2   1   3 614.968 140.297   1
   2  -1   3 680.363 150.503   5
   2   1   3 653.576 151.071   5
   2   1   4 24099.3 1156.50   5
   2  -1   4 23414.2 1134.83   5
   2   1   4 24801.3 1208.92   1
   2  -1   4 24477.7 1141.96   1
   2   1   5 16212.2 836.968   5
   2  -1   5 16927.4 830.214   5
   2   1   5 16517.4 942.109   1
   2  -1   5 16528.8 889.280   1
   2   1   6 2387.04 323.930   1
   2  -1   6 2580.34 307.495   1
   2   1   7 1072.93 162.969  14
   2  -1   7 1124.59 165.748   7
   2   1   7 1077.39 159.992  23
   2  -1   7 1081.59 155.823  23
   2   1   7 1109.14 246.119   1
   2  -1   8 349.035 116.886   7
   2  -1   8 456.818 121.838  27
   2  -1   8 276.589 117.300  23
   2   1   8 231.656 114.515  23
  -2  -1  -9 1508.98 189.564  16
   2  -1   9 1143.87 209.633   7
   2   1   9 1261.91 204.336   7
  -2  -1 -10 22919.7 1109.98  16
   2  -1  10 23895.7 1169.06   7
   2   1  10 26698.2 1191.70   7
  -2  -1 -11 9889.35 553.931  16
   2   1  11 11569.4 624.012   7
   2   1  12 1196.89 175.493   7
  -2   2  13 3041.35 230.607  11
  -2  -2  13 2934.24 227.036  11
  -2   2  12 1310.23 197.722  11
  -2  -2  12 1143.48 187.956  11
  -2   2  12 1474.32 183.876   8
  -2  -2  12 1454.61 176.718  10
  -2  -2  11-45.9363 155.674  11
  -2   2  11 95.0788 148.933  11
   2  -2 -11 292.279 120.800  15
   2  -2 -11 181.987 95.0615  20
  -2  -2  11 37.9911 98.2435   8
  -2   2  11 126.345 105.440   8
  -2  -2  11-40.9504 119.841  10
   2  -2 -10 1389.98 202.654  15
  -2  -2  10 1280.34 222.932  11
  -2   2  10 1635.37 223.168   8
  -2  -2  10 1329.98 195.492   8
   2  -2  -9 28319.6 1303.27  15
  -2  -2   9 27941.0 1337.02  11
   2   2  -9 25866.5 1573.37  22
   2  -2  -9 29213.2 1623.97  22
  -2  -2   9 28265.9 1301.97   8
  -2   2   9 28025.5 1319.96   8
   2  -2  -8 4783.87 370.940  15
   2   2  -8 5925.57 395.455  15
  -2  -2   8 4247.08 384.574  11
   2  -2  -8 5409.47 573.638  22
   2  -2  -8 4847.93 388.566  16
   2   2  -8 5109.96 561.843  22
   2   2  -8 6116.56 413.948  16
  -2  -2   8 5239.49 378.321   8
   2   2  -7 222.039 110.974  16
   2   2  -7 182.079 94.4802  15
   2  -2  -7 194.167 91.6165  15
   2  -2  -7 499.698 128.112  16
   2  -2  -7 91.2225 110.577  22
   2  -2  -6 581.845 177.724  22
   2   2  -6 148.209 169.436   2
   2   2  -5-35.5230 107.649  22
   2  -2  -5 195.462 126.285  22
   2   2  -5 41.2695 130.624   2
   2   2  -5 108.845 84.3896   5
   2  -2  -5-37.4089 74.4970   5
   2   2  -4 11033.2 727.309   2
   2  -2  -4 11942.5 638.010   5
   2   2  -4 10897.5 694.748  22
   2  -2  -4 11644.6 686.186  22
   2   2  -4 10618.8 643.561   5
   2  -2  -3 8535.62 527.247   5
   2   2  -3 8165.70 563.084   2
   2  -2  -3 8663.78 534.588  22
   2   2  -3 8980.17 560.117  22
   2   2  -3 8589.93 546.835   5
   2   2  -2 431825. 16531.4   2
   2  -2  -2 434557. 16496.9  22
   2   2  -2 429039. 16538.1  22
   2   2  -2 416239. 16571.4   5
   2  -2  -2 416802. 16542.4   5
   2   2  -1 1775.95 180.289   2
   2  -2  -1 1763.89 170.982  22
   2  -2  -1 1805.38 232.531   5
   2   2   0 69652.8 2979.13   5
   2  -2   0 71989.2 2955.35   5
   2   2   1 3387.08 296.740   1
   2  -2   2 309.004 122.939   5
   2   2   2 189.367 116.754   1
   2   2   2 149.377 118.478   5
   2  -2   3 42376.6 1797.93   1
   2  -2   3 44820.1 1901.50   5
   2   2   3 44459.9 1948.84   1
   2   2   3 43086.9 1921.60   5
   2  -2   4 30074.5 1351.71   5
   2   2   4 28656.0 1443.15   1
   2  -2   4 30293.0 1320.76   1
   2   2   4 29175.7 1379.28   5
   2  -2   5 21661.5 1071.47   1
   2   2   5 22910.5 1205.33   1
   2  -2   5 22585.4 1043.03   5
   2   2   5 21625.6 1062.44   5
   2   2   6 15087.3 948.855   1
   2  -2   7 1981.67 209.196   7
   2   2   7 1592.05 193.434  14
   2  -2   7 1717.35 188.246  27
   2   2   7 1776.38 194.291  23
   2  -2   7 1486.99 185.472  23
   2   2   7 1330.13 277.486   1
   2  -2   8 261.888 122.950   7
   2  -2   8 52.9353 83.8167  27
   2   2   8-20.9722 87.8534  23
   2   2   8 112.194 144.997   1
   2   2   9 46765.5 2082.63  23
   2  -2   9 50071.0 2107.75   7
  -2  -2 -10 242.819 112.345  16
   2  -2  10 185.463 134.329   7
   2   2  10 395.789 160.904   7
  -2  -2 -11 1676.77 191.324  16
   2   2  11 1366.59 205.398   7
  -2  -2 -12 107.443 74.1550  16
   2   2  12 200.485 117.364   7
   2   2  13 613.707 106.670   7
  -2   3  13 223.236 95.1358  11
  -2  -3  13 192.566 90.3579  11
  -2  -3  12 3029.18 267.954  11
   2  -3 -12 2642.03 230.074  15
  -2   3  12 2841.19 265.259  11
  -2   3  12 2847.37 250.762   8
  -2  -3  12 2781.77 233.450  10
   2  -3 -11 2066.25 227.820  15
  -2   3  11 1824.48 240.526  11
  -2  -3  11 1956.09 242.904  11
  -2   3  11 1997.56 238.165   8
  -2  -3  11 2139.45 245.441  10
  -2  -3  10 24.7883 143.298  11
   2   3 -10 127.143 111.294  15
   2  -3 -10 21.6799 101.083  15
  -2  -3  10 142.945 98.8092   8
  -2   3  10 189.803 118.799   8
   2  -3  -9 9251.91 565.050  15
  -2  -3   9 10040.2 607.932  11
   2  -3  -9 9418.39 806.334  22
   2   3  -9 9177.09 784.444  22
   2  -3  -9 10052.7 605.739  16
  -2  -3   9 9180.18 556.156   8
   2  -3  -8 134375. 5433.56  15
  -2  -3   8 138026. 5476.17  11
   2   3  -8 141546. 5813.69  22
   2  -3  -8 138419. 5470.24  16
   2  -3  -8 131861. 5766.66  22
  -2  -3   8 135256. 5424.84   8
   2  -3  -7 3102.34 263.807  15
  -2  -3   7 3192.22 288.405  11
   2   3  -7 3668.42 284.953  15
   2  -3  -7 3362.88 402.401  22
   2   3  -7 3494.76 436.381  22
   2  -3  -7 2929.27 277.272  16
   2  -3  -6 25058.8 1355.74  22
   2   3  -6 27127.4 1480.30   2
   2  -3  -5 26707.7 1209.58   5
   2   3  -5 27744.0 1442.22   2
   2  -3  -5 28079.8 1349.92  22
   2   3  -5 24601.4 1237.03   5
   2   3  -4 9883.28 693.828   2
   2  -3  -4 10411.2 595.078   5
   2   3  -4 11613.9 701.299  22
   2  -3  -4 11194.2 657.918  22
   2   3  -4 10059.7 625.374   5
   2  -3  -3 5709.38 401.962   5
   2   3  -3 5303.65 432.597   2
   2  -3  -3 5943.01 406.938  22
   2   3  -3 6072.12 439.421  22
   2   3  -3 5078.82 414.150   5
   2   3  -2 172212. 6726.56   2
   2  -3  -2 167733. 6715.85   5
   2  -3  -2 170278. 6663.27  22
   2   3  -2 166417. 6760.49   5
   2  -3  -1 36712.7 1658.43   5
   2   3  -1 37970.1 1600.97   2
   2  -3  -1 36738.2 1561.44  22
   2   3  -1 38214.5 1707.50   5
   2   3   0 1077.07 202.353   5
   2  -3   0 986.065 173.565   5
   2   3   0 842.211 101.093   2
   2   3   1 11537.0 673.922   1
   2   3   2 397.648 140.312   5
   2   3   2 560.551 139.143   1
   2  -3   2 460.336 131.053   5
   2  -3   3 151098. 5957.91   5
   2   3   3 147589. 6046.70   1
   2   3   3 149371. 6009.01   5
   2  -3   4 18553.5 923.711   5
   2   3   4 19119.5 1047.80   1
   2   3   4 18681.5 971.033   5
   2   3   5 83970.5 3563.59   1
   2  -3   5 81137.1 3334.28   5
   2   3   5 81574.1 3381.49   5
   2   3   6 2571.60 353.843   1
   2  -3   7 3061.27 265.809   7
   2   3   7 2911.23 266.816  14
   2  -3   7 3097.19 256.489  27
   2   3   7 3047.68 263.988  23
   2   3   8 9351.85 543.508  14
   2   3   8 7550.70 724.181   1
   2  -3   8 8309.66 493.327  27
   2   3   8 8422.92 517.027  23
   2  -3   8 8039.99 516.709   7
   2   3   9 22661.4 1107.48  23
   2  -3   9 23609.3 1132.86   7
  -2  -3 -10 574.733 140.091  16
   2   3  10 788.720 176.571   7
  -2  -3 -11 710.771 138.694  16
   2   3  11 542.174 150.769   7
  -2  -3 -12 212.764 87.8474  16
   2  -3  12-32.6001 103.192   7
   2   3  12-49.3232 102.995   7
   2   3  13 872.599 117.789   7
  -2  -4  13 347.641 95.9052  11
  -2   4  13 458.204 107.322  11
  -2   4  12 610.903 147.399  11
  -2  -4  12 384.668 133.716  11
   2  -4 -12 322.410 105.010  15
  -2   4  12 525.030 125.602   8
  -2  -4  12 400.635 118.800  10
   2  -4 -11 759.392 153.751  15
  -2  -4  11 461.471 150.476  11
  -2   4  11 575.344 158.464   8
  -2  -4  11 494.526 141.670  10
   2  -4 -10 5476.74 407.920  15
  -2  -4  10 5610.87 431.507  11
   2  -4 -10 6237.49 447.685  16
  -2   4  10 5756.12 430.666   8
  -2  -4  10 6152.17 433.584  10
   2   4  -9 2852.19 276.314  15
   2  -4  -9 2853.66 283.497  15
  -2  -4   9 3105.98 306.441  11
   2   4  -9 2796.05 421.956  22
   2  -4  -9 3033.95 301.159  16
   2  -4  -9 2415.67 401.699  22
  -2  -4   9 2940.62 273.932   8
   2  -4  -8 186526. 7366.61  15
  -2  -4   8 185679. 7402.29  11
  -2  -4   8 189120. 7354.60   8
   2  -4  -8 188019. 7722.77  22
   2   4  -8 191165. 7756.15  22
   2  -4  -8 183363. 7389.98  16
   2  -4  -7 4218.49 318.999  15
  -2  -4   7 4432.61 347.226  11
   2  -4  -7 4834.06 354.095  16
   2  -4  -7 4732.33 486.436  22
   2   4  -7 4342.48 494.649  22
   2   4  -7 4341.05 535.861   2
   2   4  -6 1132.16 247.076  22
   2  -4  -6 1342.10 250.253  22
   2   4  -6 1511.90 309.047   2
   2  -4  -5 31.9446 101.120  22
   2   4  -5 49.7062 87.9619   5
   2  -4  -5 95.9519 78.4307   5
   2   4  -5-44.0097 170.608   2
   2   4  -4 1368.34 213.826   5
   2  -4  -4 1304.72 183.264   5
   2   4  -4 1172.47 236.067   2
   2  -4  -3 8437.18 514.380   5
   2   4  -3 7490.00 551.712   2
   2  -4  -3 8906.03 519.160  22
   2   4  -3 8396.11 555.792  22
   2   4  -3 7517.90 537.836   5
   2  -4  -2 79064.6 3283.37   5
   2   4  -2 78689.7 3300.95   2
   2  -4  -2 80481.5 3226.56  22
   2   4  -2 79847.9 3343.58   5
   2  -4  -1 764.350 108.866  22
   2   4  -1 776.202 172.830   5
   2  -4  -1 1018.18 159.815   5
   2   4  -1 828.231 147.444   2
   2  -4   0 134.999 114.596   5
   2   4   0 187.773 77.5237   2
   2   4   0 83.5749 98.7390   1
   2   4   1 69078.0 2939.95   1
   2  -4   2 635.497 144.461   5
   2   4   2 651.936 158.873   5
   2   4   2 355.368 142.095   1
   2  -4   3 102413. 4221.77   5
   2   4   3 106760. 4356.88   1
   2   4   3 104901. 4302.69   5
   2  -4   4 54625.6 2358.88   5
   2   4   4 57451.0 2550.75   1
   2   4   4 56909.3 2442.03   5
   2  -4   5 57.4033 74.2746   5
   2   4   5 125.766 89.0939   5
   2   4   5 169.235 116.035   1
   2   4   6 96.2695 139.125   1
   2  -4   7 2492.51 245.742   7
   2   4   7 2582.94 251.242   6
   2   4   7 2406.93 243.032  14
   2   4   7 3193.37 426.979   1
   2  -4   7 2726.44 241.252  27
   2   4   7 2738.37 241.190  27
   2   4   7 2772.07 253.172  23
   2   4   8 32746.1 1469.54  14
   2   4   8 33290.6 1822.53   1
   2  -4   8 30881.0 1414.17  27
   2   4   8 32603.7 1449.47  23
   2  -4   8 32174.6 1459.01   7
   2  -4   9 21648.3 1005.94  27
   2   4   9 21231.0 1040.89  23
  -2  -4 -10 840.208 160.911  16
  -2  -4 -11 1174.79 169.680  16
   2   4  11 1605.70 208.967   7
  -2  -4 -12 1109.44 144.944  16
   2  -4  12 1335.70 168.817   7
   2   4  12 1203.46 164.463   7
  -2  -4 -13 215.444 53.7650  16
   2   4  13 447.405 91.1509   7
  -2   5  13 150.155 82.7070  11
  -2  -5  13 209.161 85.6198  11
  -2  -5  12 388.857 121.383  11
  -2   5  12 307.389 125.442  11
   2  -5 -12 424.264 112.695  15
   2  -5 -12 268.951 83.8912  20
  -2   5  12 259.347 112.606   8
  -2  -5  12 508.943 111.795  10
   2  -5 -11 4687.87 346.801  15
  -2  -5  11 5352.56 385.731  11
  -2   5  11 4779.84 365.811   8
  -2  -5  11 4502.30 347.052  10
   2  -5 -10 4338.03 343.672  15
  -2  -5  10 4058.11 354.551  11
   2  -5 -10 5199.89 387.811  16
  -2   5  10 4052.96 356.529   8
  -2  -5  10 4221.59 354.071  10
  -2  -5   9 1695.04 238.794  11
   2  -5  -9 1553.21 230.853  16
   2  -5  -9 2165.33 234.539  15
   2  -5  -9 1717.14 340.970  22
   2   5  -9 1369.58 310.735  22
  -2  -5   9 1538.36 197.347   8
   2   5  -8 70531.9 2823.63  15
   2  -5  -8 65742.1 2803.51  15
  -2  -5   8 69403.7 2848.50  11
  -2  -5   8 65016.0 2783.89   8
   2  -5  -8 70499.9 3149.07  22
   2   5  -8 70492.7 3176.58  22
   2  -5  -8 66148.3 2831.14  16
   2  -5  -7 1517.37 197.805  16
   2  -5  -7 1766.93 191.546  15
  -2  -5   7 1302.41 193.544  11
   2   5  -7 1510.69 304.136  22
   2  -5  -7 1782.03 301.228  22
   2   5  -7 1731.48 344.258   2
   2  -5  -6 10870.3 752.456  22
   2   5  -6 11258.2 801.459  22
   2   5  -6 11728.6 869.955   2
   2   5  -5 5005.12 515.060   2
   2  -5  -5 5707.29 386.909   5
   2  -5  -5 5313.93 452.026  22
   2   5  -5 5527.71 423.354   5
   2  -5  -4 3260.45 290.270   5
   2   5  -4 3760.29 400.652   2
   2  -5  -4 3003.28 304.218  22
   2   5  -4 3235.93 325.355   5
   2   5  -3 149850. 6237.44   2
   2  -5  -3 155565. 6138.89   5
   2  -5  -3 156897. 6134.97  22
   2   5  -3 153033. 6217.77   5
   2   5  -2 53692.1 2413.63   2
   2  -5  -2 56848.5 2389.95   5
   2  -5  -2 57421.1 2329.15  22
   2  -5  -1 26462.9 1241.00   5
   2   5  -1 26635.8 1213.48   2
   2  -5  -1 25978.3 1121.11  22
   2   5   0 126.493 75.9817   2
   2  -5   0 159.450 115.885   5
   2   5   0-152.512 144.820   1
   2   5   1 8.92499 19.9943   2
   2   5   1 90194.7 1555.39   1
   2  -5   2 116133. 4698.43   5
   2   5   2 116963. 4811.06   1
   2   5   3 484.127 178.023   5
   2  -5   3 407.012 131.192   5
   2   5   3 691.043 191.828   1
   2   5   4 407.355 186.589   1
   2  -5   4 352.133 120.461   5
   2   5   4 327.522 142.008   5
   2   5   5 1424.07 210.199   5
   2  -5   5 1765.98 199.490   5
   2   5   5 1320.51 272.863   1
   2   5   6 1229.74 268.972   1
   2  -5   7 5929.28 407.038   7
   2   5   7 6161.93 413.895   6
   2   5   7 6384.00 425.014  14
   2   5   7 5736.44 606.889   1
   2  -5   7 6184.73 411.794  26
   2  -5   7 6226.97 394.451  27
   2   5   7 6028.98 391.105  27
   2   5   7 5971.45 399.784  23
   2   5   8 79847.7 3215.81  14
   2   5   8 73485.5 3589.49   1
   2  -5   8 80493.3 3208.05   7
   2  -5   8 73159.4 3163.05  26
   2   5   8 79636.7 3191.33  23
   2  -5   8 76572.8 3157.55  27
   2   5   9 20873.7 991.771  23
   2  -5   9 20409.1 952.005  27
  -2  -5 -10 396.878 131.622  16
  -2  -5 -11 3931.26 306.133  16
   2   5  11 4442.65 341.421   7
   2  -5  11 4021.23 326.647   7
  -2  -5 -12-13.0945 79.3647  16
   2   5  12 62.0569 87.3838   7
  -2  -5 -13 1498.93 121.668  16
   2   5  13 2088.21 159.014   7
  -2   6  13 131.248 75.8163  11
  -2  -6  13 278.925 86.3160  11
  -2   6  12-52.4930 111.917  11
   2  -6 -12 13.5039 83.6903  15
  -2  -6  12-16.2177 94.8871  11
   2  -6 -12-65.7351 70.7918  20
  -2   6  12 31.7756 95.1972   8
  -2  -6  12-39.1888 80.9577  10
   2  -6 -11 2452.25 238.712  15
  -2  -6  11 2695.51 270.531  11
   2  -6 -11 2416.59 256.758  16
  -2   6  11 2671.22 270.561   8
  -2  -6  11 2238.28 236.629  10
   2  -6 -10 3497.41 304.918  15
  -2  -6  10 3902.47 334.860  11
   2  -6 -10 3244.81 317.944  16
  -2  -6  10 3283.72 307.912  10
   2  -6  -9 5060.35 374.126  15
  -2  -6   9 5273.53 402.371  11
  -2  -6   9 4732.57 384.808  10
   2  -6  -9 4185.21 371.600  16
   2  -6  -8 315.259 132.496  16
   2  -6  -8 383.742 135.083  15
  -2  -6   8 448.592 163.476  11
   2   6  -8 278.992 202.017   2
   2   6  -8 332.636 203.106  22
   2  -6  -8 474.749 210.558  22
  -2  -6   7 541.838 147.599  11
   2  -6  -7 446.108 138.190  16
   2  -6  -7 266.545 93.0187  15
   2   6  -7 359.708 182.438  22
   2  -6  -7 552.381 188.667  22
   2   6  -7 381.610 232.914   2
   2   6  -6 15040.8 979.846  22
   2  -6  -6 15632.1 939.659  22
   2   6  -6 15314.1 1060.03   2
   2  -6  -5 226.168 125.375  22
   2   6  -5 159.929 136.805  22
   2   6  -5 287.801 158.121   2
   2   6  -5 57.7945 91.6390   5
   2  -6  -4 9818.96 593.946   5
   2   6  -4 9406.36 708.260   2
   2  -6  -4 10974.1 642.411  22
   2   6  -4 10596.7 670.088   5
   2   6  -3 153963. 6312.51   2
   2  -6  -3 156454. 6192.73   5
   2  -6  -3 155621. 6181.18  22
   2   6  -2 5692.69 442.212   2
   2  -6  -2 5654.16 412.635   5
   2  -6  -2 5845.20 365.579  22
   2   6  -1 19410.6 970.677   2
   2  -6  -1 20938.2 998.317   5
   2  -6  -1 19330.8 860.826  22
   2   6   0 95124.7 4105.62   1
   2  -6   0 103364. 4021.95   5
   2   6   0 96123.7 3925.55   2
   2   6   1 36979.3 1506.42   2
   2   6   1 32795.9 1688.64   1
   2  -6   2 33427.1 837.911   5
   2   6   2 33065.5 1035.82   1
   2  -6   3 15767.0 822.581   5
   2   6   3 15551.3 960.004   1
   2   6   4 1671.61 294.084   1
   2  -6   4 1949.57 222.680   5
   2   6   4 2305.82 283.202   5
   2   6   5 341.446 167.414   1
   2   6   5 419.993 140.549   5
   2   6   6 1305.15 293.986   1
   2   6   7 2073.98 225.599   6
   2  -6   7 1807.68 217.677   7
  -2  -6  -7 1831.93 206.381  12
   2   6   7 1806.15 217.856  14
   2   6   7 1706.03 355.655   1
   2  -6   7 2056.85 233.154  26
   2  -6   7 2009.21 209.503  27
   2   6   7 2303.07 228.154  23
   2   6   8 1270.14 200.476   6
   2   6   8 963.526 192.108  14
   2   6   8 938.431 277.084   1
   2   6   8 1119.70 189.354  23
   2  -6   8 1154.35 175.001  27
   2  -6   8 1054.16 187.493  26
   2  -6   9 44831.1 1845.20  27
   2  -6   9 41347.3 1851.43  26
   2   6   9 45006.1 1884.73  23
  -2  -6 -10 720.443 161.806  16
   2  -6  10 733.311 163.530   7
  -2  -6 -11 438.199 119.513  16
   2  -6  11 348.818 134.338   7
   2   6  11 236.033 132.733   7
  -2  -6 -12 2384.98 204.124  16
   2   6  12 2371.31 218.798   7
  -2  -6 -13 949.581 96.6329  16
   2   6  13 1204.78 120.972   7
  -2  -7  13 1149.83 123.294  11
  -2   7  13 1320.79 134.262  11
  -2   7  13 1139.96 119.479   8
   2  -7 -12 229.130 87.9429  15
  -2   7  12 151.339 111.956  11
  -2  -7  12 231.219 111.004  11
   2  -7 -12 43.8979 68.9129  20
  -2   7  12 77.0056 97.6119   8
  -2  -7  11 1544.49 209.728  11
   2  -7 -11 1547.46 192.557  15
  -2   7  11 1675.84 214.903   8
  -2  -7  11 1885.39 208.121  10
  -2  -7  10 484.352 166.402  11
   2  -7 -10 862.849 172.825  16
   2  -7 -10 489.652 151.127  15
  -2  -7  10 779.959 168.588  10
   2  -7  -9 8431.41 511.263  15
  -2  -7   9 7940.69 529.455  11
  -2  -7   9 8147.85 528.363  10
   2  -7  -9 8019.42 525.532  16
   2  -7  -8 5613.93 391.875  15
  -2  -7   8 5859.19 420.149  11
   2   7  -8 5392.83 662.699   2
   2  -7  -8 5279.02 570.576  22
   2  -7  -8 5362.10 404.335  16
   2   7  -8 4989.60 572.217  22
   2  -7  -7 339.166 109.324  15
  -2  -7   7 418.157 134.308  11
   2  -7  -7 546.596 130.429  16
   2   7  -7 458.210 232.170   2
   2   7  -7 577.162 204.000  22
   2  -7  -7 325.311 159.653  22
  -2  -7   7 349.141 130.164  10
   2   7  -6 20175.5 1209.90  22
   2  -7  -6 20936.1 1160.09  22
   2   7  -6 19963.9 1284.29   2
   2   7  -5 5223.31 529.954   2
   2  -7  -5 4328.45 402.761  22
   2   7  -5 4427.70 400.158   5
   2  -7  -4 241.784 107.307  22
   2   7  -4 84.5879 139.571   2
   2   7  -4 295.209 137.583   5
   2  -7  -3 1349.04 183.932  22
   2   7  -3 1018.30 220.819   2
   2  -7  -3 1448.52 199.887   5
   2  -7  -2 26639.6 1171.74  22
   2   7  -2 25155.3 1286.16   2
   2  -7  -2 26428.2 1248.72   5
   2  -7  -1 69375.8 2767.35  22
   2  -7  -1 73894.4 2937.85   5
   2   7  -1 66562.3 2910.92   2
   2   7   0 35722.7 1626.19   2
   2  -7   0 39379.4 1697.05   5
   2   7   0 37788.8 1800.55   1
   2   7   1 73580.4 3104.88   1
   2   7   1 69466.4 2867.61   2
   2   7   2 123883. 4945.69   1
   2  -7   2 123376. 4769.42   5
   2   7   2 110506. 4628.66   2
  -2   7  -2 121059. 4698.93   2
   2  -7   3 364188. 14259.7   5
   2   7   3 369936. 14478.2   1
   2   7   4 10500.4 787.408   1
   2   7   4 10682.9 705.150   5
   2   7   5 13034.7 926.929   1
   2   7   5 12771.5 786.561   5
   2   7   6 1421.54 187.591  14
   2   7   6 1672.98 333.170   1
   2  -7   6 1493.72 171.309  27
   2  -7   6 1088.72 162.978   7
   2   7   7 299.629 105.642   6
   2  -7   7 427.881 132.275   7
  -2  -7  -7 426.094 114.285  12
   2   7   7 130.823 104.325  14
   2  -7   7 361.144 110.203  27
   2  -7   7 547.345 152.896  26
   2   7   7 348.071 117.912  23
   2   7   7 319.925 185.327   1
   2   7   8 8316.68 518.664   6
   2   7   8 6890.77 755.288   1
   2  -7   8 7546.67 511.243  26
   2  -7   8 9093.87 501.667  27
   2   7   8 8086.66 504.716  23
   2  -7   9 36453.6 1710.05  26
   2  -7   9 40619.6 1697.86  27
   2   7   9 40691.9 1729.74  23
  -2  -7 -10 1144.05 179.792  16
   2  -7  10 1023.52 184.894   7
  -2  -7 -11 52.2304 107.889  16
   2   7  11-56.9304 115.013   7
  -2  -7 -12 245.629 91.7033  16
   2   7  12 516.210 116.199   7
  -2  -7 -13 970.580 96.1112  16
   2   7  13 1067.93 105.591   7
  -2   8  13 24.2344 52.1972   8
  -2   8  13-9.22588 60.2046  11
  -2  -8  13 42.7931 52.4638  11
  -2   8  12 4606.44 309.847   8
  -2  -8  12 4756.15 311.456  11
   2  -8 -12 4070.40 273.858  15
  -2   8  12 4267.72 313.187  11
  -2   8  11 2060.31 236.134   8
  -2  -8  11 1796.49 206.841  10
   2  -8 -11 2230.02 216.605  15
  -2  -8  11 2365.11 245.737  11
  -2  -8  10 1919.97 230.111  10
  -2  -8  10 1913.34 236.161  11
   2  -8 -10 1742.15 209.636  15
   2  -8 -10 1863.88 228.184  16
  -2  -8   9 1084.97 190.366  10
  -2   8   9 881.165 162.912   6
  -2  -8   9 770.388 180.402  11
   2  -8  -9 747.311 171.320  16
   2  -8  -9 877.542 177.041  15
   2  -8  -8 10231.9 580.839  15
  -2  -8   8 9948.70 613.508  11
   2   8  -8 9235.39 883.607   2
  -2   8   8 9354.26 574.903   6
   2  -8  -8 10573.6 603.814  16
   2  -8  -8 10701.0 828.711  22
   2  -8  -7 12430.1 656.517  15
  -2  -8   7 12684.2 702.004  11
   2   8  -7 11319.1 977.994   2
  -2   8   7 13062.3 689.709   6
  -2  -8   7 11910.8 688.648  10
   2  -8  -7 11959.7 863.062  22
   2  -8  -7 13164.6 684.570  16
  -2  -8   6 19.8900 90.9351  11
   2   8  -6-60.6376 183.787   2
   2  -8  -6 200.178 126.766  22
  -2  -8   6 245.516 122.634  10
   2  -8  -5 15387.6 901.676  22
   2   8  -5 13555.7 866.715   5
   2   8  -4 95221.6 4069.58   2
   2  -8  -4 92898.2 3882.05  22
   2  -8  -3 18373.8 931.294   5
   2   8  -3 17920.3 1033.87   2
   2  -8  -3 16991.5 885.971  22
   2   8  -2 4604.09 421.411   2
   2  -8  -2 5534.94 409.359   5
   2  -8  -2 4943.25 329.624  22
   2   8  -1 2140.75 256.504   2
   2  -8  -1 2117.34 255.255   5
   2   8   0 41370.5 1853.09   2
   2   8   0 42395.2 2015.99   1
   2  -8   0 43382.6 1896.38   5
   2   8   1 234615. 9238.11   1
   2   8   1 227916. 9003.60   2
   2  -8   2 987.809 185.191   5
  -2   8  -2 847.157 161.547   2
   2   8   2 873.626 141.652   2
   2   8   2 1014.26 237.420   1
   2   8   3 6574.59 589.640   1
   2   8   4 1372.09 294.669   1
   2   8   5-55.5908 152.386   1
   2   8   5-35.4186 125.346   5
  -2  -8  -6 13354.0 711.501  12
   2   8   6 15074.1 758.676  14
   2   8   6 13609.3 1021.83   1
   2  -8   6 14708.0 760.747  26
   2  -8   6 14547.3 724.987  27
   2  -8   6 13868.4 725.051   7
  -2  -8  -7 6264.99 423.971  12
   2   8   7 6511.94 450.594  14
   2  -8   7 6929.66 430.402  27
   2  -8   7 6614.93 464.510  26
   2   8   7 7221.57 451.322   6
   2   8   7 5963.00 676.866   1
   2   8   8 7968.45 496.546   6
   2  -8   8 7246.99 495.805  26
   2  -8   8 7135.58 453.528  27
   2   8   8 7537.26 476.039  23
   2   8   8 6263.60 715.326   1
   2  -8   9 10315.4 598.691   7
   2  -8   9 10212.1 556.699  27
   2   8   9 10313.2 578.611  23
   2  -8   9 8546.02 564.223  26
  -2  -8 -10 2317.13 246.588  16
   2  -8  10 2568.40 221.451  27
   2   8  11 181.046 111.109   7
  -2  -8 -11 119.841 100.318  16
   2   8  12 1496.55 166.502   7
  -2  -8 -12 1683.47 169.079  16
  -2  -8 -13 547.744 70.7810  16
  -2   9  13 256.438 59.0907   8
  -2  -9  13 238.117 59.3920  11
  -2   9  13 121.563 57.4063  11
  -2   9  12 97.8102 91.2240   8
   2  -9 -12 53.5600 66.4512  15
  -2  -9  12 67.6617 81.1352  11
  -2   9  12 135.383 99.1572  11
  -2   9  11 234.698 119.977   8
  -2  -9  11 177.901 108.699  10
   2  -9 -11 123.843 92.8806  15
  -2  -9  11 36.7435 116.401  11
  -2  -9  10 20.3576 105.220  10
  -2   9  10 17.4046 82.6309   6
   2  -9 -10-20.3914 102.048  16
   2  -9 -10 18.9245 97.8129  15
  -2  -9  10-21.9060 113.223  11
  -2  -9   9 976.465 186.900  10
  -2   9   9 699.471 163.448   6
  -2  -9   9 722.890 144.756   9
  -2  -9   9 548.017 168.556  11
   2  -9  -9 694.453 160.287  16
   2  -9  -9 1259.29 178.657  15
   2  -9  -8 9086.31 534.022  15
  -2  -9   8 9803.54 578.908  11
   2   9  -8 8492.72 849.616   2
  -2   9   8 8764.62 549.081   6
   2  -9  -8 8380.66 729.600  22
   2  -9  -8 8813.22 542.965  16
   2  -9  -7 22784.2 1072.70  15
  -2  -9   7 24246.7 1132.86  11
   2   9  -7 24376.1 1517.24   2
  -2   9   7 22717.0 1107.22   6
  -2  -9   7 23637.0 1124.44  10
   2  -9  -7 23081.7 1095.61  16
   2  -9  -7 22429.7 1317.32  22
   2  -9  -6 1409.21 181.634  16
  -2  -9   6 2061.12 220.913  11
   2   9  -6 1769.99 371.133   2
   2  -9  -6 1663.37 280.180  22
  -2  -9   6 1868.26 216.735  10
   2   9  -5 18152.1 1140.48   2
   2  -9  -5 16194.0 945.041  22
   2   9  -5 15536.7 943.352   5
   2   9  -4 70441.4 3170.03   2
   2  -9  -4 69333.9 2968.19  22
   2   9  -3 7683.33 607.182   2
   2  -9  -3 7026.16 467.441  22
   2   9  -2 3017.73 346.982   2
   2  -9  -2 2874.28 236.288  22
   2   9  -1 4779.65 418.115   2
   2  -9  -1 5713.24 430.671   5
   2  -9   0 43895.7 1870.93   5
   2   9   0 38601.6 1827.77   2
   2   9   1 20075.2 1100.37   1
   2   9   1 16242.9 881.808   2
   2   9   2 135783. 5625.13   1
  -2   9  -2 139255. 5413.34   2
   2   9   2 128908. 5337.82   2
   2   9   3 40652.7 2053.45   1
   2   9   4 1519.83 315.116   1
   2   9   5 38.2967 130.938   5
   2   9   5 59.0392 120.635   1
   2   9   6 1102.19 173.619  14
  -2  -9  -6 1281.45 172.791  12
   2   9   6 1416.89 319.467   1
   2  -9   6 1075.65 189.065  26
   2  -9   6 864.418 147.221  27
   2   9   6 984.004 150.687   6
  -2  -9  -7 13378.0 716.827  12
   2   9   7 13034.7 739.833  14
   2  -9   7 15380.8 781.319  26
   2  -9   7 12868.8 698.201  27
   2   9   7 13657.3 725.650   6
   2   9   7 13633.3 1072.39   1
   2   9   8 5102.26 387.530   6
   2   9   8 4748.37 631.390   1
   2  -9   8 5326.15 415.309  26
   2  -9   8 5433.50 372.768  27
   2   9   8 5274.51 381.099  23
   2  -9   9 19357.5 889.048  27
   2  -9   9 17132.4 913.789  26
   2   9   9 18120.4 896.728  23
   2   9   9 18093.9 920.495   6
   2   9   9 17845.1 927.005  14
  -2  -9 -10 2088.82 232.436  16
   2   9  11 136.204 111.152   7
  -2  -9 -11 66.5728 95.0362  16
   2   9  12 1399.62 145.050   7
  -2  -9 -12 1429.42 150.684  16
  -2  -9 -13 1247.21 99.8296  16
  -2 -10  13 776.402 82.1551  11
  -2  10  13 841.928 89.4040  11
  -2  10  12 26.0448 84.9883   8
  -2 -10  12 74.4005 81.7178  11
  -2  10  12 27.8872 94.4981  11
  -2  10  11 2606.85 245.785   8
  -2 -10  11 2502.12 221.210  10
  -2 -10  11 2169.93 223.865  11
   2 -10 -11 2110.12 201.082  15
  -2 -10  10 1949.80 223.876  10
  -2  10  10 1617.21 191.654   6
   2 -10 -10 1702.59 206.544  16
   2 -10 -10 1767.66 202.189  15
  -2 -10  10 1714.15 222.838  11
  -2  10   9 29597.9 1449.50   6
  -2 -10   9 32854.2 1481.37  10
  -2 -10   9 32532.8 1429.30   9
   2 -10  -9 33388.7 1469.12  16
  -2 -10   9 35403.5 1511.26  11
   2 -10  -9 32647.6 1457.31  15
   2  10  -8 11234.9 999.952   2
  -2  10   8 10543.4 641.133   6
   2 -10  -8 12834.7 896.081  22
   2 -10  -8 11490.4 637.725  16
  -2 -10   8 11775.2 669.347  11
   2 -10  -8 11150.9 623.096  15
   2  10  -7 12710.2 1037.13   2
  -2 -10   7 13734.5 721.119  10
  -2  10   7 12451.5 699.360   6
   2 -10  -7 12530.3 879.322  22
   2 -10  -7 11985.8 663.455  16
  -2 -10   7 13539.1 716.733  11
   2 -10  -7 11527.0 646.839  15
   2  10  -6 15310.7 1110.95   2
  -2 -10   6 14811.6 768.283  10
   2 -10  -6 14754.3 926.816  22
   2 -10  -6 13634.0 719.103  16
  -2 -10   6 14361.9 758.108  11
   2  10  -5 1515.54 340.141   2
   2  10  -5 1133.18 238.847   5
   2 -10  -5 1392.01 236.264  22
  -2 -10   5 1143.06 174.465  10
   2 -10  -4 74655.0 3078.76  22
   2 -10  -4 70661.2 2886.08   4
   2  10  -4 75511.6 3313.94   2
   2 -10  -3 1339.06 184.944  22
   2  10  -3 1134.39 250.542   2
   2 -10  -3 1283.90 141.281   4
   2  10  -2 4893.84 463.469   2
   2 -10  -1 25288.9 1328.10  31
   2  10  -1 22665.4 1220.91   2
   2 -10   0 25501.8 1393.95  31
   2  10   0 26014.9 1288.02   2
   2  10   1 60236.3 2593.13   2
   2  10   2 562486. 21826.5   1
  -2  10  -2 570906. 21608.0   2
   2  10   2 541901. 21535.9   2
   2  10   3 267.079 201.488   1
   2  10   4 811.019 244.074   1
   2 -10   4 693.109 110.780   4
   2 -10   5 1271.45 184.289  26
   2 -10   5 821.470 138.993  27
   2  10   5 946.966 162.928  14
   2  10   5 1195.39 249.921   5
   2  10   5 1065.42 265.190   1
   2  10   6 43.9823 96.3623  14
  -2 -10  -6-19.5084 99.2424  12
   2  10   6 67.6702 163.584   1
   2 -10   6-24.0438 109.842  26
   2 -10   6 18.4828 84.4373  27
   2  10   6-18.6228 76.0949   6
  -2 -10  -7 10045.9 599.958  12
   2 -10   7 10714.2 649.226  26
   2 -10   7 10728.1 595.080  27
   2  10   7 11106.7 613.988   6
   2  10   7 10619.2 947.803   1
   2  10   8 834.993 168.246   6
   2  10   8 456.013 269.865   1
   2 -10   8 533.282 135.502  27
   2 -10   8 481.217 163.506  26
   2  10   8 565.233 142.217  23
   2 -10   9 2826.67 252.429  27
   2 -10   9 2744.22 289.120  26
   2  10   9 2587.74 252.861  23
   2  10   9 2794.28 278.906   6
   2  10   9 3063.46 296.290  14
  -2 -10 -10 5004.53 371.951  16
   2  10  10 5582.95 391.512  14
   2  10  11 346.180 116.123   7
  -2 -10 -11 495.297 119.668  16
  -2 -10 -12 225.568 81.9917  16
  -2 -10 -12 117.994 53.7865  15
  -2  11  12 38.0793 80.3935  11
  -2  11  12 59.5074 77.7026   8
  -2 -11  12 111.786 75.1023  11
  -2  11  11 1297.16 176.786   8
  -2  11  11 989.847 129.425   6
  -2 -11  11 799.243 134.331  10
  -2 -11  11 1086.50 165.445  11
  -2 -11  10 2914.05 264.099  10
  -2  11  10 2350.95 237.300   6
   2 -11 -10 2516.59 239.191  16
  -2 -11  10 3184.07 285.427  11
   2 -11 -10 3033.04 250.351  15
  -2 -11   9 346.027 148.844  10
  -2  11   9 274.113 131.767   6
  -2 -11   9 358.582 117.982   9
   2 -11  -9 871.760 157.167  15
  -2 -11   9 506.926 155.640  11
   2 -11  -9 459.882 141.090  16
  -2  11   8 92.5318 123.250   6
  -2 -11   8-38.0287 115.246   9
   2 -11  -8-97.7358 128.795  16
   2 -11  -8-18.7049 92.0419  15
  -2 -11   8 24.0547 137.260  11
   2  11  -7 584.197 275.756   2
  -2  11   7 514.585 159.631   6
  -2 -11   7 600.632 157.687  10
   2 -11  -7 374.020 171.923  22
   2 -11  -7 449.885 121.390  16
  -2 -11   7 539.362 155.674  11
   2  11  -6 2792.50 473.667   2
  -2 -11   6 3195.84 292.853  10
   2 -11  -6 2395.36 337.468  22
  -2 -11   6 2694.73 268.118  11
   2  11  -5 28135.7 1661.37   2
  -2 -11   5 29497.4 1315.27  10
   2 -11  -5 27075.5 1435.44  22
  -2 -11   5 29318.1 1306.42  11
   2 -11  -4 6968.92 497.156  22
   2  11  -4 6854.65 647.736   2
   2 -11  -4 6068.14 366.236   4
   2 -11  -3 3636.56 313.017  22
   2 -11  -3 3169.51 236.199   4
   2  11  -3 3586.21 428.668   2
   2  11  -2 124.051 141.419   2
   2 -11  -2 97.1862 79.3662   4
   2 -11  -1 11316.4 815.969  31
   2  11  -1 10702.4 748.616   2
   2 -11  -1 11875.4 570.368   4
   2 -11   0 21902.2 1260.97  31
   2 -11   0 21228.4 964.762   4
   2  11   0 23526.6 1184.22   2
   2  11   0 22082.0 1297.38   1
   2  11   1 86899.4 3680.52   2
   2 -11   1 87686.2 3481.73   4
   2 -11   2 293836. 11262.9  31
  -2  11  -2 290245. 11097.6   2
   2  11   2 273746. 11021.1   2
   2 -11   2 275993. 10835.6   4
   2 -11   3 7780.60 419.853   4
   2  11   3 7319.97 690.606   1
   2  11   4-123.244 148.964   1
   2 -11   4 61.0897 84.2816   4
   2 -11   5 3587.03 324.092  26
   2 -11   5 3951.87 303.060  27
   2  11   5 3848.92 320.365  14
   2  11   5 4306.93 551.214   1
  -2 -11  -6 7939.90 486.744  12
   2  11   6 8157.55 510.973  14
   2  11   6 6886.08 732.221   1
   2 -11   6 7302.26 464.206  27
   2 -11   6 8271.76 535.110  26
   2  11   6 7300.19 465.986   6
  -2 -11  -7 559.574 139.225  12
   2 -11   7 367.818 167.616  26
   2 -11   7 546.263 130.225  27
   2  11   7 747.797 152.082   6
   2  11   7 376.028 228.853   1
   2  11   8 5310.72 397.147   6
   2 -11   8 5321.98 425.636  26
   2 -11   8 5362.93 384.312  27
   2  11   8 6606.46 413.634  23
   2  11   9-21.0643 96.2409   6
   2 -11   9-46.8990 132.083  26
   2  11   9-90.4922 99.2277  23
   2  11   9 91.4786 120.045  14
  -2 -11 -10 539.331 137.940  16
   2  11  10 700.097 150.311  14
  -2 -11 -11 211.810 101.903  16
  -2 -11 -12 114.056 68.4128  16
  -2 -11 -12 87.2539 45.2111  15
  -2  12  12 985.841 121.022   8
  -2 -12  12 933.781 118.558  11
  -2  12  12 822.585 128.848  11
  -2  12  11 747.458 150.034   8
  -2  12  11 800.950 113.793   6
  -2 -12  11 971.393 133.660  10
  -2 -12  11 958.334 149.137  11
  -2 -12  10 8676.01 495.599  10
  -2  12  10 7580.81 472.861   6
  -2 -12  10 9327.76 520.672  11
  -2 -12   9 1437.77 205.781  10
  -2  12   9 1574.89 208.195   6
  -2 -12   9 1089.96 166.044   9
   2 -12  -9 668.009 144.360  16
  -2 -12   9 1321.03 210.803  11
   2 -12  -9 1039.47 155.078  15
  -2  12   8 47.1563 131.075   6
  -2 -12   8 76.2922 110.257   9
   2 -12  -8 73.3605 96.3082  16
   2 -12  -8 89.3009 93.7904  15
  -2 -12   8 95.7054 121.754  11
   2 -12  -7 1145.00 166.281  16
  -2 -12   7 995.313 196.895  11
   2  12  -7 890.394 313.448   2
  -2  12   7 1475.49 223.797   6
  -2 -12   7 1110.77 192.477  10
  -2 -12   7 1042.89 170.896   9
   2 -12  -7 873.393 222.169  22
  -2 -12   6 7894.55 503.331  11
   2  12  -6 7034.50 760.778   2
  -2 -12   6 8404.70 511.231  10
   2 -12  -6 6835.39 590.808  22
  -2 -12   5 2023.48 227.465  11
  -2 -12   5 2417.56 249.409  10
   2 -12  -5 1992.12 286.089  22
   2  12  -5 2311.81 410.662   2
  -2 -12   4 18.4219 95.2167  10
   2  12  -4 57.3728 148.269   2
   2 -12  -4-29.6795 85.7557  22
   2 -12  -4 94.0730 97.2465  24
   2 -12  -3 34616.4 1469.47   4
   2  12  -3 34790.6 1826.69   2
   2 -12  -2 10108.1 783.747  31
   2 -12  -2 9866.96 517.420   4
   2  12  -2 10781.9 776.966   2
   2 -12  -1 682.631 232.886  31
   2 -12  -1 634.362 123.992   4
   2  12  -1 740.993 204.143   2
   2 -12   0 394.886 192.329  31
   2  12   0 692.417 229.088   1
   2 -12   0 875.265 131.387   4
   2  12   0 113.315 135.070   2
   2  12   1 12614.4 800.449   2
   2 -12   1 12614.4 617.440   4
   2  12   1 11379.1 893.676   1
   2 -12   2 68875.5 3073.05  31
  -2  12  -2 64925.2 2923.89   2
   2 -12   2 65386.1 2663.95   4
   2  12   2 66074.5 2876.07   2
   2 -12   3 823.511 131.888   4
   2 -12   4 372.496 128.605  26
   2  12   4 225.485 114.390  14
   2  12   4 195.860 158.158   1
   2 -12   5 188.554 104.965  27
   2  12   5 132.796 103.289  14
   2  12   5 139.483 180.332   1
   2  12   6 117.791 111.855  14
  -2 -12  -6 21.2690 100.987  12
   2  12   6-74.0586 191.394   1
   2 -12   6 77.8530 132.025  26
   2 -12   6 117.411 107.286  27
   2  12   6-19.1866 91.1017   6
  -2 -12  -7 750.578 154.006  12
   2 -12   7 563.920 178.413  26
   2 -12   7 771.443 149.709  27
   2  12   7 992.782 167.411   6
   2  12   8 21291.8 1005.78   6
   2 -12   8 19859.4 975.098  27
   2 -12   8 20702.5 1049.30  26
   2  12   8 19676.4 973.545  23
  -2 -12  -8 20823.4 1009.15  12
   2  12   9 160.251 102.166   6
   2 -12   9 186.547 126.259  26
   2  12   9 169.472 90.5855  23
   2  12   9 289.704 125.730  14
  -2 -12 -10 2933.00 267.220  16
   2  12  10 3391.33 285.837  14
  -2 -12 -11 42.3461 87.4866  16
  -2 -12 -12 287.810 76.9004  16
  -2 -12 -12 52.1280 36.8429  15
  -2  13  12 63.7304 59.0076   8
  -2 -13  12 125.404 63.1645  11
  -2  13  12 211.610 73.6788  11
  -2  13  11 5633.56 356.209   8
  -2 -13  11 6159.28 332.076  10
  -2 -13  11 5819.75 345.329  11
  -2 -13  10 64.9038 100.567  10
  -2  13  10 80.2637 90.4328   6
  -2 -13  10-18.0354 108.074  11
  -2 -13   9 278.396 124.410  10
  -2 -13   9 455.323 133.990   9
  -2  13   9 539.222 145.323   6
  -2 -13   9 602.477 158.206  11
  -2  13   8 6542.90 465.839   6
  -2 -13   8 6846.42 438.663   9
  -2 -13   8 7648.94 491.141  11
   2 -13  -8 6489.63 413.083  15
  -2 -13   7 641.987 164.041  11
   2 -13  -7 455.688 114.378  15
  -2  13   7 917.256 188.062   6
  -2 -13   7 529.874 156.222  10
  -2 -13   7 459.019 141.763   9
   2  13  -7 972.482 298.730   2
  -2 -13   6 881.979 174.116  11
  -2 -13   6 854.604 173.179  10
  -2 -13   6 771.838 156.201   9
   2  13  -6 360.940 239.606   2
  -2 -13   5 8506.29 536.433  11
   2  13  -5 9509.11 853.146   2
  -2 -13   5 9698.26 558.519  10
   2  13  -4 13059.0 999.517   2
   2 -13  -4 13275.0 725.216  30
   2 -13  -4 14793.8 737.099  24
  -2 -13   4 13815.1 720.325  10
  -2 -13   4 13996.5 723.750  11
   2  13  -3 2076.33 365.675   2
   2 -13  -3 1422.99 186.218  25
   2 -13  -3 1845.59 211.369  24
  -2 -13   3 1718.13 191.180  10
   2 -13  -2 29283.0 1570.06  31
   2 -13  -2 26503.7 1190.46   4
   2  13  -2 27730.8 1520.45   2
   2 -13  -1 2840.77 428.483  31
   2 -13  -1 3793.96 271.830   4
   2  13  -1 3040.86 399.978   2
   2 -13   0 3957.00 499.252  31
   2  13   0 3782.85 439.320   2
   2 -13   0 4140.39 293.172   4
   2  13   0 4813.90 536.729   1
   2  13   1 14192.4 892.766   2
   2 -13   1 13700.7 684.763   4
   2  13   1 15464.8 1057.64   1
   2 -13   2 27876.3 1531.38  31
  -2  13  -2 27841.0 1424.18   2
   2  13   2 26543.3 1553.98   1
   2  13   2 24692.3 1336.76   2
   2 -13   2 25004.6 1137.25   4
   2 -13   3 509.799 142.091  26
   2 -13   3 377.831 115.223  27
   2  13   3 333.566 114.573  13
   2 -13   4 970.680 168.593  30
   2 -13   4 959.588 178.510  26
   2 -13   5 6940.47 481.098  26
   2 -13   5 6145.61 421.293  27
   2  13   5 7075.20 470.540  14
   2  13   5 6130.61 690.727   1
  -2 -13  -6 4913.10 381.396  12
   2  13   6 5295.74 668.122   1
   2 -13   6 5596.14 385.373  27
   2  13   6 4863.71 359.079   6
  -2 -13  -7 9115.20 558.130  12
   2  13   7 9287.97 919.583   1
   2 -13   7 10508.4 622.519  26
   2 -13   7 9010.69 536.336  27
   2  13   7 8159.19 524.552   6
   2  13   8-20.3222 111.425   6
   2 -13   8 104.001 146.455  26
   2  13   8 55.0655 87.1656  23
  -2 -13  -8 154.147 113.834  12
   2  13   8-23.8741 125.324  14
   2 -13   9 3200.86 305.246  26
   2  13   9 2583.97 235.488  23
   2  13   9 3667.51 286.360   6
   2  13   9 3422.50 303.210  14
   2 -13  10-17.9335 101.007  26
  -2 -13 -10 83.7411 106.019  16
   2  13  10-35.8265 102.212  14
  -2 -13 -11 181.107 84.6920  16
  -2 -13 -12 120.156 55.4476  16
  -2  14  12 1163.46 106.580   8
   2 -14 -12 980.077 92.7611  20
  -2  14  12 1153.45 107.429  11
  -2  14  11 769.583 128.983   8
  -2  14  11 446.392 85.6874   6
  -2 -14  11 601.843 99.3917  10
  -2 -14  11 906.764 129.556  11
  -2 -14  10 2261.27 216.319  10
  -2  14  10 2208.72 210.510   6
  -2 -14  10 2310.90 226.961  11
  -2  14   9 8387.97 546.903   6
  -2 -14   9 9830.81 559.969  10
  -2 -14   9 10163.4 533.808   9
  -2 -14   9 10462.9 577.212  11
  -2  14   8 1200.51 208.000   6
  -2 -14   8 1286.74 182.096   9
  -2 -14   8 1098.25 189.066  11
  -2  14   7 251.295 145.422   6
  -2 -14   7 136.506 130.049  10
  -2 -14   7 180.568 129.855   9
  -2 -14   7 259.872 136.740  11
  -2 -14   6 860.441 170.815  10
  -2 -14   6 405.065 137.811   9
   2  14  -6 513.287 251.677   2
  -2 -14   6 618.227 159.525  11
   2  14  -5 623.344 261.350   2
  -2 -14   5 320.031 121.101  11
  -2 -14   5 535.341 145.874  10
  -2 -14   5 343.188 101.301  17
   2 -14  -4 4769.83 363.597  30
   2 -14  -4 4334.81 356.118  24
  -2 -14   4 5349.62 368.813  10
  -2 -14   4 4715.69 346.248   9
  -2 -14   4 4885.10 357.511  11
   2  14  -3-58.2960 199.296   2
  -2 -14   3 183.596 99.2412  11
   2 -14  -3 39.9261 87.4757  24
   2 -14  -3-76.8995 92.9476  25
  -2 -14   3-36.2424 89.1625  10
  -2 -14   3-17.5603 101.475   9
   2  14  -2 23888.6 1378.26   2
   2 -14  -2 21227.1 1044.87  25
  -2 -14   2 22530.1 1036.29  10
  -2 -14   2 22869.9 1036.40   9
   2 -14  -2 22371.9 1370.54  31
   2 -14  -2 23001.6 1070.15  36
   2 -14  -1 1119.22 169.205  36
   2 -14  -1 1242.13 308.285  31
   2  14  -1 1437.66 293.282   2
   2 -14  -1 1116.67 171.489  25
   2 -14  -1 1071.61 157.145  24
   2 -14   0 7086.54 677.136  31
   2  14   0 6612.12 600.421   2
   2  14   1 323.550 114.024  13
   2 -14   1 662.435 135.069  25
   2  14   1 312.399 181.355   1
  -2  14  -1 621.252 219.006   2
   2  14   1 435.187 169.586   2
   2 -14   2 2625.58 434.629  31
   2 -14   2 3263.22 293.328  26
   2 -14   2 2742.29 262.218  25
   2 -14   2 2820.35 248.319  27
   2  14   2 3176.92 273.260  13
   2  14   2 3323.94 390.761   2
  -2  14  -2 3493.65 421.027   2
   2  14   2 3626.01 504.996   1
   2 -14   3 34794.2 1498.39  27
   2 -14   3 33748.6 1536.92  26
   2  14   3 33491.9 1505.29  13
   2  14   3 33419.0 1931.50   1
   2 -14   4 87.3255 101.856  30
   2 -14   4 237.539 132.130  26
   2 -14   5 1116.71 170.443  27
   2 -14   5 757.180 152.317  30
   2 -14   5 845.159 195.984  26
  -2 -14  -5 913.822 167.477  12
   2  14   5 881.099 176.068  14
   2 -14   6 452.753 132.351  27
  -2 -14  -6 314.479 133.730  12
   2  14   6 236.643 228.334   1
   2 -14   7 1662.50 244.695  26
   2  14   7 1733.86 208.752   6
  -2 -14  -7 1989.02 236.359  12
   2  14   8 997.263 161.791   6
   2 -14   8 1150.93 212.837  26
   2  14   8 1140.30 161.350  23
   2  14   8 930.152 182.241  14
   2  14   9 164.130 107.807  14
   2 -14   9 88.4394 131.021  26
   2  14  10 1459.51 185.144  14
   2 -14  10 1650.97 196.401  26
  -2 -14 -11 719.918 118.009  16
  -2 -14 -12 71.4477 44.0968  16
  -2  15  11 457.749 101.551   8
  -2  15  11 254.961 60.8674   6
  -2 -15  10 992.963 147.162  10
  -2  15  10 1186.76 154.222   6
  -2 -15  10 1179.42 156.618  11
  -2  15   9 5067.68 371.209   6
  -2 -15   9 5241.01 362.275  10
  -2 -15   9 5228.81 339.234   9
  -2 -15   9 5498.33 381.926  11
  -2  15   8 20897.4 1036.02   6
  -2 -15   8 20134.8 986.625   9
  -2 -15   8 22101.6 1040.00  11
  -2  15   7 176.028 141.862   6
  -2 -15   7 311.382 149.549  10
  -2 -15   7 139.581 119.738   9
  -2 -15   7 255.241 148.622  11
  -2 -15   6 451.295 145.242  10
  -2 -15   6 472.534 140.171   9
   2  15  -6 517.512 253.273   2
  -2 -15   6 344.393 132.022  11
   2  15  -5 71.1173 215.513   2
  -2 -15   5-21.8141 101.637  11
  -2 -15   5 130.206 115.622  10
  -2 -15   5 15.4475 79.8516  17
   2  15  -4 5800.41 672.872   2
   2 -15  -4 5915.22 433.624  30
   2 -15  -4 7185.07 456.058  24
  -2 -15   4 6253.08 423.672  10
  -2 -15   4 6695.81 432.044   9
  -2 -15   4 6164.91 428.636  11
   2  15  -3-123.448 203.339   2
   2 -15  -3 40.3052 99.1592  25
   2 -15  -3 147.406 113.829  24
  -2 -15   3 56.5042 95.8173  10
  -2 -15   3-18.4814 95.5245   9
   2  15  -2 514.206 211.262   2
   2 -15  -2 999.927 163.521  25
  -2 -15   2 720.890 140.963  10
  -2 -15   2 851.444 148.161   9
   2 -15  -2 1250.56 309.461  31
   2 -15  -2 919.621 172.741  36
   2  15  -1 20848.3 1260.76   2
   2 -15  -1 20177.7 967.261  24
   2 -15  -1 19974.0 970.586  25
  -2 -15   1 18941.5 929.248  10
  -2 -15   1 20160.4 937.049   9
   2 -15  -1 19717.1 968.386  36
   2 -15  -1 22921.0 1356.21  31
   2  15   0 1105.85 272.999   2
   2 -15   0 562.642 144.667  36
   2 -15   0 677.632 259.293  31
   2 -15   0 684.060 143.670  25
   2 -15   0 647.161 139.483  24
  -2 -15   0 762.834 132.699   9
   2  15   1 101182. 4097.59  13
   2 -15   1 103335. 4111.58  26
  -2  15  -1 102333. 4446.82   2
   2  15   1 100119. 4376.48   2
   2  15   1 96690.7 4549.87   1
   2 -15   2 32211.9 1825.55  31
   2 -15   2 32245.3 1455.88  26
   2 -15   2 30963.1 1432.08  25
   2  15   2 33855.6 1449.07  13
  -2  15  -2 34190.1 1757.33   2
   2  15   2 30266.1 1644.84   2
   2  15   2 29090.7 1814.38   1
   2 -15   3 1530.66 195.719  27
   2 -15   3 2902.14 259.776  25
   2 -15   3 3086.00 286.047  26
   2  15   3 1921.29 222.429  13
   2  15   3 1076.97 337.190   1
   2 -15   4 159.927 118.491  30
   2 -15   4 342.949 145.382  26
   2  15   4 451.002 257.159   1
   2 -15   5 471.933 167.418  26
   2 -15   5 488.088 137.496  30
   2 -15   5 752.237 151.929  27
  -2 -15  -5 761.356 160.000  12
   2  15   5 438.602 145.950  14
   2 -15   6 765.246 195.503  26
  -2 -15  -6 728.898 162.366  12
   2  15   7 187.058 98.4109   6
  -2 -15  -7 157.447 123.489  12
   2 -15   8 49.8015 145.681  26
   2  15   8-31.8638 78.3927  23
   2  15   8-22.4167 98.2290  14
   2  15   9 19.2555 111.271  14
   2 -15   9-42.1138 126.161  26
   2  15  10 1583.68 183.098  14
   2 -15  10 1520.26 185.187  26
  -2  16  11 386.103 92.1491   8
  -2 -16  10 166.099 89.0216  10
  -2  16  10 112.900 82.9633   6
  -2 -16  10 336.825 103.244  11
  -2 -16   9 192.423 101.515  10
  -2 -16   9-13.5014 88.1074   9
  -2  16   9 53.7491 106.098   6
   2 -16  -9-16.6823 102.258  32
  -2 -16   9 17.6205 99.2539  11
  -2  16   8 133.161 133.098   6
  -2 -16   8 155.019 108.048   9
  -2 -16   8 166.580 131.939  11
  -2 -16   7 23980.1 1109.20  10
  -2  16   7 20685.5 1111.46   6
  -2 -16   7 23840.1 1089.65   9
  -2 -16   7 23243.3 1114.45  11
  -2 -16   6 2114.67 244.772  10
  -2 -16   6 2183.45 245.029   9
  -2 -16   6 2056.46 245.283  11
  -2 -16   5 2257.19 251.226  11
  -2 -16   5 2160.77 247.280  10
  -2 -16   5 1656.55 214.288   9
  -2 -16   5 1799.51 198.890  17
   2  16  -5 2168.73 429.353   2
  -2 -16   4 994.134 175.610  10
  -2 -16   4 787.261 172.364   9
   2 -16  -4 1075.35 190.397  24
   2 -16  -4 903.112 170.692  30
  -2 -16   4 1246.77 170.983  17
   2  16  -4 1102.81 329.481   2
   2  16  -3 5890.12 650.170   2
   2 -16  -3 5973.75 413.886  24
   2 -16  -3 4945.32 380.615  25
  -2 -16   3 4998.23 366.509  10
  -2 -16   3 5422.11 380.789   9
   2  16  -2 16729.0 1179.78   2
   2 -16  -2 17780.6 894.187  25
  -2 -16   2 18605.3 874.783  10
  -2 -16   2 17586.9 870.313   9
   2 -16  -2 17784.9 899.483  36
   2 -16  -2 17070.3 1200.74  31
   2  16  -1 25835.1 1515.99   2
   2 -16  -1 25868.9 1202.19  24
   2 -16  -1 27066.5 1210.97  25
  -2 -16   1 25693.0 1163.67  10
  -2 -16   1 25232.6 1163.55   9
   2 -16  -1 26686.4 1574.18  31
   2 -16  -1 24257.7 1193.11  36
   2  16   0 16133.2 1069.88   2
   2 -16   0 15473.7 804.528  36
   2 -16   0 16901.6 1159.87  31
   2 -16   0 15990.8 812.612  25
   2 -16   0 16044.3 799.822  24
  -2 -16   0 14524.7 754.166  10
  -2 -16   0 15173.8 757.907   9
   2 -16   1 23054.3 1106.42  36
   2  16   1 23713.6 1109.19  13
   2 -16   1 22721.6 1087.12  24
   2 -16   1 23494.5 1111.88  26
  -2  16  -1 23955.7 1421.62   2
   2  16   1 23369.9 1512.23   1
   2  16   1 22053.6 1344.41   2
   2 -16   2 535.989 245.201  31
   2 -16   2 426.798 147.137  26
   2 -16   2 293.962 133.540  25
   2  16   2 229.084 113.308  13
   2  16   2 360.681 237.990   1
  -2  16  -2 502.224 234.002   2
   2 -16   3 5261.83 379.467  25
   2 -16   3 4809.68 387.968  26
   2  16   3 4823.86 367.260  13
   2  16   3 4169.13 579.247   1
   2 -16   4 1959.81 260.100  26
   2 -16   4 2079.45 255.563  30
  -2 -16  -4 2321.26 227.084  17
   2 -16   5 217.067 119.139  30
   2 -16   5 239.405 155.732  26
   2  16   5 79.8069 145.951   1
  -2 -16  -5 91.2874 110.490  12
  -2 -16  -6 4384.63 367.911  12
   2 -16   6 5295.80 425.563  26
  -2 -16  -7 5633.99 404.512  12
   2  16   7 5265.72 407.798  14
   2  16   8 255.209 132.435  14
   2 -16   8 476.997 166.468  26
  -2 -16  -9-15.8674 84.5427  16
   2  16   9 71.0387 94.6236  14
   2 -16   9 39.4388 124.832  26
  -2 -16 -10 733.437 123.416  16
   2  16  10 969.272 136.071  14
   2 -16  10 547.735 134.109  26
  -2 -16 -11 67.2814 54.3966  16
  -2  17  11 193.023 62.3566   8
  -2 -17  10 398.911 89.2119  10
  -2  17  10 316.540 86.8653   6
  -2 -17   9 43.3850 89.6265  10
  -2  17   9 82.2321 97.3933   6
   2 -17  -9-15.3651 92.0677  32
  -2 -17   8 252.565 131.898  11
  -2  17   8 252.095 137.319   6
  -2 -17   8 161.556 109.775   9
  -2 -17   7 173.213 142.816  11
  -2  17   7 216.698 149.360   6
  -2 -17   7 102.459 131.237  10
  -2 -17   7 225.828 131.126   9
  -2 -17   6 9223.02 572.372  11
  -2 -17   6 9676.26 570.050  10
  -2 -17   5 4360.75 348.290  10
  -2 -17   5 4669.43 353.864   9
  -2 -17   5 3820.03 297.652  17
  -2 -17   4 209.299 123.982  10
  -2 -17   4 247.455 127.836   9
   2  17  -4 211.375 232.140   2
   2 -17  -4 91.7353 129.218  24
   2 -17  -4-68.8514 142.265  30
  -2 -17   4 35.1706 104.187  17
  -2 -17   3 6637.33 421.108  10
  -2 -17   3 5716.57 406.900   9
   2 -17  -3 5428.04 428.992  30
   2  17  -3 5505.29 653.398   2
   2 -17  -3 5845.13 422.085  24
   2 -17  -3 5733.22 417.090  25
  -2 -17   3 6073.96 402.165  17
   2  17  -2 22230.3 1439.24   2
   2 -17  -2 23698.2 1127.74  24
   2 -17  -2 24766.5 1128.99  25
  -2 -17   2 22872.2 1087.93  10
  -2 -17   2 23271.2 1092.86   9
   2 -17  -2 22679.4 1452.57  31
   2 -17  -2 22851.1 1119.52  36
   2  17  -1 11121.5 888.712   2
   2 -17  -1 9667.23 604.237  36
   2 -17  -1 10230.1 889.655  31
   2 -17  -1 10941.9 619.794  24
   2 -17  -1 10577.2 614.490  25
  -2 -17   1 10844.6 584.687  10
  -2 -17   1 10454.8 578.942   9
   2  17   0 4631.90 544.962   2
   2 -17   0 4569.42 363.836  36
   2 -17   0 3693.18 557.322  31
   2  17   0 5028.42 372.546  13
   2 -17   0 4582.08 364.058  25
   2 -17   0 4346.95 343.775  24
  -2 -17   0 4371.99 325.610  10
  -2 -17   0 4408.00 331.504   9
   2 -17   1-22.0620 125.887  36
   2  17   1-21.6796 108.497  13
   2 -17   1 20.3557 119.092  24
   2 -17   1-43.2721 98.8455  26
   2 -17   1 44.0361 115.569  25
   2  17   1-73.6162 177.960   1
  -2  17  -1-61.2673 158.334   2
   2  17   1-53.9384 139.394   2
   2 -17   2 10045.3 903.114  31
   2 -17   2 9707.30 593.425  26
   2  17   2 9456.11 907.204   1
   2  17   2 10003.0 583.851  13
   2  17   3-76.7515 185.581   1
   2  17   3 149.411 115.445  13
   2 -17   3 120.772 124.908  26
   2 -17   3 21.9353 115.202  25
  -2 -17  -3 268.277 120.151  17
   2  17   4 3067.59 495.992   1
   2 -17   4 2889.27 299.285  30
   2 -17   4 3032.09 298.731  25
   2 -17   4 3060.14 327.060  26
  -2 -17  -4 3180.90 270.941  17
   2 -17   5 9400.28 543.347  25
   2 -17   5 8699.19 564.824  26
   2 -17   5 7141.09 494.775  30
  -2 -17  -5 7563.42 506.978  12
  -2 -17  -6 6364.50 455.053  12
   2 -17   6 6672.72 451.893  25
   2 -17   6 7166.37 503.699  26
   2  17   7 90.3741 113.137  14
  -2 -17  -7 234.979 130.989  12
   2 -17   7-25.5460 142.032  26
   2 -17   7 113.986 108.471  25
   2  17   8 139.291 123.425  14
  -2 -17  -9 844.316 136.291  16
   2  17   9 579.560 137.109  14
   2 -17   9 526.076 141.879  26
  -2 -17 -10 98.0724 71.2013  16
  -2 -17 -11 246.965 55.6949  16
  -2 -18  10 1391.06 123.632  10
  -2  18  10 794.564 107.366   6
  -2 -18   9 459.733 107.450  10
  -2  18   9 471.693 119.786   6
   2 -18  -9 619.724 122.908  32
  -2  18   8 116.692 116.533   6
  -2 -18   8-14.8683 92.1477   9
  -2  18   7-45.8982 142.216   6
  -2 -18   7 76.9492 116.594  10
  -2 -18   7-71.3339 124.095   9
  -2 -18   6 500.698 152.502  10
  -2 -18   5 2847.66 256.730  17
  -2 -18   5 3301.97 299.926  10
  -2 -18   5 3321.52 291.971   9
  -2 -18   4 20.9010 119.262  10
  -2 -18   4 62.2614 124.347   9
   2 -18  -4 22.9609 93.8235  30
   2 -18  -4-69.4295 133.738  24
  -2 -18   4-89.4217 112.028  17
  -2 -18   3 6962.60 451.869  10
  -2 -18   3 7816.43 475.001   9
   2 -18  -3 6691.16 482.902  30
   2  18  -3 6662.32 721.483   2
   2 -18  -3 7746.99 497.485  24
   2 -18  -3 6359.87 456.893  25
  -2 -18   3 6768.32 445.566  17
  -2 -18   2 85730.0 3582.52  10
  -2 -18   2 90244.5 3593.07   9
   2 -18  -2 78896.1 4005.01  31
   2  18  -2 86113.1 4039.48   2
   2 -18  -2 90922.7 3637.61  24
   2 -18  -2 89557.5 3621.03  25
  -2 -18   2 89369.1 3589.77  17
   2  18  -1 439.826 230.699   2
   2 -18  -1 453.847 159.446  36
   2 -18  -1 755.589 288.456  31
   2 -18  -1 635.647 160.853  25
  -2 -18   1 840.215 158.832  10
  -2 -18   1 460.500 130.070   9
  -2 -18   0 3624.61 299.421  10
  -2 -18   0 3935.22 306.785   9
  -2  18   0 4214.26 565.889   2
   2  18   0 3277.72 477.303   2
   2 -18   0 3470.20 531.825  31
   2 -18   0 4079.26 351.524  36
   2  18   0 4099.01 341.795  13
   2 -18   0 3757.56 327.903  24
   2 -18   0 4299.71 349.182  25
  -2 -18   0 4871.52 352.590  17
  -2 -18  -1 25852.4 1197.58  10
  -2  18  -1 29489.0 1669.88   2
   2 -18   1 26932.6 1262.62  36
   2  18   1 27904.9 1262.50  13
   2 -18   1 25520.1 1252.87  25
   2 -18   1 25850.2 1240.72  24
  -2 -18  -1 27943.7 1235.71  17
   2  18   2 154.207 211.347   1
   2 -18   2-135.892 141.873  36
   2 -18   2-214.986 196.432  31
   2 -18   2-46.0894 117.237  26
   2 -18   2 41.1168 111.132  24
  -2 -18  -2 188.971 120.867  17
   2  18   2 21.8627 113.004  13
   2  18   3 2349.18 453.589   1
   2  18   3 1940.63 232.881  13
  -2 -18  -3 2135.01 232.156  17
   2 -18   3 2135.75 261.828  26
   2 -18   3 1602.41 252.073  30
   2 -18   3 2365.50 266.327  25
   2  18   4 900.035 194.966  14
   2 -18   4 1299.18 220.320  26
   2 -18   4 1171.58 206.478  25
   2 -18   4 1111.46 199.916  30
  -2 -18  -4 1293.38 176.136  17
   2 -18   5 4309.42 372.101  26
   2 -18   5 3482.45 321.084  25
   2 -18   5 3070.44 310.332  30
  -2 -18  -5 4155.13 339.130  12
  -2 -18  -6 966.186 175.318  12
   2 -18   6 1145.67 222.028  26
   2 -18   6 1210.40 188.589  25
   2  18   7 191.120 116.617  14
  -2 -18  -7 264.591 126.312  12
   2 -18   7 121.111 134.794  26
   2 -18   7 145.503 105.323  25
   2  18   8 509.361 130.211  14
  -2 -18  -9 4844.48 302.365  16
   2  18   9 4696.17 310.857  14
   2 -18   9 4592.27 328.849  26
  -2 -18 -10 425.594 84.9781  16
  -2 -19  10 185.914 71.9755  26
  -2 -19  10 78.6224 45.7167  10
  -2  19  10 61.1145 45.2958   6
  -2 -19   9 1173.80 134.082  10
  -2  19   9 1009.65 139.156   6
   2 -19  -9 870.107 130.077  32
  -2  19   8 3696.31 295.682   6
  -2 -19   8 3756.37 269.599   9
  -2 -19   7 4914.66 345.793  10
  -2  19   7 4558.13 367.226   6
  -2 -19   7 4677.79 335.447   9
  -2 -19   6 296.019 143.564  10
  -2 -19   5 385.736 114.027  17
  -2 -19   5 411.983 136.744  10
  -2 -19   5 562.671 152.325   9
  -2 -19   4-20.5915 112.896  10
  -2 -19   4-82.1119 125.830   9
  -2 -19   4-53.9353 113.818  17
   2 -19  -4-22.4965 102.786  30
  -2 -19   3 1350.87 190.698  10
  -2 -19   3 1278.39 198.025   9
   2 -19  -3 1018.94 194.829  30
   2 -19  -3 1196.83 207.382  24
   2 -19  -3 1111.17 194.308  25
  -2 -19   3 1217.03 189.474  17
  -2 -19   2 34716.2 1546.57  10
  -2 -19   2 35165.3 1550.12   9
   2  19  -2 31864.5 1919.46   2
   2 -19  -2 36617.2 1598.92  24
   2 -19  -2 34301.8 1572.55  25
  -2 -19   2 35289.3 1548.57  17
   2  19  -1 43353.2 2376.53   2
   2 -19  -1 40709.1 2380.10  31
   2 -19  -1 46371.5 2019.55  36
   2 -19  -1 48177.2 2034.15  25
  -2 -19   1 47036.3 1983.11  10
  -2 -19   1 47176.6 1982.55   9
  -2 -19   0 796.261 148.680  10
  -2 -19   0 820.321 147.214   9
  -2  19   0 1138.37 313.884   2
   2  19   0 915.696 269.967   2
   2 -19   0 651.565 290.621  31
   2 -19   0 1165.96 200.402  36
   2  19   0 1005.85 185.697  13
   2 -19   0 953.913 186.461  25
   2 -19   0 886.866 183.705  24
  -2 -19   0 1409.23 201.973  17
   2 -19   1 882.594 310.512  31
   2 -19   1 690.946 163.554  32
   2 -19   1 1165.39 204.171  36
   2  19   1 1098.11 186.291  13
   2 -19   1 1334.56 202.572  24
   2 -19   1 1389.07 214.194  25
  -2 -19  -1 905.628 187.707  17
   2  19   2 4595.73 649.359   1
   2 -19   2 5006.02 642.051  31
   2 -19   2 5972.94 432.064  36
   2  19   2 5926.17 424.026  13
   2 -19   2 5724.75 412.446  24
   2 -19   2 6453.15 440.283  26
  -2 -19  -2 6596.61 417.204  17
   2 -19   3 6038.73 465.494  30
   2  19   3 6627.95 446.132  13
   2 -19   3 6903.04 470.566  26
  -2 -19  -3 6615.97 426.204  17
   2 -19   4 666.686 167.754  30
   2 -19   4 648.964 178.597  26
   2 -19   4 722.253 173.306  25
  -2 -19  -4 704.140 140.835  17
   2 -19   5 8872.36 525.795  25
   2 -19   5 8948.20 555.333  26
   2 -19   5 6941.84 478.336  30
  -2 -19  -5 6994.78 490.649  12
   2  19   6 21.9731 126.975  14
  -2 -19  -6-42.0998 107.085  12
   2 -19   6 24.7232 129.765  26
   2  19   7 963.509 173.671  14
  -2 -19  -7 953.176 168.570  12
   2 -19   7 674.374 173.834  26
   2 -19   7 887.050 151.574  25
  -2 -19  -8 26.6190 78.8123  16
   2  19   8-16.2723 90.4389  14
   2 -19   8 56.6154 129.035  26
   2  19   9 257.394 90.8225  14
  -2 -20  10 12.1766 39.7757  26
  -2  20  10 108.010 45.3683   8
  -2  20   9 1941.27 166.665   6
  -2 -20   9 2029.11 160.993  10
   2 -20  -9 1723.23 157.348  32
  -2  20   8 6471.32 398.326   6
  -2  20   7 394.295 154.792   6
  -2 -20   7 385.111 124.642  10
  -2 -20   7 512.412 129.502   9
  -2 -20   6 4840.83 353.791  10
  -2 -20   5 274.155 122.879  10
  -2 -20   5 115.239 116.632   9
  -2 -20   4 2411.89 251.922  10
  -2 -20   4 2973.77 275.502   9
  -2 -20   4 3092.68 263.199  17
   2 -20  -4 2424.03 261.917  30
  -2 -20   3 178.013 114.429  10
  -2 -20   3 79.8887 119.788   9
  -2 -20   3 285.675 129.167  17
   2 -20  -3 166.464 121.101  30
   2 -20  -3 23.1493 127.026  24
  -2 -20   2 2095.41 228.076  10
  -2 -20   2 1633.45 217.211   9
   2 -20  -2 1960.37 243.808  24
   2 -20  -2 1760.34 228.328  25
   2 -20  -2 1708.13 237.704  30
  -2 -20   2 1839.26 224.202  17
   2 -20  -1 31216.6 1452.92  36
   2  20  -1 31833.9 1463.71  13
   2 -20  -1 32870.3 1468.56  25
  -2 -20   1 31462.5 1417.93  10
  -2 -20   1 32263.6 1420.54   9
  -2 -20   0 18.0789 90.4874  10
   2 -20   0-22.5304 133.419  36
   2  20   0 22.7392 121.155  13
   2 -20   0 22.2958 109.713  24
   2 -20   0 232.557 130.992  25
  -2 -20   0 20.2011 131.821  17
   2 -20   1 2855.33 283.514  36
   2  20   1 2356.78 261.673  13
   2 -20   1 2508.39 272.800  25
   2 -20   1 2015.13 245.663  24
  -2 -20  -1 2280.78 251.043  17
   2 -20   2 1736.54 230.078  36
   2  20   2 2295.50 250.846  13
   2 -20   2 2114.46 252.057  25
   2 -20   2 1683.96 220.618  24
  -2 -20  -2 2230.95 237.905  17
   2 -20   3 3116.57 291.032  36
   2 -20   3 2680.72 303.005  30
   2  20   3 3251.78 290.869  13
  -2 -20  -3 2885.64 276.304  17
   2 -20   3 3312.21 309.407  26
   2 -20   3 2911.10 281.172  24
  -2 -20  -4 17.3739 104.095  17
   2 -20   4-95.6367 136.425  26
   2 -20   4 160.517 116.654  30
   2 -20   4-57.7705 116.710  24
   2 -20   4 88.7596 124.981  25
  -2 -20  -5 2516.16 259.776  12
  -2 -20  -5 2454.02 224.650  17
   2 -20   5 2543.52 281.436  26
   2 -20   5 2616.17 268.010  25
   2 -20   5 2365.97 236.824  24
   2 -20   6 205.861 146.460  26
   2 -20   6 170.580 115.082  25
   2  20   6 306.183 132.062  14
  -2 -20  -6 78.9996 119.902  12
   2 -20   7 529.339 150.172  26
   2 -20   7 593.552 128.437  25
  -2 -20  -7 436.560 130.201  12
   2  20   7 549.748 139.897  14
   2 -20   8 399.488 130.366  26
   2  20   8 213.577 91.6696  14
   2  20   9 1117.04 124.540  14
  -2 -21   9 365.020 79.2340  26
  -2 -21   9 530.555 76.7526  10
  -2  21   9 447.077 76.5655   6
   2 -21  -9 305.882 64.6277  32
  -2  21   8 1658.36 174.951   6
   2 -21  -8 1078.05 149.347  32
  -2 -21   7 9648.12 511.233  10
  -2  21   7 9278.67 533.361   6
  -2 -21   6 149.900 118.032  10
  -2  21   6 167.862 131.572   6
  -2 -21   5 1020.25 175.463  10
  -2 -21   5 950.726 170.541   9
  -2 -21   4 5505.90 377.980  10
  -2 -21   4 5501.46 384.587   9
  -2 -21   4 5508.85 370.349  17
   2 -21  -4 4965.48 381.275  30
  -2 -21   3 1614.67 211.747  10
  -2 -21   3 1691.40 216.846   9
  -2 -21   3 2061.78 234.357  17
   2 -21  -3 1574.64 224.547  30
   2 -21  -3 2303.08 264.354  24
  -2 -21   2 225.604 125.212  10
   2 -21  -2 195.793 128.611  30
   2 -21  -2 410.562 147.496  24
   2 -21  -2-43.1478 133.838  25
  -2 -21   2 156.759 120.263  17
   2  21  -1 8694.25 545.268  13
   2 -21  -1 8514.72 540.904  25
  -2 -21   1 8961.81 515.549  10
   2 -21   0-64.6526 104.199  36
   2  21   0-44.2509 126.251  13
   2 -21   0 22.7963 119.656  25
   2 -21   0 176.060 137.857  24
  -2 -21   0-121.065 131.662  17
   2 -21   1 666.859 169.529  36
   2  21   1 626.477 163.223  13
   2 -21   1 548.388 162.034  25
   2 -21   1 642.314 164.148  24
  -2 -21  -1 560.079 162.046  17
   2 -21   2 5407.26 400.337  36
   2 -21   2 4936.97 424.056  30
   2  21   2 6084.74 413.957  13
  -2 -21  -2 5915.47 399.618  17
   2 -21   2 5866.31 421.221  25
   2 -21   2 5620.61 403.585  24
   2 -21   3 925.650 172.424  36
  -2 -21  -3 1236.51 185.621  17
   2 -21   3 1052.61 176.373  24
   2 -21   3 825.487 177.453  30
   2 -21   4 5014.02 376.917  36
   2 -21   4 4639.02 379.173  30
  -2 -21  -4 5271.47 362.864  17
   2 -21   4 6422.64 421.499  25
   2 -21   4 5814.80 417.688  26
   2 -21   4 5834.30 386.337  24
   2 -21   5 1584.58 223.462  26
   2 -21   5 1432.59 202.578  25
   2 -21   5 1343.28 192.719  36
   2 -21   6 185.282 120.571  26
   2 -21   6 87.1377 99.5967  25
   2  21   6 166.540 109.713  14
  -2 -21  -6 162.921 106.053  12
   2 -21   7 1918.82 192.173  25
   2 -21   7 2129.22 231.441  26
   2  21   7 1816.57 193.907  14
   2 -21   8-41.3829 67.5388  36
   2  21   8-72.3011 73.8877  14
   2 -21   9 847.195 85.6880  36
   2  21   9 935.939 99.5940  14
  -2 -22   8 546.631 94.5686  26
  -2  22   8 672.661 112.371   6
   2 -22  -8 460.828 98.7051  32
  -2 -22   7 1847.52 175.448  10
  -2  22   7 1638.91 190.823   6
  -2 -22   6 309.294 113.598  10
  -2  22   6 566.899 159.896   6
  -2 -22   5 6150.80 394.557  10
  -2 -22   4 2328.27 230.662  10
  -2 -22   4 2082.70 212.807  17
   2 -22  -4 1899.22 216.085  30
  -2 -22   3 910.033 168.638  10
   2 -22  -3 832.965 169.544  30
   2 -22  -3 1116.76 194.989  24
  -2 -22   3 993.479 166.577  17
  -2 -22   2 284.538 114.095  10
   2  22  -2 319.336 144.535  13
   2 -22  -2 210.170 133.549  30
   2 -22  -2 40.7419 120.958  25
   2 -22  -2 369.886 146.363  24
  -2 -22   2 248.416 144.255  17
   2 -22  -1 3525.92 343.740  30
   2 -22  -1 4521.52 346.079  25
  -2 -22   1 3767.54 298.706  10
   2  22  -1 4131.29 342.902  13
   2  22   0 314.784 123.109  13
   2 -22   0 335.517 161.918  30
   2 -22   0 152.823 124.901  25
  -2 -22   0 178.622 129.818  17
   2 -22   1 556.232 138.803  36
   2  22   1 470.470 146.444  13
   2 -22   1 745.111 171.333  25
   2 -22   1 621.651 165.446  24
  -2 -22  -1 549.884 158.995  17
   2 -22   2 4174.50 381.273  30
   2 -22   2 4737.24 354.521  36
   2  22   2 4668.34 351.809  13
  -2 -22  -2 4218.73 337.517  17
   2 -22   2 5302.10 379.550  25
   2 -22   2 4834.86 356.963  24
   2 -22   3 18.7710 105.728  36
   2 -22   3-114.021 121.496  30
   2 -22   3 75.7054 106.603  24
  -2 -22  -3-71.1580 129.015  17
   2 -22   4 176.170 108.346  36
  -2 -22  -4 491.277 147.238  12
   2 -22   4 256.882 132.973  30
   2 -22   4 206.977 108.408  24
  -2 -22  -4 159.116 112.965  17
   2 -22   5 310.717 125.325  25
   2 -22   5 287.606 107.693  36
   2  22   5 131.219 122.677  14
   2 -22   6 6319.89 383.899  25
   2 -22   6 5553.48 356.842  36
   2  22   6 6454.93 395.643  14
   2 -22   7 119.539 82.4715  25
   2 -22   7-10.9769 71.6370  36
   2  22   7 26.7643 78.3033  14
   2 -22   8 132.571 56.9191  36
   2  22   8 125.953 68.7496  14
   2 -23  -8-47.6224 55.2328  32
   2  23  -8 26.4906 46.0871  13
  -2  23   8-32.1587 52.9743   6
   2 -23  -7 335.979 102.041  32
  -2  23   7 458.735 109.514   6
  -2 -23   7 542.249 98.0459  10
  -2 -23   7 263.015 71.4608  26
  -2 -23   6 4437.09 271.157  10
  -2  23   6 3676.30 289.835   6
  -2 -23   5 4390.11 307.516  10
   2 -23  -4 2283.32 225.735  30
  -2 -23   4 2758.74 239.752  10
  -2 -23   3 211.826 112.626  10
   2  23  -3 152.442 113.056  13
   2 -23  -3 194.421 121.991  30
  -2 -23   3 186.273 116.002  17
  -2 -23   2 2898.16 255.998  10
   2 -23  -2 2736.09 284.173  30
   2  23  -2 3600.34 295.006  13
   2 -23  -2 3547.51 290.781  25
   2 -23  -2 3339.58 300.161  24
  -2 -23   2 2606.27 261.655  17
   2 -23  -1 7375.09 465.805  24
   2 -23  -1 6625.71 440.088  25
   2 -23  -1 6416.66 463.619  30
   2  23  -1 6589.76 439.860  13
   2 -23   0 2622.57 287.665  30
   2  23   0 2051.97 235.920  13
   2 -23   0 2505.28 265.355  25
  -2 -23   0 2560.97 258.775  17
   2 -23   1 7158.21 466.475  36
   2  23   1 8283.62 496.891  13
   2 -23   1 8824.03 515.558  24
   2 -23   1 8560.25 520.290  25
  -2 -23  -1 8987.51 512.310  17
   2 -23   2-68.7980 98.1394  36
   2  23   2 72.1482 106.804  13
   2 -23   2-46.1134 126.399  30
   2 -23   2 93.8472 121.264  24
   2 -23   2 60.5681 122.362  25
  -2 -23  -2-54.1040 118.824  17
   2 -23   3 65.5852 88.7100  36
  -2 -23  -3 336.927 118.550  12
   2 -23   3 104.035 109.276  30
   2 -23   3 39.0377 122.323  25
   2 -23   3 35.0799 100.154  24
  -2 -23  -3 66.8685 113.340  17
   2 -23   4 907.617 144.783  36
  -2 -23  -4 1057.96 165.834  12
   2 -23   4 999.929 153.293  24
  -2 -23  -4 840.065 136.470  17
   2 -23   5 2283.20 221.889  25
   2 -23   5 1668.12 182.671  36
  -2 -23  -5 2164.30 215.102  12
   2  23   5 1970.38 215.004  14
   2 -23   6 1937.72 189.563  25
   2 -23   6 1687.01 160.259  36
   2  23   6 1981.37 193.018  14
   2 -23   7 93.8158 54.5439  36
   2  23   7 120.114 71.3588  14
   2  23   8 269.585 62.3507  14
  -2 -24   7 44.8917 54.6895  10
  -2  24   7-98.0836 77.6112   6
   2 -24  -7 86.5288 67.4749  32
  -2  24   6 660.120 128.778   6
  -2 -24   6 660.538 114.396  10
  -2 -24   5 124.261 88.0245  10
   2  24  -5-55.3297 90.3354  13
  -2 -24   4 2876.10 234.035  10
   2 -24  -4 2751.56 228.664  30
   2  24  -4 2775.63 243.913  13
   2 -24  -3 2463.29 243.844  30
  -2 -24   3 2900.40 240.960  10
  -2 -24   3 2945.01 248.275  17
   2  24  -3 3126.17 263.374  13
   2  24  -2 937.965 159.891  13
  -2 -24   2 965.672 162.924  17
   2 -24  -2 861.386 170.003  30
   2 -24  -2 1171.31 186.174  24
   2 -24  -1-85.2139 116.788  30
   2 -24  -1 17.7647 105.191  25
   2 -24  -1 37.4666 117.343  24
   2  24  -1 34.9864 115.257  13
   2 -24   0 5488.19 417.648  30
   2  24   0 5412.25 373.606  13
  -2 -24   0 6084.83 399.225  17
   2 -24   0 6164.50 399.773  25
   2  24   1 2867.72 264.289  13
   2 -24   1 3917.44 304.274  24
   2 -24   1 3561.49 294.966  25
  -2 -24  -1 3741.51 301.792  17
   2 -24   2 488.057 113.911  36
  -2 -24  -2 272.848 108.293  12
   2 -24   2 205.839 108.925  24
   2 -24   2 182.402 121.635  25
   2 -24   2 124.535 114.112  30
  -2 -24  -2 83.7042 113.764  17
   2 -24   3 1634.61 174.164  36
  -2 -24  -3 1867.05 197.046  12
   2 -24   3 1867.52 211.222  25
   2 -24   3 1606.32 185.240  24
   2 -24   3 1227.37 186.463  30
  -2 -24  -3 1424.52 176.860  17
   2 -24   4 12.1518 71.1219  36
  -2 -24  -4 91.3061 90.1318  12
   2 -24   4 68.2109 87.2759  24
  -2 -24  -4 62.6995 81.8478  17
   2 -24   5 2224.68 204.240  25
   2 -24   5 1843.79 165.982  36
  -2 -24  -5 2423.21 205.085  12
   2  24   5 2073.80 198.686  14
   2 -24   6 1768.73 162.482  25
   2  24   6 1621.77 156.111  14
   2  24   7 1438.80 126.416  14
   2  25  -6 59.7625 60.4279  13
  -2  25   6-31.9873 80.9276   6
   2 -25  -5 755.888 128.645  32
   2  25  -5 1073.32 134.869  13
  -2  25   5 878.324 151.939   6
   2 -25  -4 5911.86 370.668  32
   2 -25  -4 5294.41 328.898  30
   2 -25  -3 143.946 93.2166  30
  -2 -25   3 201.362 99.8469  17
   2  25  -3 157.079 98.7097  13
   2 -25  -2 1034.42 168.039  30
  -2 -25   2 1397.76 181.650  17
   2  25  -2 1578.92 179.405  13
   2 -25  -1 1272.44 171.773  25
   2 -25  -1 1441.71 193.019  30
   2 -25  -1 1442.62 190.792  24
   2  25  -1 1101.28 159.433  13
   2 -25   0 883.966 178.891  30
   2 -25   0 722.380 140.688  25
  -2 -25   0 937.246 163.040  17
   2  25   0 924.300 142.734  13
   2 -25   1 1190.69 167.107  24
   2 -25   1 1442.72 182.023  25
  -2 -25  -1 1251.26 176.049  17
   2 -25   2-108.210 105.515  30
   2 -25   2-15.1407 88.5829  24
   2 -25   2 15.8829 99.4920  25
  -2 -25  -2 14.9705 93.7766  17
  -2 -25  -2-14.4486 81.3826  12
   2 -25   3 155.103 102.261  30
   2 -25   3 180.254 100.924  25
   2 -25   3 109.222 89.1631  24
  -2 -25  -3 65.5284 85.5967  17
  -2 -25  -3 27.4437 82.2987  12
  -2 -25  -4 190.864 75.4958  17
  -2 -25  -4 200.258 89.6257  12
   2  25   5 45.7423 69.3108  14
  -2 -25  -5 21.5987 69.0734  12
   2 -25   5-22.7806 75.7681  25
   2  25   6 8.74919 54.2236  14
   2 -25   6 33.5555 56.3300  25
   2  26  -6 131.090 44.6548  13
  -2  26   6 139.874 55.2089   6
   2 -26  -5 1742.32 153.599  32
   2  26  -5 2142.08 157.558  13
  -2  26   5 2105.02 179.536   6
  -2  26   4 1007.29 145.487   6
   2  26  -4 1327.24 134.107  13
   2 -26  -3-11.4282 70.8198  30
   2  26  -3 23.1248 74.7014  13
   2 -26  -2 1010.10 147.579  30
  -2 -26   2 1182.59 151.811  17
   2  26  -2 1225.09 143.413  13
   2 -26  -1 790.042 148.055  30
   2 -26  -1 1212.37 159.714  24
   2  26  -1 872.946 131.358  13
   2 -26   0 1128.90 170.177  30
   2 -26   0 1563.24 174.267  25
  -2 -26   0 1428.72 175.120  17
   2  26   0 1181.67 146.969  13
   2 -26   1 13.5644 95.2139  25
   2 -26   1 165.591 95.2064  24
  -2 -26  -1 125.808 98.1208  17
  -2 -26  -1-11.8703 71.9645  12
   2 -26   2 115.497 88.5341  24
   2 -26   2 74.4158 86.0148  30
   2 -26   2-13.2178 84.5488  25
  -2 -26  -2 50.8895 86.9980  17
  -2 -26  -2-11.5753 72.5188  12
   2 -26   3 471.786 100.504  24
   2 -26   3 407.078 106.567  25
  -2 -26  -3 476.088 99.6450  17
  -2 -26  -3 465.176 98.9011  12
   2 -26   4 118.940 79.6662  25
  -2 -26  -4 27.6594 50.1723  17
   2  26   4 43.0464 70.2372  14
  -2 -26  -4 19.1497 56.7180  12
   2  26   5 180.128 65.9307  14
   2  26   6-5.59760 33.1460  14
  -2  27   4-9.66109 63.1604   6
   2  27  -4 204.124 58.9578  13
   2  27  -3 721.833 99.0138  13
   2 -27  -3 457.486 80.8439  30
   2  27  -2 85.1081 65.3415  13
   2 -27  -2 141.084 73.6348  30
  -2 -27   2 72.3771 76.2588  17
   2 -27  -1 2680.56 214.179  30
   2  27  -1 2353.36 184.084  13
   2 -27   0 305.498 101.609  30
  -2 -27   0 359.211 99.2804  17
   2 -27   1 170.302 80.1367  25
   2 -27   1 312.024 92.1001  24
  -2 -27  -1 331.905 95.1419  17
   2  27   1 190.240 84.8184  14
   2 -27   2 138.868 83.3248  30
   2 -27   2 20.6417 70.0169  25
   2 -27   2 141.988 71.8589  24
  -2 -27  -2 70.2547 71.7010  17
   2 -27   3 141.012 67.2425  25
  -2 -27  -3 105.150 58.4108  17
   2 -27   4 203.273 65.8018  25
   2  27   4 302.470 63.7301  14
   2 -28  -2 79.3515 51.1745  30
  -2 -28   2 107.521 57.9482  17
   2 -28  -1 154.272 68.8150  30
   2  28  -1 245.440 63.5429  14
   2 -28   0 862.866 110.653  30
  -2 -28   0 752.687 105.680  17
   2  28   0 875.926 102.641  14
  -2 -28  -1 228.618 73.6591  17
   2  28   1 123.006 57.8885  14
   2 -28   2 368.684 72.1772  30
  -2 -28  -2 509.622 75.0719  17
  -3   0  12 9.30722 58.3078  11
  -3   0  12-65.7501 83.7761  10
  -3   0  11 562.086 121.165  11
  -3   0  10-163.168 121.753  11
   3   0 -10 111.707 101.050  20
  -3   0   9 5551.50 394.438  11
   3   0  -9 5436.54 385.732  20
   3   0  -8 64.9413 120.334  20
   3   0  -7 173183. 6799.84  19
   3   0  -7 165420. 7127.56  22
   3   0  -7 173998. 6828.16  20
   3   0  -6 42.7130 113.781  20
   3   0  -6 48.0938 124.289  22
   3   0  -6-19.8189 95.8210  19
   3   0  -5 11322.3 617.584  34
   3   0  -5 10861.3 615.705  19
   3   0  -5 11062.3 790.831  22
   3   0  -5 11626.9 632.278  20
   3   0  -4 37.9583 91.8475  22
   3   0  -4-252.088 186.177   5
   3   0  -3 2586.93 333.995   5
   3   0  -3 2746.50 234.834   3
   3   0  -2 74.9783 190.715   5
   3   0  -2-47.4938 112.975   3
   3   0  -1 24386.4 1095.53   3
   3   0  -1 23842.0 1288.10   5
   3   0   0 38.1617 167.221   5
   3   0   0-31.8152 101.744   3
   3   0   1 384.792 106.655   3
   3   0   2 75.9411 143.058   5
   3   0   2 48.4821 97.9672   3
   3   0   3 69688.4 2884.56   3
   3   0   3 73698.5 3127.94   5
   3   0   4-145.376 120.917   3
   3   0   4-109.373 194.303   5
   3   0   5 1320.55 195.348  35
   3   0   5 1235.38 238.145   5
   3   0   5 1247.07 178.272  27
   3   0   5 1637.18 192.921  28
   3   0   5 1327.85 178.531  23
   3   0   5 1419.86 192.762  21
   3   0   6-66.4167 77.3902   7
   3   0   6 21.4191 89.7110  27
   3   0   6-167.648 101.342  23
   3   0   6-20.6510 117.855  21
   3   0   6 215.827 144.928  35
   3   0   7-87.3649 95.7066  27
   3   0   7 93.4637 87.0887   7
   3   0   8 19.7058 96.9620   7
   3   0   9 107836. 4308.30  27
   3   0   9 106974. 4314.61   7
   3   0  10-82.1532 110.494  27
   3   0  10 168.891 108.025   7
  -3   1  12 46.3469 59.9767  11
  -3  -1  12 64.5318 58.4492  11
  -3  -1  12 151.766 78.6847  10
  -3   1  12 131.623 81.4838  10
  -3  -1  11 942.323 147.369  11
  -3   1  11 1301.15 159.817  11
   3  -1 -11 997.422 126.051  20
  -3  -1  10 4395.81 332.127  11
   3   1 -10 4610.59 317.036  20
   3  -1 -10 4252.39 321.464  20
  -3  -1   9 2595.02 261.152  11
  -3   1   9 2612.07 263.712  11
   3   1  -9 2797.29 257.130  20
   3  -1  -9 2407.87 254.581  20
  -3  -1   8 4022.42 334.051  11
   3   1  -8 4115.28 338.691  20
   3  -1  -8 4732.86 358.653  20
   3  -1  -7 122845. 4829.23  19
   3   1  -7 114081. 5148.76  22
   3  -1  -7 119919. 5151.57  22
   3  -1  -7 121763. 4856.73  20
   3   1  -7 119701. 4847.44  20
   3  -1  -6 1334.54 202.014  20
   3  -1  -6 1384.55 188.171  19
   3   1  -6 1082.21 269.878  22
   3  -1  -6 1271.17 269.160  22
   3   1  -6 1124.37 187.600  20
   3   1  -6 1064.16 173.242  19
   3   1  -5 1068.60 182.894  34
   3  -1  -5 929.240 169.901  34
   3   1  -5 1092.70 172.603  20
   3  -1  -5 1182.33 180.656  20
   3   1  -5 1154.33 172.867  19
   3   1  -5 1243.31 256.820  22
   3  -1  -5 1309.86 250.740  22
   3  -1  -5 1030.03 162.262  19
   3  -1  -4 3939.53 403.374   5
   3   1  -4 4048.71 293.692   3
   3  -1  -4 4566.17 431.492  22
   3   1  -4 3854.09 419.097   5
   3  -1  -3 3704.18 398.826   5
   3   1  -3 3850.61 286.281   3
   3  -1  -3 3911.42 287.591   3
   3   1  -3 4133.76 424.077   5
   3   1  -2 162059. 6430.87   3
   3  -1  -2 166027. 6431.97   3
   3  -1  -2 163455. 6662.48   5
   3   1  -2 161515. 6673.83   5
   3   1  -1 27213.5 1220.53   3
   3  -1  -1 27968.9 1221.40   3
   3  -1  -1 27193.7 1415.52   5
   3   1  -1 26946.0 1426.49   5
   3   1   0 43396.7 1869.38   3
   3  -1   0 44417.7 1866.84   3
   3  -1   0 45615.9 2095.40   5
   3   1   0 45142.7 2104.51   5
   3   1   1 98.4443 84.8969   3
   3  -1   1 110.891 85.7235   3
   3  -1   2 12669.8 781.728   5
   3   1   2 10809.5 581.019   3
   3  -1   2 10611.2 575.606   3
   3   1   2 10712.4 745.622   5
   3  -1   3 18782.8 1038.72   5
   3   1   3 16817.6 835.880   3
   3  -1   3 17484.3 838.308   3
   3   1   3 17903.3 1040.69   5
   3  -1   4 6443.04 526.373   5
   3   1   4 6507.93 400.514   3
   3   1   4 5816.30 519.971   5
   3   1   5 5046.82 368.485  35
   3   1   5 4178.86 422.110   5
   3  -1   5 4543.22 422.778   5
   3  -1   5 5240.15 351.392  28
   3  -1   5 4946.30 356.195  27
   3   1   5 4348.74 347.734  27
   3  -1   5 4779.80 342.027  23
   3  -1   5 4715.71 350.612  21
   3   1   5 4626.62 341.754  23
   3  -1   6 50.8966 74.4249   7
   3   1   6 65.0745 77.3185   7
   3  -1   6 64.0577 99.5422  27
   3   1   6 42.9401 89.9652  27
   3  -1   6 145.878 95.2704  23
   3   1   6 189.940 105.675  23
   3  -1   6 122.405 123.694  21
   3   1   6 236.949 159.932  35
   3  -1   7 1425.80 186.351   7
   3   1   7 1617.17 192.089   7
   3  -1   7 1436.65 200.917  23
   3  -1   7 1595.35 206.934  27
   3   1   7 1506.00 198.844  27
   3  -1   8 99.9536 114.099   7
   3   1   8-19.3910 86.8397   7
   3   1   8 92.0871 119.021  23
   3  -1   8 104.712 109.955  27
   3   1   8 124.680 94.9713  27
   3  -1   9 2826.45 265.687  27
   3   1   9 2442.44 255.514  27
   3  -1   9 3119.69 284.876   7
   3   1   9 2505.34 258.100   7
   3  -1  10 39518.1 1695.87  27
   3   1  10 39350.7 1690.25  27
   3  -1  10 43465.5 1743.85   7
   3   1  10 40406.3 1727.07   7
  -3   2  12 236.360 77.0785  11
  -3  -2  12 279.130 74.5601  11
  -3  -2  12 74.2259 78.0017  10
  -3   2  12 379.699 96.5008  10
   3  -2 -11 187.332 79.6328  20
  -3  -2  11 266.999 94.6013  11
  -3   2  11 86.4164 92.3727  11
  -3   2  10-72.9772 129.130  11
  -3  -2  10-53.0456 99.6006  11
   3  -2 -10-51.7942 109.299  20
   3   2 -10 14.1439 85.7341  20
  -3  -2  10-20.4884 124.183  10
  -3   2   9-121.215 127.917  11
  -3  -2   9-117.764 128.100  11
   3  -2  -9-83.7811 114.859  20
   3   2  -9 36.3821 89.5511  20
   3  -2  -8 45484.0 1934.63  15
  -3  -2   8 44336.9 1943.20  11
  -3   2   8 44857.0 1949.90  11
   3   2  -8 46572.0 1959.76  20
   3  -2  -8 45326.3 1976.19  20
   3  -2  -7 40897.1 1706.60  15
  -3  -2   7 37988.1 1708.56  11
   3  -2  -7 41503.9 1733.32  19
   3   2  -7 37438.0 2019.45  22
   3  -2  -7 38005.8 2002.40  22
   3   2  -7 38703.6 1732.54  20
   3  -2  -6 1200.62 164.444  15
   3   2  -6 1472.66 202.683  20
   3   2  -6 1813.03 312.945  22
   3  -2  -6 970.895 248.071  22
   3  -2  -6 1508.52 196.807  19
   3  -2  -5 6494.66 431.478  34
   3  -2  -5 6444.72 431.172  32
   3   2  -5 7030.58 446.528  19
   3  -2  -5 7145.02 585.538  22
   3   2  -5 7358.00 617.967  22
   3  -2  -5 6789.23 445.015  19
   3   2  -5 7095.78 449.472  20
   3  -2  -4 357.665 146.851  22
   3   2  -4 304.561 152.300   5
   3  -2  -4 276.497 138.397   5
   3   2  -4 480.221 108.433   3
   3   2  -3 860.904 236.807   5
   3  -2  -3 1402.31 246.312   5
   3   2  -3 1434.18 175.409   3
   3   2  -2 1300.70 179.444   3
   3  -2  -2 1411.77 268.118   5
   3  -2  -1 53248.0 2434.91   5
   3   2  -1 51912.7 2229.87   3
   3  -2  -1 55944.3 2231.16   3
   3   2  -1 52794.2 2469.96   5
   3  -2   0 912.154 146.640   3
   3   2   0 770.360 227.683   5
   3  -2   0 921.107 242.608   5
   3   2   0 805.482 141.788   3
   3  -2   1 443.354 113.106   3
   3   2   1 354.332 118.404   3
   3  -2   2 2694.24 345.442   5
   3   2   2 2020.04 210.291   3
   3   2   2 1831.69 310.419   5
   3  -2   3 21018.2 1121.79   5
   3   2   3 18308.4 1050.11   1
   3   2   3 19781.5 939.922   3
   3   2   3 20906.0 1155.66   5
   3  -2   4 161122. 6445.58   5
   3   2   4 156985. 6240.41   3
   3   2   4 158738. 6485.59   5
   3   2   5 36057.6 1576.50  35
   3  -2   5 36603.3 1578.26  35
   3   2   5 34672.4 1717.98   5
   3  -2   5 34867.9 1680.67   5
   3   2   5 35413.6 1530.26   3
   3  -2   5 36138.7 1554.97  28
   3  -2   5 34711.8 1553.57  23
   3  -2   5 34795.4 1567.76  27
   3   2   5 34636.0 1572.20  27
   3   2   5 35716.4 1568.78  23
   3   2   5 35384.5 1568.38  21
   3  -2   5 36759.1 1564.53  21
   3  -2   6 486.373 121.446   7
   3  -2   6 555.107 135.191  27
   3   2   6 495.774 140.661  27
   3   2   6 573.793 141.410  23
   3  -2   6 393.160 119.716  23
   3  -2   6 583.498 149.530  21
   3   2   6 357.367 131.762  21
   3   2   6 601.351 178.791  35
   3  -2   6 926.391 192.876  35
   3  -2   7 677.201 140.381   7
   3   2   7 687.123 136.593   7
   3  -2   7 739.060 163.105  23
   3  -2   7 566.417 147.109  27
   3   2   7 654.266 151.254  27
   3  -2   8 385.024 126.075   7
   3   2   8 266.952 109.376   7
   3   2   8 183.233 122.538  23
   3   2   8 351.244 125.722  27
   3  -2   8 292.338 118.142  27
   3  -2   9 3258.13 271.947  27
   3   2   9 2431.89 247.089  27
   3  -2   9 3228.37 284.418   7
   3   2   9 2663.31 255.467   7
   3  -2  10 22500.0 1037.07  27
   3   2  10 23307.1 1033.69  27
   3  -2  10 24690.7 1083.63   7
   3   2  10 23130.0 1061.92   7
  -3  -3  12 1208.18 123.543  11
  -3   3  12 1603.83 136.113  11
  -3  -3  12 1384.41 144.040  10
  -3   3  12 1433.09 145.865  10
   3  -3 -11 644.209 113.420  20
  -3  -3  11 714.489 126.260  11
  -3   3  11 654.746 126.667  11
  -3  -3  10 173.102 106.319  11
  -3   3  10 145.348 105.214  11
   3  -3 -10 212.439 111.104  20
  -3   3  10 161.023 90.9725   8
  -3  -3  10 241.794 135.461  10
  -3   3   9 323.528 121.232  11
  -3  -3   9 38.6515 98.4155  11
   3  -3  -9 171.137 117.360  20
   3   3  -9 34.5786 92.2203  20
   3  -3  -8 20689.3 985.963  15
  -3  -3   8 20794.8 1004.31  11
   3   3  -8 21122.1 1005.43  20
   3  -3  -7 44205.8 1827.50  15
  -3  -3   7 41258.4 1830.88  11
   3   3  -7 39878.8 2145.40  22
   3  -3  -7 43080.5 2127.38  22
   3  -3  -7 43348.9 1854.93  19
   3   3  -7 42818.1 1858.35  20
   3  -3  -6 19018.3 902.997  15
   3  -3  -6 19629.0 953.287  19
   3  -3  -6 20030.5 1163.22  22
   3   3  -6 18879.6 946.270  20
   3  -3  -5 241.279 108.759  32
   3  -3  -5 56.8428 108.189  34
   3  -3  -5 183.784 103.961  19
   3  -3  -5 161.992 133.475  22
   3   3  -5-20.0590 95.3185  20
   3  -3  -4 6772.66 519.968   5
   3   3  -4 5900.22 378.052   3
   3  -3  -4 6257.06 512.429  22
   3   3  -4 5597.55 512.465   5
   3  -3  -3 173.421 118.366  22
   3   3  -3 364.333 161.417   5
   3  -3  -3 71.0924 112.783   5
   3   3  -3 267.453 94.4789   3
   3  -3  -2 67256.7 2872.64   5
   3   3  -2 63253.9 2655.58   3
   3   3  -2 65502.7 2914.92   5
   3  -3  -1 116647. 4721.97   5
   3   3  -1 110119. 4502.87   3
   3   3  -1 116065. 4782.55   5
   3  -3   0 6834.70 570.330   5
   3   3   0 7898.54 463.432   3
   3   3   0 8109.83 640.431   5
   3   3   1 28727.9 1285.02   3
   3  -3   2 6003.86 498.127   5
   3   3   2 5660.06 378.367   3
   3   3   2 6053.00 537.509   5
   3  -3   3 3780.46 398.534   5
   3   3   3 3429.18 417.075   5
   3   3   3 3485.85 391.368   1
   3   3   4 229.838 126.206   1
   3   3   4 40.7094 174.471   5
   3  -3   4-203.936 164.340   5
   3   3   4-102.788 123.262   3
   3   3   4 135.507 114.640  33
   3  -3   4 214.713 122.527  29
   3   3   4 181.655 104.986  18
   3   3   4 92.3287 96.9373  21
   3  -3   5 77.9575 72.6424   7
   3   3   5-48.4917 99.0739   3
   3   3   5 75.3477 124.112   5
   3  -3   5 62.7084 110.955   5
   3  -3   5 60.0109 122.608  35
   3  -3   5 300.571 116.415  33
   3   3   5 98.7002 114.073  35
   3   3   5-33.3746 71.5177  14
   3  -3   5-20.0347 100.265  27
   3  -3   5 241.683 123.664  28
   3   3   5-61.8482 101.440  27
   3  -3   5-18.4166 78.9284  23
   3  -3   5 73.4731 108.767  21
   3   3   5 19.7537 100.493  21
   3  -3   6 16417.9 840.839   7
   3  -3   6 19965.1 915.786  35
   3  -3   6 16412.7 867.113  23
   3  -3   6 16804.2 877.327  27
   3   3   6 17873.1 895.575  27
   3   3   6 18795.7 895.488  21
   3   3   6 17187.1 858.778  14
   3  -3   7 610.413 135.495   7
   3   3   7 569.500 122.878   7
   3   3   7 609.393 161.469  23
   3  -3   7 719.250 154.772  27
   3   3   7 611.178 147.096  27
   3  -3   8 430.655 134.405   7
   3   3   8 206.089 104.889   7
   3   3   8 569.351 147.678  23
   3   3   8 164.215 101.786  27
   3  -3   8 543.251 136.919  27
   3  -3   9 1989.39 229.341   7
   3   3   9 1717.04 202.447   7
   3   3   9 1574.32 198.674  27
   3  -3   9 2125.62 224.495  27
   3   3   9 1980.85 237.610  23
   3  -3  10 264.494 107.663  27
  -3  -3 -10 271.361 98.9298  16
  -3   4  12 100.816 61.7221  11
  -3  -4  12 165.083 61.1190  11
  -3  -4  12 303.478 82.6986  10
  -3   4  12 133.302 78.0712  10
  -3   4  11-27.8669 80.5165  11
  -3  -4  11 13.2874 74.8393  11
   3  -4 -11-37.3456 73.7123  20
  -3   4  11 31.4592 64.2731   8
  -3  -4  10 16.9420 87.6050  11
  -3   4  10 17.9865 97.2599  11
   3  -4 -10 251.973 115.142  20
  -3   4  10 44.8713 78.5492   8
  -3  -4  10 157.429 141.599  10
  -3   4   9-20.1682 105.859  11
  -3  -4   9 95.3201 101.569  11
   3  -4  -9 52.0459 91.0610  15
   3  -4  -9 21.7336 127.153  20
   3   4  -9-65.1606 82.8742  20
  -3   4   9 53.0319 89.9306   8
  -3  -4   9 44.5544 115.144  10
   3  -4  -8 8278.18 479.848  15
  -3  -4   8 7533.94 483.276  11
   3   4  -8 7800.07 483.914  20
   3  -4  -7 13594.7 677.758  15
  -3  -4   7 12093.5 679.404  11
   3  -4  -7 12531.1 698.442  19
   3  -4  -7 13094.5 913.335  22
   3   4  -7 13994.2 715.467  20
   3  -4  -6 28720.9 1321.74  32
   3  -4  -6 29933.6 1550.32  22
   3  -4  -6 28597.2 1329.47  19
   3   4  -6 28902.3 1321.90  20
   3  -4  -5 558.606 139.259  34
   3  -4  -5 665.832 149.980  32
   3  -4  -5 1041.86 166.226  19
   3  -4  -5 835.795 213.936  22
   3   4  -5 758.023 151.872  20
   3  -4  -4 340.309 116.389  19
   3  -4  -4 440.834 135.662  22
   3   4  -4 302.107 115.155  20
   3   4  -4 367.733 145.157   5
   3  -4  -4 473.727 152.005   5
   3   4  -4 234.840 97.7798   3
   3   4  -3 4211.23 309.315   3
   3  -4  -3 3597.37 349.716  22
   3   4  -3 3941.74 437.051   5
   3   4  -2 980.000 241.977   5
   3  -4  -2 677.762 178.229   5
   3   4  -2 837.422 145.028   3
   3  -4  -1 10537.1 705.783   5
   3   4  -1 9529.28 554.658   3
   3   4  -1 11296.8 780.754   5
   3  -4   0 47154.2 2173.70   5
   3   4   0 46635.2 1991.31   3
   3   4   0 47544.1 2252.92   5
   3   4   1 8376.44 493.553   3
   3  -4   2 14740.7 864.538   5
   3   4   2 13381.1 700.714   3
   3   4   2 12852.5 883.639   5
   3  -4   3 6821.47 539.572   5
   3   4   3 6209.61 548.943   1
   3   4   3 6514.27 416.396   3
   3   4   3 6744.29 586.584   5
   3   4   4 8226.71 648.820   5
   3  -4   4 7386.84 569.165   5
   3   4   4 7761.73 631.849   1
   3   4   4 7402.47 469.008   3
   3   4   4 8434.47 489.972  35
   3  -4   4 8518.80 492.488  35
   3  -4   4 7912.66 504.115  29
   3  -4   4 8053.17 480.959  28
   3   4   4 7761.20 479.734  21
   3   4   5 660.582 201.276   5
   3  -4   5 844.220 184.615   5
   3   4   5 866.726 143.827   3
   3   4   5 1122.06 183.810  35
   3  -4   5 955.965 178.605  35
   3  -4   5 978.666 165.346  33
   3   4   5 984.170 151.128  14
   3  -4   5 1124.05 168.356  27
   3  -4   5 1413.64 190.974  28
   3  -4   5 990.070 157.253  23
   3  -4   5 1028.74 163.480  21
   3   4   5 972.617 179.873  21
   3  -4   6 4400.81 319.384   7
   3  -4   6 4746.95 362.591  35
   3  -4   6 3869.48 321.806  23
   3  -4   6 3907.90 331.195  27
   3   4   6 4142.86 335.994  27
   3   4   6 4167.26 341.064  21
   3   4   6 3965.23 319.879  14
   3  -4   7 1462.60 191.890   7
   3   4   7 1488.33 177.159   7
   3   4   7 1352.56 197.812  27
   3  -4   7 1367.01 195.831  27
   3   4   7 1513.50 210.468  23
   3   4   7 1373.35 193.030  14
   3  -4   8 848.714 160.644   7
   3   4   8 752.341 142.977   7
   3   4   8 633.416 157.131  23
   3   4   8 529.428 139.491  27
   3  -4   8 939.433 168.573  27
   3  -4   9 2595.52 245.009  27
   3   4   9 2525.04 235.013  27
   3   4   9 2249.55 248.638  23
   3   4   9 2250.08 228.096   7
   3  -4  10 19243.3 857.851  27
  -3  -4 -10 17699.4 848.810  16
  -3  -4 -11 252.072 77.3169  16
  -3  -5  12 605.459 82.3872  11
  -3   5  12 359.444 71.0884  11
   3  -5 -12 394.223 61.7884  20
  -3  -5  12 708.206 102.288  10
  -3   5  12 732.877 99.6477  10
  -3   5  11 108.122 86.4404  11
  -3  -5  11-25.5763 68.1308  11
   3  -5 -11 62.8830 79.6122  20
  -3   5  11-52.7253 68.1286   8
  -3  -5  10 2905.79 248.111  11
  -3   5  10 2989.99 260.150  11
   3  -5 -10 2905.53 260.638  20
  -3   5  10 2390.98 223.860   8
  -3  -5  10 3041.97 269.462  10
   3  -5  -9 2596.01 234.796  15
  -3  -5   9 2452.56 241.642  11
  -3   5   9 2596.35 246.655   8
  -3  -5   9 2782.07 279.144  10
   3  -5  -8 63803.5 2657.95  15
  -3  -5   8 65657.6 2687.85  11
   3  -5  -8 63918.1 2677.82  19
   3   5  -8 63103.7 2666.91  20
  -3  -5   8 67810.0 2735.16  10
   3  -5  -7 26310.5 1175.27  15
  -3  -5   7 26639.0 1200.48  11
   3  -5  -7 24958.3 1440.41  22
   3  -5  -7 25624.7 1215.40  19
   3   5  -7 26006.5 1205.90  20
   3  -5  -6 945.934 174.170  32
   3  -5  -6 912.382 167.887  19
   3  -5  -6 1152.31 245.823  22
   3   5  -6 996.512 182.105  20
   3  -5  -5 9203.64 537.550  34
   3  -5  -5 8952.20 541.421  32
   3  -5  -5 9284.79 672.422  22
   3  -5  -5 8747.21 539.677  19
   3   5  -5 8648.52 525.836  20
   3  -5  -4 6852.73 447.950  32
   3  -5  -4 7541.53 548.038   5
   3   5  -4 6788.60 417.590   3
   3  -5  -4 5768.28 495.948  22
   3   5  -4 6563.09 428.641  20
   3   5  -4 6883.25 578.726   5
   3   5  -3 1780.46 306.935   5
   3  -5  -3 2602.42 323.537   5
   3   5  -3 2394.77 227.498   3
   3  -5  -2 16382.9 948.832   5
   3   5  -2 15643.7 1003.81   5
   3  -5  -1 21822.2 1175.09   5
   3   5  -1 20940.8 1241.83   5
   3  -5   0 3609.56 378.576   5
   3   5   0 2771.86 387.791   5
   3   5   2 709.326 208.636   1
   3   5   2 829.976 232.630   5
   3  -5   2 785.819 195.315   5
   3  -5   3 18732.0 1045.74   5
   3   5   3 16943.7 1094.29   1
   3   5   3 18710.9 902.031   3
   3   5   3 18804.7 1121.08   5
   3   5   4 6374.83 573.702   5
   3  -5   4 6668.32 513.242   5
   3   5   4 6314.50 584.056   1
   3   5   4 5315.23 388.334   3
   3  -5   4 6123.25 406.724  35
   3   5   4 6456.51 405.159  35
   3  -5   4 5590.21 416.927  29
   3  -5   4 5961.59 400.996  28
   3   5   4 6122.23 408.267  18
   3   5   4 6173.76 401.283  21
   3  -5   5 3408.96 357.845   5
   3   5   5 2773.92 362.037   5
   3   5   5 3416.20 429.333   1
   3  -5   5 3035.37 230.608   4
   3   5   5 3037.09 262.141   3
   3  -5   5 3492.14 282.354  33
   3   5   5 4248.47 321.132  35
   3  -5   5 3639.92 302.590  35
   3   5   5 3567.87 280.290  14
   3  -5   5 3699.28 299.943  28
   3  -5   5 3196.92 271.509  23
   3  -5   5 2914.84 279.325  27
   3  -5   5 3135.01 270.412  21
   3   5   5 2981.39 280.053  21
   3  -5   6 725.594 156.641  27
   3   5   6 923.463 173.132  27
   3   5   6 1372.98 195.515  21
   3   5   6 1053.51 165.687  14
   3   5   7 305.203 118.684  27
   3  -5   7 499.248 138.130  27
   3   5   7 361.692 136.176  23
   3   5   7 343.263 124.777  14
   3   5   8 1020.59 152.747   7
   3   5   8 786.207 151.097  27
   3  -5   8 848.858 162.863  27
   3   5   8 829.877 169.810  23
   3   5   9 7029.93 461.348  23
   3  -5   9 7727.97 451.873  27
   3   5   9 6615.80 423.119  27
   3  -5  10 150.089 96.9627  27
  -3  -5 -10 317.171 102.408  16
  -3  -5 -11 4927.72 289.604  16
  -3  -6  12-34.7113 43.9469  11
  -3   6  12-28.1963 46.8895  11
   3  -6 -12 11.0928 36.5447  20
  -3  -6  12 17.0307 62.2435  10
  -3   6  12 9.15992 59.7694  10
  -3   6  11 504.573 112.573  11
  -3  -6  11 365.504 88.2894  11
   3  -6 -11 376.158 97.0739  20
  -3   6  11 397.264 88.8828   8
  -3  -6  10 4686.99 325.797  11
  -3   6  10 4543.17 336.077  11
   3  -6 -10 5188.15 354.770  20
  -3   6  10 4484.07 316.495   8
  -3  -6  10 4912.28 351.502  10
  -3  -6   9 2905.83 261.416  11
  -3   6   9 2607.84 249.205   8
  -3  -6   9 2743.64 278.848  10
  -3  -6   8 677.669 152.940  11
   3  -6  -8 664.341 133.474  15
  -3  -6   8 549.299 186.157  10
   3  -6  -8 532.649 136.641  19
   3  -6  -7 8530.86 526.000  32
   3  -6  -7 8100.82 475.881  15
  -3  -6   7 8576.07 507.375  11
   3  -6  -7 8502.05 525.025  19
   3  -6  -7 7487.53 668.090  22
   3   6  -7 8774.55 512.526  20
  -3  -6   7 8530.02 537.221  10
   3  -6  -6-22.3578 102.140  32
  -3  -6   6-22.0011 96.4059  10
   3  -6  -6 22.2558 107.601  19
   3  -6  -6 87.2900 132.259  22
   3   6  -6-20.0979 111.699  20
   3  -6  -5 20461.9 992.442  32
   3   6  -5 19545.0 1202.70   2
   3  -6  -5 18607.2 1101.97  22
   3   6  -5 20007.2 963.292  20
   3  -6  -4 4779.63 366.215  32
   3  -6  -4 5370.83 454.547   5
   3  -6  -4 4870.88 308.725   4
   3   6  -4 4544.79 335.602   3
   3   6  -4 4655.45 476.555   2
   3   6  -4 4794.48 346.913  20
  -3  -6   4 4655.30 334.966  10
   3   6  -4 4132.12 463.685   5
   3  -6  -3 13267.0 805.312   5
   3   6  -3 11919.2 772.365   2
   3   6  -3 11196.6 818.217   5
   3  -6  -2 25773.8 1320.32   5
   3   6  -2 24282.3 1387.72   5
   3  -6  -1 36.3280 144.682   5
   3   6  -1-47.2275 167.123   5
   3  -6   0 6079.98 504.324   5
   3   6   0 5248.21 539.701   5
   3  -6   2 11021.4 732.231   5
   3   6   2 9575.76 773.140   1
   3   6   2 11419.9 816.001   5
   3  -6   3 596.716 189.470   5
   3   6   3 700.224 211.622   1
   3   6   4 547.797 188.358   5
   3  -6   4 544.911 166.725   5
   3  -6   4 456.513 107.140   4
   3   6   4 829.561 238.303   1
   3   6   4 776.769 145.124   3
   3  -6   4 548.678 131.000  33
   3  -6   4 632.735 141.620  35
   3   6   4 728.937 150.290  35
   3  -6   4 929.173 155.241  27
   3  -6   4 950.919 169.869  29
   3  -6   4 822.607 151.618  28
   3   6   4 827.785 153.091  21
   3   6   5 636.674 199.079   5
   3   6   5 545.865 212.847   1
   3  -6   5 388.174 140.524   5
   3  -6   5 547.854 109.171   4
   3   6   5 606.374 128.300   3
   3  -6   5 624.993 158.271  35
   3   6   5 760.484 168.708  35
   3  -6   5 546.887 130.985  33
   3  -6   5 509.210 132.287  27
   3  -6   5 779.904 161.973  28
   3  -6   5 710.172 141.653  21
   3   6   5 855.248 158.010  21
   3   6   5 538.163 122.080  14
   3   6   6 1914.55 230.276  21
   3   6   6 1840.78 209.813  14
   3  -6   7 2158.32 235.533  27
   3   6   7 1916.11 228.915  27
   3   6   7 1650.86 220.951  23
   3   6   7 2238.03 240.260  14
   3   6   8 763.841 142.650   7
   3   6   8 1035.09 172.035  27
   3  -6   8 1235.90 184.571  27
   3   6   8 1199.34 196.321  23
   3   6   9 669.111 133.741  27
   3  -6   9 623.757 141.067  27
   3   6   9 529.800 141.264  23
   3  -6  10 4239.66 287.338  27
  -3  -6 -10 4058.79 289.624  16
  -3  -6 -11 2338.01 182.885  16
  -3  -7  12 223.159 50.8194  11
  -3   7  12 185.141 65.9487  10
  -3  -7  11-34.3199 70.1194  11
  -3   7  11 110.236 83.7491  11
   3  -7 -11-24.6714 79.6993  20
  -3   7  11-51.0156 61.8402   8
  -3  -7  10 1887.24 196.509  11
  -3   7  10 2037.79 211.747  11
   3  -7 -10 2117.76 219.162  20
  -3   7  10 1531.71 181.821   8
  -3  -7  10 1837.58 213.697  10
  -3  -7   9 6775.79 434.602  11
  -3  -7   9 7350.76 465.436  10
  -3  -7   8 1493.94 198.739  11
  -3  -7   8 1583.12 230.647  10
   3  -7  -8 1685.55 208.523  19
   3  -7  -7 1550.90 213.891  32
  -3  -7   7 1482.80 197.076  11
   3  -7  -7 1484.28 216.552  19
  -3  -7   7 1749.76 227.540  10
   3  -7  -6 23.1960 101.646  32
  -3  -7   6 22.2270 109.368  10
   3  -7  -5 299.793 130.429  32
   3   7  -5 452.829 200.736   2
  -3  -7   5 266.612 123.449  10
   3  -7  -4 7362.98 488.707  32
   3  -7  -4 7852.08 472.874  30
   3  -7  -4 8672.23 602.932   5
   3  -7  -4 7680.21 427.060   4
   3   7  -4 7544.34 462.965   3
   3   7  -4 6990.02 610.096   2
  -3  -7   4 7240.54 451.730  10
   3   7  -4 7417.10 638.409   5
   3  -7  -3 2895.56 286.286  32
   3  -7  -3 3334.47 374.812   5
   3  -7  -3 3158.02 243.414   4
   3   7  -3 2928.90 401.280   5
   3   7  -2 192.298 170.182   5
   3  -7  -2 72.6979 137.011   5
   3   7  -1 17938.9 1135.82   5
   3  -7  -1 18117.4 1037.09   5
   3   7   0 8031.14 697.660   5
   3  -7   0 9072.40 645.917   5
   3   7   2 50.2881 145.299   5
   3  -7   2 36.4976 120.236   5
   3   7   2-52.8778 127.826   1
   3   7   3 1085.65 279.759   5
   3   7   3 762.011 230.107   1
   3  -7   3 928.526 213.846   5
   3  -7   3 683.646 123.978   4
   3  -7   3 729.013 141.476  27
   3  -7   3 990.447 179.311  29
   3   7   3 1016.64 168.911  18
   3   7   4 143.110 157.151   5
   3  -7   4 104.443 127.238   5
   3  -7   4-40.2138 89.1647   4
   3   7   4 56.1671 145.153   1
   3   7   4-19.6039 91.3334   3
   3   7   4 90.4297 107.094  35
   3  -7   4 52.2286 88.5665  33
   3  -7   4-19.7263 91.9036  30
   3  -7   4-73.5424 118.785  35
   3   7   4 34.6846 89.6360  14
   3  -7   4 19.4740 103.751  28
   3  -7   4 67.4197 114.326  29
   3  -7   4 19.2267 80.5039  27
   3   7   4-18.8607 94.3886  21
   3  -7   4-15.7094 82.4554  21
   3   7   5 577.723 184.827   5
   3   7   5 1172.76 280.516   1
   3  -7   5 757.644 126.705   4
   3   7   5 1033.30 161.861   3
   3   7   5 1203.56 191.665  35
   3  -7   5 922.949 179.889  35
   3   7   5 694.436 146.212  14
   3  -7   5 977.998 181.853  28
   3  -7   5 1046.90 166.041  27
   3   7   5 1031.91 179.136  21
   3   7   6 4795.18 378.252  14
   3   7   6 4817.78 577.258   1
   3  -7   6 5346.98 394.632  27
   3   7   7 565.223 147.329  27
   3  -7   7 604.017 147.539  27
   3   7   7 406.790 141.471  23
   3   7   7 529.671 142.566  14
   3   7   8 215.506 104.843  27
   3  -7   8 182.395 106.829  27
   3   7   8 416.062 131.572  23
   3   7   8 288.083 134.670  14
   3   7   9 1843.90 221.787  23
   3  -7   9 1771.49 204.164  27
   3   7   9 2040.05 202.451  27
   3  -7  10 536.598 118.355  27
  -3  -7 -10 540.006 116.542  16
  -3  -7 -11 41.3898 68.8465  16
  -3  -8  12 8917.41 414.759  10
  -3   8  12 9026.15 422.263  10
  -3  -8  11 5571.85 309.424  11
  -3   8  11 5508.45 316.990  11
   3  -8 -11 5122.41 314.651  20
  -3   8  11 4980.36 294.111   8
  -3  -8  10 2409.87 211.923  11
  -3   8  10 1937.76 209.810  11
   3  -8 -10 2492.07 240.069  20
  -3   8  10 2034.06 205.343   8
  -3  -8  10 2152.83 220.325  10
  -3  -8   9 2627.06 242.887  11
  -3  -8   9 2742.13 263.688  10
  -3  -8   8 4817.85 350.625  11
  -3  -8   8 4505.97 363.217  10
   3  -8  -8 4525.40 343.545  19
   3  -8  -7 8276.63 525.959  32
  -3  -8   7 7758.00 486.986  11
  -3  -8   7 8461.16 527.670  10
   3  -8  -7 8171.40 521.473  19
   3  -8  -6 1272.11 208.826  32
   3   8  -6 1607.94 327.636   2
  -3  -8   6 1365.08 202.955  10
   3  -8  -5 955.600 183.160  32
   3   8  -5 1292.67 286.314   2
  -3  -8   5 1057.75 181.292  10
   3  -8  -4 1226.52 185.350  30
   3  -8  -4 984.853 186.891  32
   3   8  -4 955.750 231.972   5
   3  -8  -4 1550.63 166.101   4
   3   8  -4 1086.02 252.736   2
  -3  -8   4 1501.94 185.701  10
   3  -8  -3 6959.21 474.486  32
   3  -8  -3 6341.64 444.218  30
   3  -8  -3 7600.54 581.116   5
   3  -8  -3 7459.48 416.551   4
   3   8  -3 7477.53 647.056   5
   3  -8  -2 3592.26 309.802  32
   3  -8  -2 3461.26 384.920   5
   3   8  -2 3202.46 434.364   5
   3  -8  -2 2950.54 242.428   4
   3   8  -1 7069.43 644.683   5
   3  -8  -1 8298.79 602.087   5
   3  -8  -1 6750.63 406.360   4
   3   8   0 209.604 179.355   5
   3  -8   0 265.288 143.037   5
   3  -8   0 216.418 98.1523   4
   3  -8   1 151.434 124.747   5
   3  -8   1 14.4106 94.0676   4
   3   8   1 212.096 174.700   5
   3  -8   2-22.3807 104.293  29
   3  -8   2-148.789 112.743  28
   3   8   2-52.5631 159.300   5
   3  -8   2-37.3999 127.878   5
   3  -8   2-14.3103 92.4821   4
   3   8   2 57.1117 156.562   1
   3   8   3 8231.90 698.988   5
   3  -8   3 8001.00 603.455   5
   3   8   3 7165.43 697.631   1
   3  -8   3 7136.18 426.132   4
   3  -8   3 7736.63 489.224  30
   3  -8   3 7426.43 459.648  35
   3  -8   3 7428.29 495.232  29
   3  -8   3 8141.17 470.567  27
   3   8   3 8618.51 493.076  18
   3   8   3 7553.38 464.969  21
   3   8   4 4822.31 526.537   5
   3   8   4 6464.33 640.794   1
   3  -8   4 4688.17 316.609   4
   3  -8   4 4357.05 352.440  30
   3  -8   4 4132.85 324.627  33
   3  -8   4 5068.92 356.823  35
   3   8   4 5638.47 370.634  35
   3   8   4 5148.95 355.390  14
   3  -8   4 4801.97 353.419  27
   3  -8   4 5490.52 398.807  29
   3   8   4 5652.14 375.292  21
   3   8   5 369.487 169.119   5
   3   8   5 249.438 161.492   1
   3  -8   5 199.499 93.1322   4
   3   8   5 286.377 113.530   3
   3  -8   5 171.173 109.023  30
   3  -8   5 415.188 138.339  35
   3   8   5 140.209 100.780  14
   3  -8   5 459.334 142.704  29
   3  -8   5 351.971 113.981  27
   3   8   5 355.833 135.567  21
   3  -8   6 300.855 130.476  27
   3   8   6 86.3700 108.340  14
   3   8   6 384.877 203.179   1
   3  -8   7 64.1249 105.172  27
   3   8   7 67.5318 108.833  23
   3   8   7-112.129 112.229  14
   3   8   8 919.852 166.990  27
   3  -8   8 901.294 162.264  27
   3   8   8 796.086 163.462  23
   3   8   8 1060.50 183.884  14
   3   8   9 1380.59 164.595  27
   3   8   9 1874.86 208.400  23
   3  -8   9 1454.42 183.608  27
   3  -8  10 1101.42 145.817  27
  -3  -8 -10 1442.92 168.328  16
  -3  -8 -11 263.707 78.7337  16
  -3  -9  12 2291.34 141.369  10
  -3   9  12 1982.39 141.359  10
  -3  -9  11 921.800 113.093  11
  -3   9  11 847.866 113.562  11
   3  -9 -11 682.561 114.651  20
  -3   9  11 756.292 103.617   8
  -3  -9  10 8027.20 447.788  11
   3  -9 -10 8116.49 479.395  20
  -3   9  10 7814.89 452.029   8
  -3  -9  10 9051.81 480.419  10
  -3  -9   9 135.311 114.503  10
  -3  -9   9 50.3552 88.1552  11
   3  -9  -8 1020.06 170.169  32
  -3  -9   8 1002.88 165.792  11
  -3  -9   8 1017.71 182.421  10
   3  -9  -8 1107.81 169.345  19
   3  -9  -7 8820.90 560.043  32
  -3  -9   7 8531.87 518.648  11
  -3  -9   7 9529.50 564.063  10
   3  -9  -7 9424.70 559.740  19
   3   9  -6-58.6208 169.393   2
  -3  -9   6 134.398 131.072  10
   3  -9  -6 74.1955 117.445  32
   3   9  -5 159.865 153.980   2
  -3  -9   5-20.9461 108.280  10
   3  -9  -5 98.9512 121.735  32
   3  -9  -4 6749.00 383.949   4
   3   9  -4 5075.52 541.718   2
   3   9  -4 5243.08 558.676   5
  -3  -9   4 6301.73 402.998  10
   3  -9  -4 5777.45 410.773  30
   3  -9  -4 5535.44 430.074  32
   3   9  -3 205.295 162.453   5
   3  -9  -3-73.4018 96.7387   4
   3  -9  -3-42.8137 95.8345  30
  -3  -9   3 182.583 84.4559  10
   3  -9  -3 119.800 113.766  32
   3   9  -2 1828.58 352.606   5
   3  -9  -2 1961.66 307.840   5
   3  -9  -2 1793.16 192.849   4
   3  -9  -2 1899.61 216.381  36
   3  -9  -2 2410.18 260.779  32
   3  -9  -2 2209.18 237.767  30
   3  -9  -1 34879.1 1606.14   5
   3  -9  -1 30670.0 1331.51   4
   3  -9  -1 30431.0 1363.47  25
   3   9  -1 28939.5 1658.11   5
   3  -9  -1 28629.8 1393.32  32
   3  -9  -1 29413.8 1387.84  30
   3  -9  -1 32002.2 1375.92  36
   3   9   0 2853.04 437.365   5
   3  -9   0 3805.93 280.672   4
   3  -9   0 3492.58 314.598  30
   3  -9   1 347.787 137.753  30
   3   9   1 277.920 190.137   5
   3  -9   1 156.361 133.798   5
   3  -9   1 75.0880 91.2521   4
   3   9   2 74305.9 3350.11   5
   3  -9   2 76272.6 3196.04   5
   3  -9   2 72660.4 2923.24   4
   3   9   2 74116.7 3403.49   1
   3  -9   2 68232.3 2987.90  30
   3   9   2 70857.5 2953.12  13
   3  -9   2 70434.9 2961.37  28
   3  -9   2 72330.2 2945.49  27
   3  -9   2 70389.0 3003.07  29
   3   9   2 76064.6 2971.51  18
   3   9   3 47667.0 2293.91   5
   3  -9   3 45577.7 1892.08   4
   3   9   3 44887.0 2340.34   1
   3  -9   3 46432.1 1922.40  35
   3  -9   3 42170.0 1950.82  30
   3  -9   3 44508.3 1925.69  32
   3  -9   3 42916.1 1911.32  33
   3   9   3 45945.7 1915.29  14
   3  -9   3 46615.6 1986.21  29
   3  -9   3 45231.9 1943.25  28
   3  -9   3 46034.6 1933.04  27
   3   9   3 46220.6 1930.25  21
   3   9   4 1399.69 294.187   5
   3  -9   4 1282.23 166.718   4
   3   9   4 1349.68 321.774   1
   3  -9   4 1398.92 200.725  30
   3  -9   4 1545.98 197.127  35
   3   9   4 1816.34 204.421  14
   3  -9   4 1791.96 236.608  29
   3  -9   4 1991.93 229.954  28
   3  -9   4 1467.70 194.138  27
   3   9   4 1640.20 206.646  21
   3   9   5 287.784 152.728   5
   3   9   5 854.335 275.670   1
   3  -9   5 660.978 121.832   4
   3   9   5 394.156 135.782   3
   3  -9   5 975.856 171.552  35
   3  -9   5 372.071 127.617  30
  -3  -9  -5 164.046 94.2193  12
   3   9   5 394.299 129.683  14
   3  -9   5 482.877 148.012  29
   3   9   5 568.511 146.472  21
   3  -9   6-21.4616 96.0694  27
  -3  -9  -6 92.0836 92.1706  12
   3   9   6 44.2418 94.8053  14
   3   9   6-66.7627 161.394   1
   3  -9   7 2887.64 272.004  27
   3   9   7 2771.32 272.652  27
   3   9   7 2569.59 273.072  23
   3   9   7 2446.56 266.862  14
   3  -9   8 2979.44 269.535  27
   3   9   8 3095.37 271.873  27
   3   9   8 2813.97 274.993  23
   3   9   8 2878.51 284.940  14
   3   9   9 918.083 130.604  27
   3  -9   9 832.568 147.207  27
   3   9   9 787.169 157.636  23
  -3  -9 -10 1732.17 182.181  16
  -3  -9 -11 1375.09 133.892  16
  -3  10  11 2798.75 192.236  11
   3 -10 -11 2602.18 201.404  20
  -3  10  11 2401.94 177.986   8
  -3  10  10 82.3995 79.4095   8
  -3 -10  10 103.314 100.954  10
  -3 -10  10 51.1384 73.0027  11
  -3 -10   9 4099.34 320.826  10
  -3 -10   9 4490.49 311.873   9
  -3 -10   9 4302.61 311.259  11
   3 -10  -8 20.2616 104.730  32
  -3 -10   8 90.3579 97.6918  11
  -3 -10   8 63.0939 123.048  10
   3 -10  -8-18.9040 86.3695  19
   3 -10  -7 6398.49 446.205  32
  -3 -10   7 5570.55 391.388  11
  -3 -10   7 5729.64 421.853  10
   3 -10  -6 4231.09 363.453  32
  -3 -10   6 4149.11 320.683  11
   3  10  -6 3703.42 498.854   2
  -3 -10   6 4372.12 349.639  10
   3  10  -5 1153.18 276.160   2
   3 -10  -5 1630.94 183.559   4
  -3 -10   5 1452.33 202.448  10
   3 -10  -5 1558.27 222.635  32
   3  10  -4 2340.86 364.833   5
   3 -10  -4 2550.27 228.061   4
  -3 -10   4 2439.48 243.298  10
   3 -10  -4 2432.56 259.606  30
   3 -10  -4 2459.57 277.533  32
   3  10  -3 53.6094 154.895   5
   3 -10  -3 15.3076 96.9017   4
   3 -10  -3 22.3125 97.7719  30
  -3 -10   3 16.9673 77.5154  10
   3 -10  -3-25.0127 123.072  32
   3 -10  -2 5839.05 433.127  30
   3 -10  -2 6722.41 438.650  36
   3 -10  -2 5963.33 382.564   4
   3 -10  -1 4553.92 460.804   5
   3 -10  -1 4477.87 315.900   4
   3 -10  -1 4481.28 368.858  32
   3 -10  -1 3913.89 328.862  36
   3 -10  -1 4717.12 363.466  30
   3  10  -1 4604.42 327.356  13
   3 -10  -1 4522.42 338.120  25
   3  10  -1 4257.61 519.440   5
   3 -10   0 40477.0 1820.64   5
   3 -10   0 36415.1 1539.75   4
   3 -10   0 36117.5 1579.00  36
   3 -10   0 35388.8 1602.49  32
   3 -10   0 32478.9 1584.89  30
   3  10   0 35491.9 1556.14  13
   3 -10   0 35939.8 1570.09  25
   3  10   0 35432.6 1919.68   5
   3  10   1 13555.4 974.571   5
   3 -10   1 12622.5 836.269   5
   3 -10   1 12483.2 632.106   4
   3 -10   1 11179.3 664.903  32
   3 -10   1 11045.7 671.397  30
   3  10   1 12675.8 655.709  13
   3 -10   1 12940.8 630.358  27
   3 -10   1 11732.6 642.331  25
   3  10   1 12452.8 648.632  18
   3  10   2 5844.38 630.895   5
   3 -10   2 6412.87 398.121   4
   3  10   2 6589.76 684.457   1
   3 -10   2 6127.25 443.811  30
   3 -10   2 6242.37 428.476  32
   3 -10   2 5598.87 405.198  33
   3  10   2 6592.47 425.223  13
   3 -10   2 6582.74 426.747  28
   3 -10   2 6531.16 409.048  27
   3 -10   2 6627.84 412.507  25
   3  10   2 7115.69 431.415  18
   3  10   3 674.433 236.223   5
   3 -10   3 520.778 130.662   4
   3  10   3 734.430 273.592   1
   3 -10   3 541.503 132.802  35
   3  10   3 596.434 127.442  14
   3 -10   3 777.562 163.162  30
   3 -10   3 456.586 162.658  29
   3 -10   3 645.608 130.582  25
   3 -10   3 159.226 132.745  28
   3 -10   3 358.627 120.015  27
   3  10   3 886.275 156.392  21
   3  10   4 67.8071 185.872   1
   3  10   4 269.423 184.224   5
   3 -10   4 15.0058 94.0123   4
   3 -10   4-43.8874 109.831  30
   3 -10   4 51.4811 101.629  35
   3  10   4 158.634 94.1600  14
   3 -10   4 23.6274 116.269  29
   3 -10   4 243.824 125.926  28
   3 -10   4 40.5206 97.9707  27
   3  10   4-74.8074 90.4374  21
   3  10   5 49.7197 120.197   5
   3  10   5 137.080 153.401   1
   3 -10   5 142.090 98.8786   4
   3  10   5-101.346 103.119   3
   3 -10   5 20.1348 100.770  30
   3  10   5-21.4262 109.005  14
  -3 -10  -5 171.806 103.193  12
   3 -10   5 68.7792 130.822  29
   3  10   5 19.3514 104.609  21
   3 -10   6 150.484 102.075  27
  -3 -10  -6 19.0747 81.7604  12
   3  10   6 67.6798 107.118  14
   3  10   6-68.9623 189.036   1
   3 -10   7 584.926 139.640  27
   3  10   7 352.471 137.211  23
  -3 -10  -7 258.758 110.310  12
   3  10   7 318.320 136.926  14
   3 -10   8 3802.01 308.273  27
   3  10   8 4127.17 328.339  23
   3  10   8 4521.06 347.641  14
   3  10   9 1295.21 153.657  27
   3 -10   9 1861.47 194.759  27
   3  10   9 1523.65 186.020  23
  -3 -10 -10 447.340 107.908  16
  -3 -10 -11 110.173 64.5716  16
  -3 -11  11 6624.98 314.373  11
  -3  11  11 6025.94 311.947  11
   3 -11 -11 7087.81 346.046  20
  -3 -11  10 373.117 95.7162  11
   3 -11 -10 150.908 93.9530  20
  -3  11  10 142.950 86.0997   8
  -3 -11  10 313.067 100.675  10
  -3 -11   9 434.057 131.163  10
  -3 -11   9 345.975 104.504  11
   3 -11  -8 324.759 127.679  32
  -3 -11   8 278.379 117.404  11
  -3 -11   8 343.404 127.073  10
  -3 -11   8 430.771 137.707   9
   3 -11  -8 222.848 103.873  19
   3 -11  -7 603.487 174.898  32
  -3 -11   7 535.733 132.374  11
  -3 -11   7 502.734 153.500  10
   3 -11  -6 6368.07 486.290  32
  -3 -11   6 7770.78 460.243  11
  -3 -11   6 7484.72 483.899  10
  -3 -11   5 357.964 131.219  10
   3 -11  -5 367.575 140.563  32
   3 -11  -4 1971.97 264.051  32
   3 -11  -4 1809.64 230.351  30
  -3 -11   4 2002.78 223.553  10
   3  11  -4 1569.14 324.489   5
   3 -11  -4 1848.77 196.704   4
   3 -11  -3 11031.9 632.899  30
   3 -11  -3 10609.9 653.156  32
  -3 -11   3 11033.8 585.232  10
   3  11  -3 10087.2 842.982   5
   3 -11  -3 10474.1 571.051   4
   3 -11  -2 8262.97 519.982  36
   3 -11  -2 7994.54 530.860  30
   3 -11  -2 8939.49 488.480   4
   3  11  -2 7946.91 730.718   5
   3 -11  -1 8494.70 463.841   4
   3 -11  -1 8542.16 501.461  36
   3 -11  -1 7003.81 487.684  30
   3 -11  -1 7428.93 505.382  32
   3  11  -1 6478.72 445.698  13
   3 -11  -1 7436.52 474.533  25
   3 -11  -1 6886.50 452.471  24
   3  11  -1 8689.76 751.513   5
   3  11   0 10284.6 910.640   5
   3 -11   0 12762.0 646.724   4
   3 -11   0 12415.9 701.827  30
   3 -11   0 12664.8 681.691  36
   3 -11   0 12808.6 709.833  32
   3  11   0 12539.0 663.459  13
   3 -11   0 12158.1 667.604  25
   3 -11   0 11975.2 645.529  24
   3  11   0 12665.1 648.767  18
   3  11   1 61561.3 2761.95   5
   3 -11   1 56373.1 2261.83   4
   3 -11   1 48968.1 2310.71  30
   3 -11   1 54780.2 2295.28  33
   3 -11   1 55230.2 2304.24  36
   3 -11   1 54516.7 2314.79  32
   3  11   1 55713.0 2290.88  13
   3 -11   1 51108.7 2238.82  24
   3 -11   1 50981.0 2275.18  28
   3 -11   1 53702.3 2244.38  27
   3 -11   1 54194.6 2284.01  25
   3  11   1 59224.1 2282.65  18
   3 -11   2 11806.5 634.814   4
   3  11   2 11458.6 981.342   1
   3 -11   2 12723.9 686.245  32
   3 -11   2 12170.4 702.846  30
   3  11   2 12946.5 678.489  13
   3  11   2 11818.2 639.266  14
   3 -11   2 12493.0 674.971  28
   3 -11   2 12967.6 655.779  27
   3 -11   2 12050.4 655.913  25
   3  11   2 13926.6 997.523   5
   3  11   3 999.797 291.774   5
   3 -11   3 1215.93 172.053   4
   3  11   3 914.649 282.689   1
   3  11   3 1067.04 162.950  14
   3 -11   3 764.552 184.103  29
   3 -11   3 843.419 168.308  28
   3 -11   3 1013.51 157.835  25
   3 -11   3 735.381 170.624  30
   3 -11   3 1055.27 168.641  27
   3  11   3 1091.95 166.971  21
   3  11   4 6039.49 645.158   5
   3  11   4 7467.83 772.424   1
   3 -11   4 7519.58 449.599   4
   3 -11   4 7731.60 505.102  30
   3  11   4 8016.39 495.250  14
   3 -11   4 8006.61 521.141  29
   3 -11   4 9756.34 525.480  28
   3 -11   4 8276.68 498.270  27
   3 -11   4 7047.12 457.268  25
   3  11   4 8116.44 482.393  21
   3  11   5 852.505 284.778   1
   3  11   5 747.125 155.105   3
   3 -11   5 845.414 169.504  30
   3 -11   5 1021.53 186.015  29
   3  11   5 1117.79 181.130  21
  -3 -11  -5 773.625 149.659  12
   3  11   5 685.249 164.779  14
   3 -11   6 1301.07 185.792  27
  -3 -11  -6 1021.06 163.402  12
   3  11   6 1559.92 219.921  14
   3 -11   7 9648.64 560.377  27
   3  11   7 9484.20 567.994  23
  -3 -11  -7 8710.91 527.443  12
   3  11   7 9808.78 579.466  14
   3  11   8 222.469 103.033  27
   3 -11   8 409.351 128.755  27
   3  11   8 233.731 119.813  23
   3  11   8 232.737 121.152  14
   3 -11   9 2058.24 202.222  27
   3  11   9 1808.32 197.921  23
  -3 -11 -10 617.750 115.830  16
  -3 -11 -11 504.978 83.9913  16
   3 -12 -11 5216.78 279.462  20
  -3  12  11 4764.97 251.371   8
  -3 -12  10 41.7854 67.5281  11
   3 -12 -10 55.4369 86.8417  20
  -3  12  10 48.3372 71.5904   8
  -3 -12  10 123.611 91.7815  10
  -3 -12   9 671.163 120.554  11
  -3 -12   9 696.081 136.376  10
  -3 -12   9 975.137 146.634   9
   3 -12  -9 516.495 103.729  19
   3 -12  -8 420.255 133.741  32
  -3 -12   8 579.091 125.750  11
  -3 -12   8 634.907 156.859  10
  -3 -12   8 729.256 150.497   9
   3 -12  -8 614.364 135.982  19
   3 -12  -7 120.250 118.350  32
  -3 -12   7-17.9878 88.5271  11
  -3 -12   7 105.893 119.300  10
   3 -12  -6 3169.38 329.226  32
  -3 -12   6 3173.52 275.416  11
  -3 -12   6 3843.28 321.774  10
  -3 -12   5 8406.82 514.485  10
   3 -12  -5 8304.41 564.817  32
   3  12  -4 2354.83 394.571   5
   3 -12  -4 2539.94 234.621   4
  -3 -12   4 2250.88 239.680  10
   3 -12  -4 2519.15 264.167  30
   3 -12  -4 2547.83 295.346  32
   3 -12  -3 49.9715 125.502   4
   3 -12  -3 47.8676 115.714  30
  -3 -12   3-17.6293 93.9228  10
   3 -12  -3-54.0722 133.027  32
   3 -12  -2 7560.80 495.153  30
   3 -12  -2 6905.40 496.956  32
   3 -12  -2 6566.14 428.250   4
   3  12  -2 7241.95 699.806   5
   3 -12  -1 70225.8 2817.08   4
   3 -12  -1 62596.6 2858.24  30
   3 -12  -1 71345.9 2870.98  36
   3 -12  -1 67504.4 2895.40  32
   3  12  -1 67421.5 2834.67  13
   3 -12  -1 71129.4 2861.47  25
   3 -12  -1 68689.1 2837.88  24
   3  12  -1 69811.2 3269.37   5
   3 -12   0 27666.5 1212.53   4
   3 -12   0 24903.3 1251.54  30
   3 -12   0 26379.4 1266.56  32
   3 -12   0 28052.5 1258.41  36
   3  12   0 25984.7 1220.81  13
   3 -12   0 26550.8 1236.64  25
   3 -12   0 26078.5 1207.22  24
   3  12   0 27505.6 1624.84   5
   3  12   1 9944.55 850.191   5
   3 -12   1 9953.44 532.483   4
   3 -12   1 8872.96 559.584  32
   3 -12   1 9127.61 572.117  30
   3 -12   1 8535.05 541.513  36
   3 -12   1 8499.61 526.586  33
   3  12   1 8309.75 527.715  13
   3 -12   1 8683.67 507.077  24
   3 -12   1 8863.11 529.840  28
   3 -12   1 8581.37 498.976  27
   3 -12   1 9178.47 540.273  25
   3  12   1 9850.80 530.984  18
   3 -12   2 19235.6 873.252   4
   3  12   2 17325.0 1274.41   1
   3 -12   2 16995.9 922.778  30
   3 -12   2 17504.5 895.510  32
   3  12   2 17694.9 893.211  13
   3  12   2 17758.3 868.796  14
   3 -12   2 17547.9 886.460  28
   3 -12   2 18979.6 875.164  27
   3 -12   2 16578.6 870.588  25
   3  12   2 17363.7 1214.68   5
   3  12   3 11634.3 983.311   1
   3 -12   3 11644.7 604.727   4
   3 -12   3 10052.2 641.596  30
   3  12   3 10534.9 615.073  14
   3 -12   3 10971.4 666.259  29
   3 -12   3 12291.5 645.184  28
   3 -12   3 12711.9 639.341  27
   3 -12   3 10290.9 602.546  25
   3  12   3 11774.9 931.826   5
   3  12   4 27861.8 1652.46   5
   3  12   4 27457.8 1751.77   1
   3 -12   4 27583.8 1282.87   4
   3 -12   4 25898.3 1337.15  30
   3  12   4 30592.8 1350.87  14
   3 -12   4 27119.0 1302.95  25
   3 -12   4 33152.0 1360.96  28
   3 -12   4 29033.2 1369.18  29
   3 -12   4 32168.4 1352.75  27
   3  12   4 31105.2 1321.53  21
   3 -12   5 2984.09 289.403  30
   3 -12   5 3471.14 317.763  29
   3 -12   5 3291.33 275.671  25
  -3 -12  -5 3513.74 296.779  12
   3  12   5 4166.68 334.572  14
   3  12   5 2561.79 480.970   1
   3 -12   6 3718.90 326.672  27
  -3 -12  -6 4174.56 332.189  12
   3  12   6 4650.97 361.132  14
   3 -12   7 4165.16 331.364  27
  -3 -12  -7 3999.09 317.766  12
   3  12   7 4470.74 352.261  14
   3  12   8 160.591 95.4218  27
   3 -12   8 341.168 116.281  27
   3  12   8 165.815 98.4762  23
   3  12   8 204.036 115.193  14
   3  12   9 947.068 143.543  23
   3  12   9 1178.13 166.294  14
  -3 -12 -10 1224.19 143.900  16
  -3 -12 -11 97.0145 53.3831  16
   3 -13 -11 114.195 52.7556  20
  -3  13  10 680.684 108.750   8
  -3 -13  10 573.643 110.630  10
   3 -13 -10 784.319 125.681  20
   3 -13  -9 268.846 98.8882  32
  -3 -13   9 408.997 98.7292  11
  -3 -13   9 327.816 112.339  10
  -3 -13   9 408.719 103.898   9
   3 -13  -9 433.062 97.0427  19
   3 -13  -8 116.533 106.735  32
  -3 -13   8 280.422 105.827  11
  -3 -13   8 235.712 116.206  10
  -3 -13   8 132.898 113.829   9
   3 -13  -8 208.455 111.353  19
   3 -13  -7 9899.77 621.432  32
  -3 -13   7 10360.1 570.385  11
  -3 -13   7 11360.6 611.331  10
   3 -13  -6 414.078 165.329  32
  -3 -13   6 730.964 142.816  11
  -3 -13   6 551.531 151.770  10
  -3 -13   5 1057.49 180.458  10
   3 -13  -5 838.951 194.997  32
  -3 -13   4 13914.9 728.584  10
   3  13  -4 13515.4 1007.30   5
   3 -13  -4 14165.5 770.012  30
   3 -13  -4 14651.6 817.957  32
   3 -13  -3 18168.5 963.493  30
   3 -13  -3 18988.2 904.069   4
  -3 -13   3 19282.6 907.135  10
   3  13  -3 18335.2 1236.84   5
   3 -13  -2 5684.26 430.570  30
   3 -13  -2 5780.09 449.633  32
   3  13  -2 5508.31 401.350  13
   3 -13  -2 6360.48 401.272   4
   3 -13  -1 64776.4 2591.79   4
   3 -13  -1 62240.4 2669.06  32
   3 -13  -1 60504.0 2649.27  30
   3  13  -1 62939.0 2613.82  13
   3 -13  -1 62847.7 2633.58  25
   3 -13  -1 62570.0 2612.62  24
   3  13  -1 61489.7 3037.33   5
  -3 -13   1 61282.2 2564.01   9
   3 -13   0 2448.07 282.921  32
   3 -13   0 2253.09 254.609  33
   3  13   0 2313.67 252.699  13
   3 -13   0 2252.87 277.531  30
   3 -13   0 2720.50 278.385  25
   3 -13   0 2608.04 250.358  24
   3 -13   0 2884.22 260.358   4
   3 -13   1 9767.17 543.529   4
   3 -13   1 8301.51 557.001  32
   3  13   1 9541.05 563.873  13
   3 -13   1 9309.66 533.015  24
   3 -13   1 8939.03 543.309  28
   3 -13   1 9448.30 524.543  27
   3 -13   1 9722.52 567.106  25
   3  13   1 10672.2 901.603   5
   3 -13   2 82647.5 3404.06   4
   3 -13   2 82506.6 3441.35  32
   3 -13   2 81900.6 3482.58  30
   3 -13   2 85526.0 3430.27  28
   3 -13   2 79593.3 3381.28  24
   3 -13   2 87785.2 3416.45  27
   3 -13   2 83863.3 3431.88  25
   3  13   2 87037.4 3932.78   5
   3  13   2 86193.0 3451.67  13
   3  13   2 84578.8 3420.65  14
   3  13   3 436.692 133.942  14
   3 -13   3 75.9552 131.818  30
   3 -13   3 432.579 158.481  29
   3 -13   3 578.507 168.788  28
   3 -13   3 418.448 139.558  25
   3 -13   3 473.596 143.984  27
   3  13   3 254.724 225.904   5
   3  13   3 457.882 251.902   1
   3 -13   3 672.276 149.429   4
   3  13   4 30655.6 1898.08   1
   3 -13   4 29527.4 1465.62  30
   3  13   4 34151.6 1478.11  14
   3 -13   4 32199.0 1438.98  25
   3 -13   4 31594.5 1481.07  29
   3 -13   4 34734.6 1471.02  27
   3  13   4 31708.4 1795.00   5
   3 -13   5 5161.52 370.367  25
   3 -13   5 6432.68 427.591  29
   3 -13   5 5411.70 398.504  30
  -3 -13  -5 4998.90 382.459  12
   3  13   5 5955.51 418.212  14
   3 -13   6 16556.4 823.722  27
  -3 -13  -6 15111.5 801.996  12
   3  13   6 15911.2 833.848  14
   3 -13   7 19.5177 107.000  27
   3  13   7 39.9250 101.555  23
  -3 -13  -7-18.5619 91.3337  12
   3  13   7-109.043 121.208  14
   3  13   8 680.652 126.627  27
   3 -13   8 737.098 145.056  27
   3  13   8 514.947 129.108  23
   3  13   8 874.973 157.059  14
   3  13   9 996.484 140.199  23
   3  13   9 835.636 145.149  14
  -3 -13 -10 1867.34 166.299  16
  -3 -13 -11 589.610 74.6044  16
  -3  14  10-47.1306 51.2553  11
   3 -14 -10 21.7385 72.9787  20
  -3  14  10-9.64502 58.4562   8
  -3 -14  10 57.7420 70.8919  10
   3 -14  -9 142.994 77.9887  32
  -3 -14   9 256.711 105.649  10
  -3 -14   9 132.624 95.5935   9
   3 -14  -9 144.116 67.4410  19
   3 -14  -8 4983.34 362.839  32
  -3 -14   8 4960.35 330.499  11
  -3 -14   8 5543.27 364.191  10
  -3 -14   8 5551.80 355.260   9
   3 -14  -8 5201.51 350.045  19
   3 -14  -7 3819.82 340.205  32
  -3 -14   7 3647.26 292.871  11
   3 -14  -6 152.675 149.021  32
  -3 -14   6 121.233 99.0503  11
  -3  14   6 198.402 120.434   6
  -3 -14   6 184.266 124.269  10
  -3 -14   6 259.334 132.864   9
  -3 -14   5 1179.27 187.528  10
  -3 -14   5 1448.87 213.644   9
   3 -14  -5 1566.81 233.471  32
   3 -14  -4 2685.33 279.798  30
   3 -14  -4 2742.17 312.494  32
  -3 -14   4 2842.54 262.912  10
  -3 -14   4 2814.28 274.752   9
   3  14  -4 2947.08 443.835   5
   3 -14  -3 16570.4 879.091  30
  -3 -14   3 16202.2 810.552  10
  -3 -14   3 17246.6 837.724   9
   3  14  -3 14838.0 1122.20   5
   3  14  -2 193.948 186.805   5
   3 -14  -2 329.589 142.957   4
   3 -14  -2-72.0988 147.318  36
   3 -14  -2 27.8069 129.567  32
   3  14  -2 42.7396 112.184  13
   3 -14  -2 101.843 129.541  30
  -3 -14   2 16.5289 89.3712  10
  -3 -14   2 36.5558 108.251   9
   3 -14  -1 69180.5 2834.42   4
   3 -14  -1 64667.3 2889.88  30
   3 -14  -1 70151.6 2890.31  36
   3 -14  -1 70013.8 2919.45  32
   3  14  -1 68775.5 2860.61  13
   3 -14  -1 70931.3 2884.73  25
   3 -14  -1 66906.3 2855.79  24
  -3 -14   1 68487.5 2806.53   9
   3 -14   0 59564.8 2588.61  30
   3 -14   0 60151.8 2573.27  32
   3 -14   0 59302.5 2556.98  36
   3 -14   0 56416.0 2517.46  33
   3  14   0 60835.8 2541.07  13
   3 -14   0 59638.3 2509.97  28
   3 -14   0 61619.2 2553.55  25
   3 -14   0 60419.0 2523.62  24
   3 -14   0 63958.8 2523.23   4
   3 -14   1 1837.16 244.398  32
   3  14   1 1551.98 221.734  13
   3 -14   1 1616.04 218.829  25
   3 -14   1 1466.09 206.968  28
   3 -14   1 1239.85 177.841  27
   3 -14   1 1749.62 208.761  24
   3 -14   1 1963.06 227.112   4
   3 -14   2 1081.00 184.741  32
   3  14   2 993.775 171.916  14
   3  14   2 1157.26 197.367  13
   3 -14   2 1147.07 174.182  24
   3 -14   2 1167.72 222.188  30
   3 -14   2 1015.14 176.746  25
   3 -14   2 1221.24 196.072  28
   3 -14   2 962.596 160.534  27
   3  14   2 1792.75 400.629   5
   3 -14   2 1049.20 180.478   4
   3  14   3 45231.1 2556.05   1
   3 -14   3 47206.0 2111.46  30
   3 -14   3 50118.1 2058.78  28
   3 -14   3 50831.1 2063.73  27
   3 -14   3 45250.2 2097.30  29
   3 -14   3 47285.7 2056.67  25
   3  14   3 49719.1 2501.82   5
   3  14   3 47181.6 2062.96  14
   3  14   4 44.6875 111.830  14
   3 -14   4 193.170 141.275  30
   3 -14   4 23.2560 130.995  29
   3 -14   4 79.7243 110.783  25
   3 -14   4-41.5854 105.788  27
   3  14   4-120.773 191.136   5
   3  14   4 155.176 224.182   1
   3 -14   5 306.559 129.586  29
   3 -14   5 206.265 112.594  25
   3 -14   5 190.747 127.202  30
   3  14   5 68.4733 116.351  14
  -3 -14  -5 231.036 116.968  12
   3 -14   6 3401.48 295.693  27
  -3 -14  -6 2915.92 276.289  12
   3  14   6 3511.86 308.801  14
   3 -14   7 1220.77 178.405  27
   3  14   7 1091.42 171.990  23
  -3 -14  -7 1034.03 157.704  12
   3  14   7 1110.71 181.542  14
   3  14   8 2576.13 228.100  23
   3  14   8 2463.66 212.496  27
   3  14   8 3044.14 260.598  14
   3  14   9 11.5834 66.9729  23
   3  14   9 146.272 91.6500  14
  -3 -14 -10 3181.54 215.185  16
  -3  15  10 2390.61 175.361   8
  -3 -15  10 3203.34 193.286  10
  -3 -15   9 276.667 98.1126  10
  -3 -15   9 269.745 86.9875   9
   3 -15  -9 241.808 70.5070  19
   3 -15  -9 182.293 81.8943  32
  -3 -15   8 3996.04 282.751  10
  -3 -15   8 3131.18 257.072   9
   3 -15  -8 3385.90 266.179  19
   3 -15  -8 3554.13 288.513  32
  -3  15   7 1671.68 196.595   6
   3 -15  -7 1917.93 238.957  32
  -3  15   6 276.770 128.529   6
  -3 -15   6 410.106 133.106  10
  -3 -15   6 465.046 141.256   9
   3 -15  -6 369.900 151.826  32
  -3 -15   5 19.7484 93.7956  10
  -3 -15   5 163.378 140.901   9
   3 -15  -5 106.385 137.490  32
   3 -15  -4 697.333 194.789  32
  -3 -15   4 876.129 154.713  10
  -3 -15   4 820.293 176.390   9
   3 -15  -4 743.648 167.245  30
   3 -15  -3 8818.32 569.889  30
  -3 -15   3 8920.96 513.145  10
  -3 -15   3 9270.15 539.201   9
   3  15  -3 8183.99 790.407   5
   3  15  -2 1194.51 330.893   5
   3 -15  -2 1848.16 263.903  32
   3  15  -2 1423.23 206.151  13
   3 -15  -2 1074.39 209.393  30
  -3 -15   2 1481.74 179.616  10
  -3 -15   2 1406.41 200.098   9
   3 -15  -1 4757.87 390.722  30
   3 -15  -1 5425.14 398.880  36
   3 -15  -1 4495.38 390.403  32
   3  15  -1 3854.64 344.412  13
   3 -15  -1 3452.17 308.860  28
   3 -15  -1 5036.66 374.142  24
  -3 -15   1 4312.72 323.464   9
   3 -15   0 60811.4 2594.24  28
   3 -15   0 66251.4 2665.96  25
   3 -15   0 63061.8 2627.54  24
   3 -15   0 62285.7 2663.64  36
   3 -15   0 62931.8 2674.96  32
   3 -15   0 58815.1 2678.09  30
   3  15   0 65473.4 2651.78  13
   3 -15   1 825.470 169.408  25
   3 -15   1 573.743 146.009  28
   3 -15   1 562.756 142.298  24
   3 -15   1 267.454 160.041  36
   3 -15   1 540.373 156.224  32
   3  15   1 557.455 152.555  13
   3 -15   2 46185.4 2011.81  36
   3 -15   2 44543.1 1976.01  32
   3 -15   2 43896.1 2031.17  30
   3  15   2 46930.2 2001.15  13
   3  15   2 44923.7 1970.84  14
   3 -15   2 46339.4 1954.82  28
   3 -15   2 44119.3 1941.54  24
   3 -15   2 48139.5 1963.37  27
   3 -15   2 45718.5 1980.75  25
   3  15   2 49378.8 2484.63   5
   3  15   3 27389.6 1735.25   1
   3 -15   3 25834.7 1286.06  30
   3  15   3 26732.9 1249.54  14
   3  15   3 26046.5 1616.50   5
   3 -15   3 26486.2 1281.13  29
   3 -15   3 27965.9 1241.70  27
   3 -15   3 26405.2 1240.02  25
   3 -15   4 1900.58 250.169  30
   3 -15   4 1654.01 233.307  29
   3 -15   4 2644.40 258.807  27
   3 -15   4 2119.45 236.036  25
   3  15   4 1970.27 244.169  14
   3 -15   5 225.601 114.043  25
   3 -15   5 62.5474 115.973  30
   3  15   5 44.9796 118.140  14
  -3 -15  -5 167.320 106.507  12
  -3 -15  -6 899.005 162.362  12
   3  15   6 891.800 173.217  14
   3  15   7 226.792 108.211  23
  -3 -15  -7 52.3374 91.6892  12
   3  15   7 118.774 111.595  14
   3  15   8 5092.35 322.569  23
   3  15   8 4583.54 293.869  27
   3  15   8 5032.67 340.966  14
   3  15   9 19.3962 54.6279  23
  -3 -15 -10 235.555 67.1732  16
  -3 -16  10 853.827 87.4233  10
   3 -16 -10 501.130 76.7043  20
  -3 -16   9 4866.61 271.903  10
  -3 -16   9 4514.46 254.204   9
   3 -16  -9 3703.68 258.857  20
   3 -16  -9 3428.42 238.696  32
  -3 -16   8 3027.34 235.312  10
  -3 -16   8 3259.47 238.472   9
   3 -16  -8 2496.86 221.228  19
   3 -16  -8 2541.69 240.685  32
  -3  16   7 1723.81 193.451   6
  -3 -16   7 1981.61 208.592  10
   3 -16  -7 1775.21 228.302  32
  -3 -16   6 3988.14 305.114  10
  -3  16   6 3154.46 291.974   6
  -3 -16   6 3894.66 315.636   9
   3 -16  -6 3294.37 329.135  32
  -3 -16   5 321.767 129.668  10
  -3 -16   5 139.120 132.446   9
   3 -16  -5 154.765 154.756  32
   3 -16  -4 1068.30 220.703  32
   3 -16  -4 1183.40 193.948  30
  -3 -16   4 1094.35 170.339  10
  -3 -16   4 1010.72 181.971   9
   3 -16  -3 4275.56 383.668  32
   3 -16  -3 3922.33 352.874  30
   3  16  -3 4180.99 338.488  13
  -3 -16   3 4046.73 308.403  10
  -3 -16   3 3793.86 320.492   9
   3 -16  -2 9004.67 606.986  32
   3 -16  -2 9604.56 603.356  30
   3  16  -2 8289.94 554.056  13
  -3 -16   2 9911.08 530.194  10
  -3 -16   2 9939.19 550.205   9
   3 -16  -1 238.958 153.966  32
   3 -16  -1 518.928 175.359  36
   3  16  -1 268.112 140.541  13
   3 -16  -1 291.924 150.026  30
   3 -16  -1 252.501 107.331  28
   3 -16  -1 376.182 137.729  24
  -3 -16   1 495.188 133.006   9
   3 -16   0 5458.51 369.673  28
   3 -16   0 6528.39 437.676  25
   3 -16   0 5637.35 402.022  24
   3 -16   0 6082.58 435.446  36
   3 -16   0 4873.94 425.902  30
   3 -16   0 4705.00 408.362  32
   3  16   0 5641.59 410.501  13
   3 -16   1 631.233 162.320  25
   3 -16   1 848.391 157.847  28
   3 -16   1 771.132 151.936  24
   3 -16   1 969.094 186.197  32
   3 -16   1 591.128 171.032  36
   3  16   1 921.716 180.372  13
   3 -16   2 9691.75 574.295  24
   3 -16   2 11636.9 589.390  28
   3 -16   2 10273.5 608.363  25
   3 -16   2 10113.2 593.311  32
   3 -16   2 10955.4 638.269  36
   3 -16   2 9965.39 645.185  30
   3  16   2 10047.2 610.323  13
   3  16   2 10568.4 602.243  14
   3 -16   3 52358.6 2283.45  24
   3 -16   3 55240.0 2365.54  29
   3 -16   3 55144.4 2334.52  25
   3 -16   3 57540.8 2394.77  30
   3  16   3 56042.9 2344.17  14
   3  16   4 220.846 125.366  14
   3 -16   4 520.625 156.701  30
   3 -16   4 609.537 149.574  29
   3 -16   4 383.081 125.916  25
   3  16   5 1416.66 199.773  14
  -3 -16  -5 1151.12 180.479  12
   3 -16   5 1186.53 170.907  25
  -3 -16  -6 1473.30 193.172  12
   3  16   6 1569.01 208.730  14
   3  16   7 571.392 125.393  23
  -3 -16  -7 462.103 124.922  12
   3  16   7 477.053 129.119  14
   3  16   8-45.3564 85.1604  14
   3  16   8-36.7177 74.1857  23
   3  16   8-9.71282 54.7160  27
   3  16   9 870.701 95.1632  23
  -3 -16 -10-13.5450 44.6248  16
   3 -17  -9 684.975 90.9632  32
   3 -17  -9 894.779 111.545  20
  -3 -17   9 1156.55 116.237  10
  -3 -17   9 951.333 105.391   9
   3 -17  -8 28.3569 97.0104  32
   3 -17  -8 111.139 76.6092  19
  -3 -17   8 146.912 83.0351  10
  -3 -17   8 70.8254 82.2176   9
   3 -17  -7 112.629 108.569  32
  -3  17   7 146.947 91.1745   6
  -3 -17   7 90.5926 97.6544  10
   3 -17  -6 154.546 123.022  32
  -3  17   6 278.457 120.261   6
  -3 -17   6 204.488 113.694  10
  -3 -17   6 296.439 129.738   9
   3 -17  -5-123.064 128.507  30
   3 -17  -5-24.6199 131.168  32
  -3 -17   5 143.154 112.090  10
  -3 -17   5 76.1426 126.622   9
   3 -17  -4 2865.88 288.695  30
  -3 -17   4 3082.97 265.623  10
  -3 -17   4 3335.27 290.450   9
  -3 -17   4 2746.64 251.015  17
   3 -17  -3 7311.90 522.420  32
   3 -17  -3 7332.27 495.180  30
   3  17  -3 7472.02 475.745  13
  -3 -17   3 6783.30 432.636  10
  -3 -17   3 7144.49 458.663   9
   3 -17  -2 2062.82 268.584  32
   3  17  -2 1526.28 217.183  13
   3 -17  -2 1428.14 221.213  30
  -3 -17   2 1615.76 188.273  10
  -3 -17   2 1657.95 203.856   9
   3 -17  -1 3889.41 351.588  36
   3 -17  -1 3562.37 349.166  30
   3 -17  -1 4174.82 367.096  32
   3  17  -1 4064.20 337.540  13
   3 -17  -1 4076.54 336.960  24
  -3 -17   1 3629.02 292.099   9
   3 -17   0 11188.3 639.833  25
   3 -17   0 10687.3 610.966  24
   3 -17   0 10250.5 633.613  32
   3 -17   0 9978.61 658.505  30
   3 -17   0 10180.1 637.749  36
   3  17   0 11657.3 637.875  13
   3 -17   1 179.919 134.922  25
   3 -17   1 362.524 118.956  28
   3 -17   1 158.547 114.730  24
   3 -17   1 24.6021 144.097  36
   3 -17   1 155.352 120.160  32
   3  17   1 179.009 137.320  13
   3 -17   2 1756.73 255.924  30
   3 -17   2 1877.44 254.368  29
   3 -17   2 1975.91 232.618  25
   3 -17   2 1784.86 209.202  24
   3 -17   2 1696.01 235.554  36
   3  17   2 1534.40 209.723  14
   3 -17   3 18609.2 996.504  29
   3 -17   3 21600.4 1006.28  25
   3 -17   3 20871.0 1028.96  36
   3 -17   3 20658.5 1043.04  30
   3  17   3 20233.3 999.177  14
   3 -17   4 435.481 151.486  30
   3 -17   4 654.272 148.027  25
  -3 -17  -4 687.228 150.858  17
   3  17   4 749.307 153.425  14
   3 -17   5 2618.88 245.065  25
   3  17   5 1783.37 223.295  14
  -3 -17  -5 2324.27 239.890  12
  -3 -17  -6 1560.17 194.602  12
   3  17   6 1537.56 201.272  14
   3  17   7 1535.65 166.653  23
  -3 -17  -7 1272.42 168.685  12
   3  17   7 1299.23 175.438  14
   3  17   8 204.354 72.5849  23
   3  17   8 106.638 85.4838  14
  -3 -18   9 297.108 65.3046  10
   3 -18  -8-24.5785 80.9699  32
   3 -18  -8-10.5193 62.2884  19
  -3 -18   8 31.5509 71.9087  10
  -3 -18   8 30.6834 78.1858   9
   3 -18  -7-16.9011 112.428  32
  -3  18   7-53.1294 84.0886   6
  -3 -18   7-13.4104 86.6493  10
   3 -18  -6 224.022 126.944  32
  -3  18   6 365.537 124.967   6
  -3 -18   6 449.996 114.245  10
  -3 -18   6 369.090 119.001   9
   3 -18  -5 1755.78 238.534  32
  -3 -18   5 1929.81 210.892  10
  -3 -18   5 2213.62 230.827   9
  -3 -18   4 607.108 126.069  10
  -3 -18   4 559.625 144.208   9
   3  18  -4 507.773 135.247  13
   3 -18  -4 411.898 134.779  30
  -3 -18   4 736.006 143.260  17
  -3 -18   3 2312.63 219.142  10
  -3 -18   3 1811.60 221.648   9
   3 -18  -3 2096.11 263.399  32
   3  18  -3 2176.35 242.104  13
   3 -18  -3 1876.08 245.107  30
  -3 -18   3 2205.58 229.981  17
   3  18  -2 21.6862 110.330  13
   3 -18  -2-24.7166 115.161  30
  -3 -18   2-31.5614 81.5756  10
  -3 -18   2 17.5780 101.587   9
   3 -18  -1 1108.61 209.428  36
   3 -18  -1 1019.44 203.434  32
   3  18  -1 1164.64 192.954  13
   3 -18  -1 1006.00 205.314  30
   3 -18  -1 1446.52 206.469  24
   3 -18  -1 1549.85 226.491  25
  -3 -18   1 1266.89 172.943   9
   3 -18   0 7878.53 491.382  24
   3 -18   0 7592.91 514.532  36
   3 -18   0 7649.93 505.781  32
   3 -18   0 6943.29 523.745  30
   3  18   0 8196.53 508.502  13
   3 -18   1 3595.96 305.514  24
   3 -18   1 4061.69 338.069  25
   3 -18   1 3384.45 310.604  32
   3 -18   1 3837.52 345.021  36
   3  18   1 3903.99 333.285  13
   3 -18   2 7802.82 463.063  24
   3 -18   2 6172.71 473.680  29
   3 -18   2 7295.51 477.497  25
   3 -18   2 8082.86 511.394  36
   3 -18   2 7130.83 511.840  30
   3  18   2 7237.82 469.564  14
   3 -18   3 459.882 158.548  36
   3  18   3 393.672 130.021  14
   3 -18   3 540.782 167.817  30
   3 -18   3 482.100 149.755  29
   3 -18   3 673.791 156.312  25
  -3 -18  -3 738.110 157.389  17
   3 -18   4-109.889 127.019  36
  -3 -18  -4 102.407 107.522  12
   3  18   4-122.203 119.176  14
  -3 -18  -4-45.8605 103.606  17
   3 -18   4-130.033 118.828  30
   3 -18   4 38.3122 100.567  25
   3  18   5-19.3455 99.9889  14
  -3 -18  -5 56.6305 110.438  12
   3 -18   5-17.0348 102.063  25
  -3 -18  -6 636.374 138.699  12
   3  18   6 543.171 137.698  14
  -3 -18  -7 849.988 136.218  12
   3  18   7 1186.30 152.906  14
   3  18   7 1010.00 125.818  27
   3  18   7 1090.49 133.093  23
   3 -18   8 754.004 130.758  36
   3  18   8 921.461 118.485  14
   3  18   8 607.749 83.9211  23
   3 -18   9 657.447 92.6160  36
  -3 -18  -9 601.389 80.7390  16
  -3 -19   9 391.222 56.3556  10
   3 -19  -8 2338.99 181.210  32
   3 -19  -8 1946.96 158.139  19
  -3 -19   8 2542.61 175.614  10
  -3 -19   8 2320.17 171.472   9
   3 -19  -7 238.016 107.083  32
  -3  19   7 34.4179 75.6743   6
  -3 -19   7 81.2880 80.1855  10
   3 -19  -6 36.8250 111.592  32
   3  19  -6-53.7505 80.5105  13
  -3  19   6-15.8648 92.8161   6
  -3 -19   6 69.1872 85.7493  10
  -3 -19   6-14.4600 90.5757   9
   3 -19  -5 446.721 155.490  32
  -3 -19   5 531.155 123.216  10
  -3 -19   5 475.351 133.690   9
   3  19  -5 552.050 122.978  13
  -3 -19   4 532.124 124.304  10
  -3 -19   4 920.864 159.606   9
   3  19  -4 571.967 138.855  13
   3 -19  -4 530.223 138.147  30
  -3 -19   4 546.684 131.495  17
  -3 -19   3 77.5686 93.0443  10
  -3 -19   3 34.7694 108.977   9
   3 -19  -3 319.644 157.316  32
   3  19  -3 100.046 100.223  13
   3 -19  -3 109.122 114.628  30
  -3 -19   3 150.560 121.393  17
   3 -19  -2 3244.80 310.076  30
   3 -19  -2 3505.12 325.052  32
   3  19  -2 3151.62 290.019  13
  -3 -19   2 3130.75 252.963  10
  -3 -19   2 3176.41 270.368   9
  -3 -19   2 3384.18 288.415  17
   3 -19  -1 1613.66 226.124  32
   3  19  -1 1848.62 226.141  13
   3 -19  -1 1361.37 226.305  30
   3 -19  -1 1692.00 224.509  25
   3 -19  -1 1538.08 212.420  24
  -3 -19   1 1490.38 181.693   9
   3 -19   0 653.668 176.316  36
   3 -19   0 582.739 152.180  32
   3  19   0 660.612 156.485  13
  -3 -19   0 920.635 182.090  17
   3 -19   0 464.354 165.141  30
   3 -19   0 638.858 147.983  24
   3 -19   1 9001.35 561.298  36
   3 -19   1 8312.16 535.223  25
   3 -19   1 8579.67 520.272  24
  -3 -19  -1 9913.04 541.313  17
   3 -19   2 1749.04 238.871  36
   3  19   2 2090.64 227.849  14
   3 -19   2 2032.28 214.363  24
   3 -19   2 1917.05 258.623  30
   3 -19   2 1844.81 237.775  29
   3 -19   2 1999.28 232.452  25
  -3 -19  -2 2278.03 236.171  17
   3 -19   3 3035.94 294.295  36
   3 -19   3 3281.48 310.508  30
   3  19   3 3201.72 287.047  14
   3 -19   3 3277.66 289.094  25
  -3 -19  -3 3571.72 279.322  17
   3 -19   4 3423.54 302.539  30
   3 -19   4 4006.97 332.772  36
  -3 -19  -4 3605.69 306.528  12
   3  19   4 4202.65 315.629  14
   3 -19   4 3505.58 292.826  25
  -3 -19  -4 3583.99 273.400  17
   3 -19   5 332.160 114.896  25
   3 -19   5 38.0298 114.115  36
   3  19   5 195.183 106.514  14
  -3 -19  -5 140.954 100.749  12
   3 -19   6-16.8198 99.5980  36
  -3 -19  -6 30.5696 92.6388  12
   3  19   6 31.3230 90.5045  14
   3 -19   7 181.709 103.122  36
   3  19   7 191.824 91.4371  14
   3  19   7 150.394 60.7580  27
   3  19   7 118.792 61.6112  23
   3 -19   8-10.4620 67.6050  36
  -3 -19  -8 17.0294 52.2049  16
   3  19   8 93.2917 59.0703  14
   3 -19   9-5.99342 37.5429  36
   3 -20  -8 1697.34 137.882  32
   3 -20  -8 1489.78 116.544  19
   3 -20  -7 2824.35 223.410  32
   3 -20  -7 3059.27 216.622  19
  -3 -20   7 3461.94 212.770  10
  -3  20   6 223.599 103.247   6
  -3 -20   6 275.789 95.2086  10
  -3 -20   6 215.805 94.5588   9
   3 -20  -6 81.2795 110.434  32
  -3 -20   5 13.4962 85.4333  10
  -3 -20   5 14.7167 97.8912   9
   3 -20  -5-19.1797 114.914  32
   3  20  -5-29.4403 87.1631  13
   3 -20  -4 16.9397 94.1864  30
   3 -20  -4 21.4038 126.769  32
   3  20  -4-51.0403 98.3530  13
  -3 -20   4 198.455 90.7041  10
  -3 -20   4 221.728 113.053   9
  -3 -20   4 68.2513 89.9790  17
   3 -20  -3 2423.49 257.446  30
   3 -20  -3 2690.12 283.508  32
   3  20  -3 2650.34 257.048  13
  -3 -20   3 2586.70 226.166  10
  -3 -20   3 3488.06 267.056   9
  -3 -20   3 3264.26 258.444  17
   3 -20  -2 2846.99 288.430  30
   3 -20  -2 2775.70 294.654  32
   3  20  -2 3206.02 285.724  13
  -3 -20   2 2677.01 228.776  10
  -3 -20   2 3073.12 251.214   9
  -3 -20   2 3366.98 280.400  17
   3 -20  -1 1058.22 205.087  30
   3 -20  -1 1158.70 191.022  32
   3  20  -1 1187.84 187.236  13
   3 -20   0 2238.10 272.651  30
   3 -20   0 2016.52 245.378  36
  -3 -20   0 1940.07 231.872  17
   3 -20   0 1800.69 215.535  24
   3 -20   1 348.165 141.100  36
   3 -20   1 365.739 134.413  25
   3 -20   1 341.889 120.294  24
  -3 -20  -1 214.422 124.916  17
   3 -20   2 678.213 155.413  36
   3  20   2 537.000 136.244  14
   3 -20   2 305.365 145.797  30
   3 -20   2 742.465 157.320  25
   3 -20   2 717.659 138.317  24
  -3 -20  -2 658.077 151.234  17
   3 -20   3 222.838 134.071  36
   3  20   3 327.969 116.030  14
   3 -20   3 362.608 147.679  30
   3 -20   3 314.496 123.703  25
  -3 -20  -3 415.558 120.814  17
   3 -20   4-18.8836 110.478  36
   3 -20   4-36.0363 97.3962  30
   3  20   4 51.9797 92.3103  14
  -3 -20  -4 71.7678 101.055  12
   3 -20   4 67.4841 98.7031  25
  -3 -20  -4-53.0190 98.3879  17
   3 -20   5 17.0641 101.063  36
   3  20   5 142.295 102.167  14
  -3 -20  -5 16.0511 89.2299  12
   3 -20   6 146.961 103.189  36
  -3 -20  -6 54.3594 80.5338  12
   3  20   6 54.2390 75.4292  14
   3  20   6 100.548 67.0123  23
   3 -20   7 797.755 117.739  36
   3  20   7 607.199 99.4618  14
   3  20   7 409.165 72.3362  23
   3 -20   8 8.05170 49.8956  36
   3  20   8-7.11077 42.1054  14
   3 -21  -7 174.135 80.3312  32
   3 -21  -7 207.510 67.4076  19
  -3 -21   7 212.707 67.7309  10
   3 -21  -6 1920.99 197.222  32
  -3  21   6 1722.93 170.752   6
   3  21  -5-51.6134 76.4056  13
  -3 -21   5-34.8417 75.0345  10
  -3 -21   5-51.2801 87.6557   9
   3 -21  -4 336.895 114.367  30
   3 -21  -4 190.651 135.610  32
   3  21  -4 397.129 111.597  13
  -3 -21   4 373.874 98.2285  10
  -3 -21   4 420.924 116.877   9
  -3 -21   3 50.5550 78.3282  10
  -3 -21   3-42.9392 85.7620   9
   3 -21  -3-20.2618 114.126  32
   3  21  -3 136.058 110.977  13
   3 -21  -3 17.9823 89.9975  30
  -3 -21   3 43.5187 93.7267  17
  -3 -21   2 220.657 85.3671  10
   3 -21  -2 404.546 136.312  32
   3  21  -2 470.734 132.855  13
   3 -21  -2 322.026 134.386  30
  -3 -21   2 256.665 119.646  17
   3 -21  -1 2599.78 253.669  32
   3 -21  -1 2273.82 258.817  30
   3  21  -1 2740.76 254.687  13
   3 -21   0 891.459 171.404  25
   3 -21   0 589.529 161.774  30
   3 -21   0 916.443 159.629  24
  -3 -21   0 672.150 152.202  17
   3 -21   1 1171.00 193.300  36
   3  21   1 964.057 158.908  14
   3 -21   1 1204.89 168.821  24
  -3 -21  -1 1208.17 181.968  17
   3 -21   2 115.472 112.630  36
   3  21   2 16.9596 82.0456  14
   3 -21   2 236.751 131.948  30
   3 -21   2 72.7273 115.130  25
  -3 -21  -2 31.4654 110.451  17
   3 -21   3 163.773 118.760  36
  -3 -21  -3 105.768 111.614  12
   3  21   3 65.8927 95.2234  14
   3 -21   3 95.6018 110.516  30
   3 -21   3-34.0805 99.7221  25
  -3 -21  -3 42.4431 92.3456  17
   3 -21   4 384.635 123.008  36
   3  21   4 523.790 121.046  14
  -3 -21  -4 387.990 124.343  12
   3 -21   4 335.931 114.173  25
  -3 -21  -4 249.036 93.5905  17
   3 -21   5-59.1478 87.5599  36
   3  21   5 27.4791 78.3985  14
  -3 -21  -5-14.1848 85.9711  12
   3 -21   6 467.492 102.789  36
  -3 -21  -6 432.832 96.6662  12
   3  21   6 317.824 86.0897  14
   3  21   6 338.789 71.5453  23
   3 -21   7 147.314 66.5473  36
   3  21   7 183.700 60.4122  14
   3 -22  -7 735.434 91.2714  32
   3 -22  -7 899.883 86.7982  19
  -3 -22   7 830.914 79.5591  10
   3 -22  -6 1080.94 134.361  32
  -3 -22   6 1092.02 110.518  10
   3  22  -5 1316.61 145.517  13
  -3 -22   5 1411.98 137.751  10
  -3  22   5 1424.56 165.278   6
   3 -22  -4 82.1879 104.092  32
   3 -22  -4 24.1539 81.1374  30
   3  22  -4 39.8379 86.6948  13
  -3 -22   4 147.310 72.0010  10
  -3 -22   3 75.7394 66.3183  10
   3 -22  -3-123.048 116.926  32
   3  22  -3 45.1879 82.5758  13
   3 -22  -3 46.8423 93.5515  30
  -3 -22   3-26.0616 98.8997  17
   3 -22  -2-17.5191 107.378  32
   3  22  -2 81.1416 106.923  13
  -3 -22   2-73.2707 111.220  17
   3 -22  -2 71.8950 102.557  30
   3 -22  -1 2803.63 270.947  30
  -3 -22   0 4946.84 329.759  17
   3 -22   0 3600.86 326.819  30
   3 -22   1 1924.99 202.123  24
  -3 -22  -1 2053.06 212.467  17
   3 -22   2 50.5859 99.8766  36
   3  22   2 75.4274 87.2093  14
   3 -22   2 134.260 110.863  30
   3 -22   2 16.5163 101.262  25
  -3 -22  -2 57.3649 103.206  17
   3 -22   3 883.283 148.884  36
   3  22   3 795.009 132.486  14
  -3 -22  -3 655.624 131.362  12
   3 -22   3 784.863 148.885  30
   3 -22   3 949.710 152.041  25
  -3 -22  -3 898.861 138.004  17
   3 -22   4 142.362 100.873  36
   3  22   4 53.0381 77.7273  14
  -3 -22  -4 225.712 93.9624  12
   3 -22   4 201.381 95.9289  25
  -3 -22  -4 81.7771 76.0336  17
   3 -22   5 195.152 83.8342  36
  -3 -22  -5 157.504 79.5176  12
   3  22   5 332.420 86.1548  14
   3 -22   6 105.630 69.6933  36
   3  22   6 198.026 68.8626  14
   3  22   6 101.904 45.9045  27
   3  22   6 16.7960 34.0409  23
   3 -22   7-18.5588 38.3363  36
   3  22   7 28.8117 37.9666  14
   3 -23  -6 93.5032 63.2377  32
   3 -23  -6 124.514 56.5957  19
  -3 -23   5 1404.91 117.643  10
  -3  23   5 1130.24 132.731   6
   3 -23  -5 1306.00 148.409  32
   3  23  -5 1064.32 119.667  13
   3  23  -4 189.334 68.0526   3
   3 -23  -4 283.419 103.497  32
   3 -23  -4 192.515 71.5464  30
   3  23  -4 243.804 85.7129  13
   3 -23  -3-117.094 100.200  30
   3 -23  -3 72.6812 97.6345  32
  -3 -23   3-124.622 89.0847  17
   3  23  -3-38.6687 84.1458  13
   3 -23  -2 15.5372 92.0127  30
  -3 -23   2 65.1494 103.797  17
   3 -23  -1 723.122 154.201  30
   3 -23   0 2881.83 263.852  30
  -3 -23   0 2769.18 243.283  17
   3  23   0 2866.09 239.604  13
  -3 -23  -1 1751.54 192.110  17
  -3 -23  -2 1232.83 160.856  12
   3 -23   2 1506.58 186.718  30
   3 -23   2 1588.32 181.701  25
  -3 -23  -2 1518.45 169.951  17
   3 -23   3 91.1403 89.8262  36
   3 -23   3-111.961 105.456  30
  -3 -23  -3-26.6612 73.0944  12
   3 -23   3 66.5709 91.0460  25
  -3 -23  -3-120.286 96.3626  17
   3 -23   4 11.4298 70.8291  36
   3  23   4-65.4272 70.4512  14
  -3 -23  -4 11.8414 77.2650  12
   3 -23   4 11.3159 71.6316  25
  -3 -23  -4 64.7682 60.0952  17
   3 -23   5 297.505 77.7465  36
  -3 -23  -5 265.373 76.0346  12
   3  23   5 133.637 46.7473  23
   3 -23   6 32.1618 40.7366  36
   3 -24  -5 909.678 105.043  32
   3  24  -5 854.400 87.4611  13
   3 -24  -5 1099.46 108.977  19
  -3  24   4 62.9984 73.0615   6
   3 -24  -4 10.1808 69.6100  32
   3  24  -4-43.4453 59.9386  13
   3 -24  -3-20.2745 78.6031  30
   3  24  -3 115.770 75.7281  13
  -3 -24   2-11.2135 91.0662  17
   3 -24  -2-12.8159 91.4566  30
   3 -24  -1 1004.13 149.448  30
   3 -24   0 1554.72 188.335  30
  -3 -24   0 1670.16 174.769  17
  -3 -24  -1 302.670 105.577  17
   3 -24   2 54.6520 91.7594  30
  -3 -24  -2 54.4290 80.8299  17
  -3 -24  -3-10.8704 68.0981  12
  -3 -24  -3 8.86050 61.6631  17
   3 -24   3 121.455 81.3409  25
  -3 -24  -4 131.099 68.5637  12
   3 -24   4 80.2583 65.3047  25
   3  25  -4 36.1359 41.9640  13
   3 -25  -4 29.1165 48.9213  29
   3 -25  -4 112.459 48.9563  19
   3 -25  -3 1965.16 147.000  30
   3  25  -3 2687.43 169.965  13
   3 -25  -2 2453.63 188.577  30
  -3 -25   2 2604.96 187.650  17
   3 -25  -1 417.318 104.459  30
   3 -25   0 1311.69 156.925  30
  -3 -25   0 1432.37 147.791  17
  -3 -25  -1 280.072 84.9363  17
   3 -25   2-52.5981 81.5672  30
  -3 -25  -2-17.2986 61.2275  17
  -3 -25  -3 203.156 58.4294  17
  -3 -25  -4-19.9055 41.5689  12
   3 -26  -2 100.369 49.4326  30
  -3 -26   2 86.1012 46.8115  17
   3 -26  -1 264.727 73.6734  30
  -3 -26   1 290.027 60.6986  12
   3 -26   0 325.587 83.4191  30
  -3 -26   0 314.363 66.4633  12
  -3 -26   0 497.778 82.8934  17
  -3 -26  -1 105.402 50.0117  12
  -3 -26  -1 193.371 64.3253  17
   3 -26   2-6.90856 45.9565  30
  -3 -26  -2 17.2432 41.6865  17
  -3 -26  -2 25.6375 38.4046  12
  -4   0  10 347.969 105.220  10
  -4   0   9 75.5244 99.5628  10
   4   0  -8 187.183 122.347  20
   4   0  -7 249.811 130.567  33
   4   0  -7 256.368 155.235  20
   4   0  -6 9646.56 591.948  33
   4   0  -6 10784.2 621.751  20
   4   0  -5 23.7760 114.975  33
   4   0  -5 123.742 127.825  32
   4   0  -5 47.6231 130.558  20
   4   0  -4 21973.5 1077.00  32
   4   0  -4 22675.1 1094.24  34
   4   0  -4 22104.4 1097.41  33
   4   0  -4 21490.8 1264.56   5
   4   0  -4 21780.4 1085.72  20
   4   0  -3-75.5317 134.145  33
   4   0  -3-23.9516 138.417  32
   4   0  -3-147.647 157.395  34
   4   0  -3-49.4523 186.304   5
   4   0  -3 123.502 129.655  19
   4   0  -2 12757.7 711.722  32
   4   0  -2 11655.9 698.627  34
   4   0  -2 12164.3 700.887  33
   4   0  -2 11381.9 875.306   5
   4   0  -1 21.7330 108.764  29
   4   0  -1-24.6397 125.348  33
   4   0  -1 99.0213 129.935  32
   4   0  -1-53.3041 194.814   5
   4   0   0 9838.25 580.168  29
   4   0   0 8684.85 510.033  27
   4   0   0 9017.48 575.271  32
   4   0   0 8658.69 575.799  34
   4   0   0 9727.99 584.900  33
   4   0   0 9176.28 773.640   5
   4   0   1-47.2397 149.518  34
   4   0   1 96.9392 129.115  33
   4   0   1-108.183 231.813   5
   4   0   1-18.9656 81.2786  27
   4   0   1 22.9408 114.806  18
   4   0   2 89.5964 124.512  34
   4   0   2-311.399 150.065  33
   4   0   2-52.8150 193.041   5
   4   0   2-20.7050 101.906  27
   4   0   2-62.3437 118.602  28
   4   0   2 22.6316 111.383  18
   4   0   3 23.8529 157.179  35
   4   0   3-254.858 223.365   5
   4   0   3-22.1311 103.137  27
   4   0   3 80.3947 119.038  28
   4   0   3-17.9743 78.8014  23
   4   0   3-22.1411 112.664  18
   4   0   3-90.7620 134.382  21
   4   0   4 680.258 191.939  35
   4   0   4 1026.24 202.424  33
   4   0   4 473.400 226.992   5
   4   0   4 719.832 159.117  27
   4   0   4 790.764 158.851  28
   4   0   4 802.798 147.701  23
   4   0   4 986.902 185.586  18
   4   0   4 1239.33 205.249  21
   4   0   5-62.4380 96.9693  23
   4   0   5-22.0910 127.660  21
   4   0   5 69.1699 142.883  35
   4   0   6 447.944 127.454  23
   4   0   6 444.753 149.157  27
   4   0   7 43.3593 106.684  27
   4   0   8 130.188 106.238  27
   4   0   9 14.0760 77.1680  27
   4   0  10 3456.53 216.354  27
  -4  -1  11 101.431 55.0281  10
  -4   1  11 82.7919 56.4933  10
  -4  -1  10 68.6291 91.2002  10
  -4   1  10 151.282 98.1130  10
   4  -1  -9 30.4507 85.7674  20
  -4  -1   9 74.7803 101.354  10
  -4   1   9 15.1483 98.8539  10
   4  -1  -8 164.472 106.352  33
   4   1  -8 54.9375 111.074  20
   4  -1  -8 171.075 125.317  20
  -4  -1   8 86.0614 104.411  10
   4   1  -7 15648.6 819.992  33
   4  -1  -7 18011.9 863.813  33
   4   1  -7 17673.4 872.598  20
   4  -1  -7 16852.1 866.036  20
   4   1  -6 5168.61 375.935  33
   4  -1  -6 4374.16 366.565  33
   4   1  -6 4738.08 383.011  20
   4  -1  -6 4748.13 381.616  20
   4  -1  -5 3915.88 332.067  32
   4   1  -5 3934.80 320.803  32
   4   1  -5 3331.46 317.845  33
   4  -1  -5 3818.30 344.016  33
   4  -1  -5 3884.53 345.978  19
   4   1  -5 3595.25 339.814  20
   4  -1  -5 4021.64 350.620  20
   4   1  -4 24.1030 114.449  33
   4  -1  -4 50.8452 118.458  33
   4  -1  -4 69.7677 123.915  32
   4  -1  -4 24.0204 145.593  34
   4   1  -4 198.758 126.027  32
   4   1  -4 46.5152 147.238   5
   4  -1  -4-134.220 196.055   5
   4  -1  -4 49.2277 112.464  19
   4   1  -4 168.031 135.216  20
   4   1  -3 4527.03 367.479  32
   4  -1  -3 4261.58 364.755  32
   4   1  -3 3940.39 363.198  34
   4  -1  -3 4145.69 371.382  34
   4   1  -3 3754.70 345.849  33
   4  -1  -3 4861.06 384.766  33
   4   1  -3 4156.19 479.741   5
   4  -1  -3 4683.35 500.902   5
   4  -1  -3 4912.39 380.952  19
   4  -1  -3 4183.61 354.407  20
   4  -1  -2 8631.26 557.800  32
   4   1  -2 7714.02 538.629  34
   4  -1  -2 8659.03 559.624  34
   4   1  -2 8859.06 552.521  32
   4   1  -2 8616.06 544.303  33
   4  -1  -2 8399.27 554.952  33
   4   1  -2 7056.68 700.049   5
   4  -1  -2 8439.31 724.712   5
   4   1  -2 9256.79 546.719   3
   4  -1  -2 7694.80 511.903  20
   4   1  -1 579.470 170.016  33
   4  -1  -1 452.051 147.580  33
   4   1  -1 464.273 161.593  32
   4  -1  -1 275.456 145.368  32
   4  -1  -1 276.091 161.127  30
   4   1  -1 509.593 158.982   3
   4   1  -1 108.534 186.039   5
   4  -1  -1 258.927 222.362   5
   4   1  -1 315.855 122.468  29
   4  -1  -1 426.038 149.795  29
   4  -1  -1 306.140 143.396  19
   4  -1   0 2968.26 299.699  29
   4  -1   0 2709.74 241.566  27
   4   1   0 2389.97 235.938  27
   4  -1   0 2279.59 273.247  33
   4   1   0 3292.70 312.259  32
   4  -1   0 2633.50 295.590  32
   4   1   0 2984.81 310.715  34
   4  -1   0 3084.04 316.419  34
   4   1   0 2900.41 294.725  33
   4  -1   0 2470.85 299.468  30
   4   1   0 2396.90 423.320   5
   4  -1   0 2488.58 409.153   5
   4   1   0 2614.31 279.655   3
   4   1   1 2221.56 259.558  33
   4  -1   1 2249.75 267.328  34
   4   1   1 1909.99 251.023  34
   4  -1   1 2303.12 283.317  30
   4  -1   1 2077.49 249.541  33
   4   1   1 1434.94 316.232   5
   4  -1   1 1992.52 360.363   5
   4  -1   1 2476.81 276.958  29
   4  -1   1 1919.83 215.692  27
   4   1   1 1948.92 218.108  27
   4  -1   1 1693.06 233.291  18
   4  -1   2 651.999 166.648  34
   4  -1   2 682.696 195.544  30
   4   1   2 568.465 163.006  33
   4   1   2 631.995 161.112   3
   4   1   2 163.751 194.040   5
   4  -1   2 259.813 190.810   5
   4  -1   2 408.264 123.698  27
   4   1   2 587.371 144.622  27
   4   1   2 536.184 150.765  28
   4  -1   2 409.799 143.308  28
   4   1   2 295.922 139.198  18
   4   1   2 454.689 109.287  23
   4  -1   2 745.495 174.905  18
   4   1   3 3090.41 308.856  35
   4  -1   3 2619.76 294.006  35
   4   1   3 3480.25 315.411  33
   4  -1   3 3358.28 314.010  33
   4   1   3 3105.92 425.909   5
   4  -1   3 2926.03 409.410   5
   4  -1   3 3276.51 268.010  23
   4   1   3 3083.24 280.230  28
   4  -1   3 3470.31 298.572  28
   4  -1   3 2916.04 285.381  27
   4   1   3 3085.14 289.340  27
   4   1   3 2599.29 254.081  23
   4   1   3 3108.67 299.360  18
   4  -1   3 2558.33 275.480  18
   4  -1   3 3511.95 310.372  21
   4   1   4 790.205 187.118  35
   4  -1   4 402.418 173.818  35
   4  -1   4 974.798 191.619  33
   4   1   4 432.839 212.492   5
   4  -1   4 321.691 198.821   5
   4  -1   4 622.265 157.120  27
   4   1   4 538.027 153.568  27
   4   1   4 678.676 150.500  28
   4  -1   4 743.065 166.367  28
   4  -1   4 876.398 150.199  23
   4   1   4 823.615 151.578  23
   4   1   4 893.049 175.623  18
   4  -1   4 925.909 182.411  18
   4  -1   4 863.550 184.106  21
   4  -1   5 2865.62 269.031  23
   4   1   5 2909.00 275.833  23
   4  -1   5 2391.16 267.769  21
   4   1   5 2883.98 297.921  35
   4  -1   5 2958.97 304.202  35
   4   1   6 130.033 108.558  23
   4  -1   6 251.349 114.922  23
   4  -1   6-23.2651 129.386  27
   4   1   6 164.476 130.672  27
   4   1   7 843.416 162.897  23
   4  -1   7 1055.98 187.158  27
   4   1   7 960.423 183.070  27
   4  -1   8 129.655 107.085  27
   4   1   8 55.7826 101.990  27
   4  -1   9 168.740 92.1177  27
   4   1   9 265.837 97.7022  27
   4  -1  10 1447.34 129.379  27
   4   1  10 1183.07 121.545  27
  -4  -2  11 540.892 78.8996  10
  -4   2  11 373.295 78.4210  10
  -4  -2  10 2347.77 195.753  10
  -4   2  10 2140.36 189.861  10
   4  -2  -9 2956.93 238.691  20
  -4  -2   9 2792.49 230.815  10
   4  -2  -8 3176.48 279.883  33
   4  -2  -8 3719.64 303.606  20
  -4  -2   8 3949.26 294.215  10
   4   2  -7 3739.47 317.649  20
   4  -2  -7 3520.91 317.143  20
  -4  -2   7 3414.82 293.978  10
   4  -2  -6 3397.54 293.701  32
   4   2  -6 2688.98 266.800  33
   4   2  -6 3136.88 309.712  20
   4  -2  -6 3529.79 317.869  20
   4  -2  -5 13931.3 736.168  32
   4  -2  -5 13639.0 746.197  34
   4   2  -5 12579.6 715.470  33
   4  -2  -5 14138.5 758.665  19
   4   2  -5 12796.9 739.179  20
   4  -2  -5 13031.9 736.534  20
   4   2  -4 186.251 120.628  33
   4  -2  -4 260.223 136.845  33
   4   2  -4 150.241 111.255  32
   4  -2  -4 213.696 142.512  32
   4  -2  -4 338.469 157.977  34
   4   2  -4 429.418 190.213   5
   4  -2  -4 176.944 161.892   5
   4  -2  -4 172.787 119.640  19
   4   2  -4 240.730 137.619  20
   4   2  -3 119.050 117.155  33
   4  -2  -3-78.7865 143.973  33
   4   2  -3 69.1126 126.295  32
   4  -2  -3-24.7350 139.317  32
   4  -2  -3-123.830 153.474  34
   4   2  -3 152.894 116.368   3
   4  -2  -3-47.6836 184.843   5
   4  -2  -3 74.0300 117.157  19
   4  -2  -3 23.2655 127.545  20
   4   2  -2 1855.34 240.995  33
   4  -2  -2 1693.12 248.635  33
   4   2  -2 2052.46 259.743  32
   4  -2  -2 1744.22 247.365  32
   4  -2  -2 1698.82 260.194  34
   4  -2  -2 2134.35 271.125  30
   4   2  -2 1508.02 348.440   5
   4  -2  -2 1935.75 337.904   5
   4   2  -2 2196.12 243.094   3
   4  -2  -2 1721.01 219.011  29
   4  -2  -2 2074.39 238.945  20
   4   2  -1 23026.6 1408.19   5
   4  -2  -1 23610.3 1165.10  32
   4   2  -1 23111.8 1141.23  33
   4   2  -1 23701.9 1153.68  32
   4  -2  -1 24430.4 1169.01  30
   4  -2  -1 23952.1 1168.20  33
   4  -2  -1 22712.4 1368.88   5
   4   2  -1 24228.8 1150.53   3
   4  -2  -1 23467.4 1138.32  29
   4  -2  -1 23289.0 1140.53  19
   4   2   0 11363.4 900.687   5
   4  -2   0 11414.0 670.127  32
   4  -2   0 10922.1 660.865  34
   4  -2   0 11628.1 676.573  30
   4   2   0 11693.1 659.727  33
   4  -2   0 11141.3 661.721  33
   4  -2   0 12157.5 877.449   5
   4   2   0 11938.3 670.626   3
   4  -2   0 10576.9 584.271  27
   4   2   0 10221.9 590.785  27
   4  -2   0 11651.5 667.007  29
   4  -2   0 10958.6 638.640  19
   4   2   0 10686.4 638.159  18
   4  -2   1 1916.22 262.439  30
   4  -2   1 2003.05 257.722  34
   4  -2   1 2041.03 261.260  32
   4   2   1 1787.18 236.597  33
   4   2   1 1936.90 372.038   5
   4  -2   1 2011.25 348.009   5
   4  -2   1 2398.74 272.873  29
   4  -2   1 1910.77 211.731  27
   4   2   1 1706.84 210.281  27
   4  -2   1 2234.30 250.009  18
   4  -2   2 2378.28 283.086  30
   4  -2   2 3007.73 298.655  32
   4  -2   2 2619.63 281.993  34
   4   2   2 2342.17 273.599  33
   4   2   2 2111.66 373.455   5
   4  -2   2 1870.76 338.675   5
   4   2   2 2636.57 276.520   3
   4  -2   2 2375.59 284.449  29
   4   2   2 2064.52 230.687  28
   4  -2   2 2093.74 250.330  28
   4  -2   2 2238.35 234.906  27
   4   2   2 2312.91 248.487  27
   4  -2   2 2463.04 266.040  18
   4   2   3 231.815 143.951  35
   4  -2   3 208.637 135.111  34
   4  -2   3 490.377 166.399  30
   4   2   3 467.969 168.591  33
   4  -2   3 142.727 134.299  33
   4   2   3 412.152 132.638   3
   4   2   3-52.6922 204.467   5
   4  -2   3-48.7952 223.109   5
   4  -2   3 367.851 131.469  27
   4   2   3 247.690 113.066  27
   4   2   3 327.485 128.020  28
   4  -2   3 108.112 120.527  28
   4  -2   3 216.743 95.5814  23
   4   2   3 305.281 103.550  23
   4   2   3 335.764 139.021  18
   4  -2   3 387.254 153.805  18
   4  -2   3 109.649 118.901  21
   4   2   4 3809.39 336.022  35
   4  -2   4 3708.90 331.151  33
   4  -2   4 3937.31 449.636   5
   4   2   4 3518.61 434.711   5
   4  -2   4 3061.77 275.710  23
   4   2   4 3339.28 279.040  28
   4  -2   4 3326.05 300.638  28
   4  -2   4 3504.22 315.655  27
   4   2   4 3288.48 311.022  27
   4   2   4 3779.48 308.793  23
   4   2   4 3747.64 321.115  18
   4  -2   4 3037.79 297.585  18
   4  -2   4 3621.13 314.262  21
   4   2   5 3820.75 320.260  23
   4   2   5 4140.44 345.518  27
   4  -2   5 3269.27 295.094  23
   4  -2   5 3655.42 319.879  21
   4   2   5 4330.16 354.024  35
   4   2   6 1536.38 209.861  23
   4  -2   6 1744.61 226.658  27
   4   2   6 1340.66 212.105  27
   4   2   7 127.400 108.030  23
   4   2   7-21.8011 124.407  27
   4  -2   7 21.3528 112.087  27
   4   2   8 92.5286 104.234  27
   4  -2   8-18.3648 99.2735  27
   4  -2   9 1395.77 160.797  27
   4   2   9 1353.52 163.243  27
   4  -2  10 8.60602 54.5256  27
   4   2  10 119.247 57.6983  27
  -4  -3  11 9425.65 416.756  10
  -4   3  11 8814.39 417.249  10
  -4  -3  10 789.348 121.981  10
  -4   3  10 534.830 116.623  10
   4  -3  -9 3809.62 277.861  33
   4  -3  -9 4521.48 313.209  20
  -4  -3   9 4720.49 305.760  10
   4  -3  -8 2057.50 235.103  20
  -4  -3   8 2442.54 230.197  10
   4  -3  -7 32021.1 1391.85  20
  -4  -3   7 28624.7 1333.10  10
   4  -3  -6 260.626 132.280  32
  -4  -3   6 91.2030 110.777  10
   4  -3  -6 182.589 136.929  19
   4  -3  -6 276.955 160.753  20
   4  -3  -5 15326.2 798.291  32
   4  -3  -5 16088.0 808.655  34
   4   3  -5 14043.4 762.339  33
   4  -3  -5 15053.2 716.062   4
  -4  -3   5 13477.3 727.190  10
   4  -3  -5 14727.3 799.227  19
   4   3  -4 22.1692 103.284  33
   4  -3  -4-48.3702 128.850  32
   4  -3  -4-73.0244 131.576  34
   4   3  -4 48.4830 132.895   5
   4  -3  -4-43.4412 119.075   5
   4  -3  -4-49.4843 110.749  19
   4  -3  -4 71.3859 122.988  20
   4  -3  -3 4297.75 362.234  30
   4  -3  -3 3714.48 345.922  32
   4  -3  -3 3358.65 336.592  34
   4   3  -3 4021.13 336.431  33
   4  -3  -3 3827.63 353.373  33
   4   3  -3 3503.35 461.011   5
   4  -3  -3 3451.14 429.207   5
   4   3  -3 4157.54 333.375   3
   4  -3  -3 3577.76 337.359  19
   4  -3  -3 3638.20 325.543  20
   4   3  -2 253.923 123.288  33
   4  -3  -2 185.530 147.558  33
   4  -3  -2 245.970 162.293  30
   4  -3  -2 179.246 151.873  32
   4  -3  -2 275.348 143.092  34
   4   3  -2 109.383 165.961   5
   4  -3  -2 196.175 179.451   5
   4   3  -2 228.593 123.868   3
   4  -3  -2 248.373 122.358  29
   4  -3  -2 218.643 129.718  19
   4  -3  -2 287.912 138.998  20
   4  -3  -1 104.323 132.682  33
   4  -3  -1 25.6393 140.562  32
   4  -3  -1 300.171 164.815  30
   4   3  -1 115.240 115.349  33
   4   3  -1-113.136 219.285   5
   4  -3  -1 49.8252 187.706   5
   4   3  -1-23.6559 129.690   3
   4  -3  -1-95.1561 115.020  29
   4  -3  -1 94.3517 125.674  19
   4  -3   0 1886.24 244.766  33
   4  -3   0 1776.23 255.587  30
   4  -3   0 1454.72 240.570  34
   4   3   0 2073.00 245.744  33
   4   3   0 1671.10 347.867   5
   4  -3   0 1270.83 301.451   5
   4   3   0 1811.27 251.023   3
   4  -3   0 2074.42 257.273  29
   4   3   0 1644.31 198.680  27
   4  -3   0 1839.25 224.421  19
   4   3   0 1863.90 240.063  18
   4  -3   1 383.087 165.587  30
   4  -3   1 198.026 140.111  32
   4  -3   1 167.719 135.665  34
   4   3   1 462.041 162.729  33
   4   3   1 231.158 190.885   5
   4  -3   1 602.940 210.837   5
   4  -3   1 252.995 101.393  27
   4   3   1 518.495 133.377  27
   4  -3   1 585.804 171.573  29
   4  -3   1 397.094 130.258  19
   4   3   1 551.914 152.153  18
   4  -3   1 318.138 146.003  18
   4  -3   2 1065.78 219.592  30
   4  -3   2 1011.48 200.336  32
   4  -3   2 797.172 174.254  34
   4   3   2 948.410 187.913  33
   4  -3   2 813.028 189.420  33
   4   3   2 1188.28 280.054   5
   4  -3   2 590.241 235.473   5
   4   3   2 714.964 169.972   3
   4  -3   2 774.557 149.395  27
   4   3   2 901.212 170.219  27
   4  -3   2 863.913 196.665  29
   4  -3   2 434.798 162.086  28
   4  -3   2 641.324 156.829  18
   4   3   3 7799.40 511.419  35
   4  -3   3 7319.33 518.673  35
   4  -3   3 7073.52 480.623  34
   4   3   3 8727.05 531.792  33
   4  -3   3 7743.17 520.771  30
   4  -3   3 7223.29 504.816  33
   4   3   3 7108.63 678.400   5
   4  -3   3 8747.74 698.919   5
   4   3   3 7994.12 506.579   3
   4  -3   3 7671.00 501.253  28
   4  -3   3 7747.58 490.593  27
   4   3   3 7996.88 508.311  27
   4  -3   3 7306.22 483.609  18
   4  -3   3 7771.82 495.751  21
   4   3   3 7850.48 506.005  21
   4   3   4 44.9805 136.419  35
   4  -3   4 93.8479 147.067  35
   4  -3   4 160.450 140.598  33
   4   3   4 251.365 171.957   5
   4  -3   4-88.5235 185.407   5
   4  -3   4 247.722 118.331  27
   4   3   4 141.273 125.564  27
   4  -3   4 213.857 143.694  28
   4  -3   4 178.254 100.550  23
   4   3   4 125.657 101.405  23
   4   3   4 289.001 149.364  18
   4  -3   4 278.293 125.953  18
   4  -3   4 42.1774 114.127  21
   4   3   4 160.171 146.450  21
   4  -3   5 9531.29 582.702  35
   4   3   5 9908.34 582.755  35
   4   3   5 9647.87 582.541  27
   4   3   5 8961.10 554.677  23
   4  -3   5 9041.70 552.917  21
   4   3   5 9537.69 572.260  21
   4  -3   5 8629.88 489.258   4
   4   3   6 2321.30 264.456  21
   4  -3   6 2041.63 249.046  27
   4   3   6 2148.49 248.046  23
   4   3   6 2605.91 273.207  27
   4   3   7 830.991 170.708  23
   4   3   7 976.751 179.308  27
   4  -3   7 1222.95 178.629  27
   4   3   8 1366.60 189.882  23
   4   3   8 1094.63 172.776  27
   4  -3   8 1369.74 183.106  27
   4  -3   9 151.190 93.4349  27
   4   3   9 243.473 96.0235  27
   4  -3  10 1290.66 127.265  27
   4   3  10 1457.33 122.681  27
  -4  -4  11 2996.10 172.528  10
  -4   4  11 3010.87 176.997  10
   4  -4 -10 3418.16 228.954  20
  -4  -4  10 3353.05 227.373  10
  -4   4  10 3254.42 234.518  10
   4  -4  -9 791.690 136.375  33
   4  -4  -9 932.926 151.801  20
  -4  -4   9 831.018 134.236  10
   4  -4  -8 38.2750 110.593  20
  -4  -4   8 16.3608 98.0297  10
   4  -4  -7 5776.72 412.720  20
  -4  -4   7 5632.88 379.634  10
   4  -4  -6 7726.72 488.802  32
   4  -4  -6 8442.94 498.770  34
  -4  -4   6 6480.46 446.760  10
   4  -4  -6 8382.40 518.210  19
   4  -4  -6 7447.04 500.470  20
   4  -4  -5 325.111 136.323  32
   4  -4  -5 345.886 166.274  34
   4  -4  -5 299.455 109.584   4
  -4  -4   5 263.304 104.545  10
   4  -4  -5 268.147 144.781  19
   4   4  -4 63.0933 97.9982  33
   4  -4  -4-24.6706 123.476  32
   4  -4  -4-24.5135 126.712  34
   4  -4  -4 452.058 166.511  30
   4   4  -4 82.7651 100.054   3
   4   4  -4 147.742 135.001   5
   4  -4  -4-86.1907 141.982   5
   4  -4  -4 74.4913 126.330  19
   4  -4  -4-47.5750 124.867  20
   4   4  -3 43.7997 105.889  33
   4  -4  -3 136.381 138.765  33
   4  -4  -3 95.8939 133.244  30
   4  -4  -3-25.5369 145.718  32
   4  -4  -3 150.107 144.575  34
   4   4  -3 53.0572 145.438   5
   4  -4  -3-46.3036 140.322   5
   4   4  -3-22.0709 92.4205   3
   4  -4  -3-43.6316 109.184  29
   4  -4  -3 74.1465 129.731  19
   4  -4  -3 69.2560 121.175  20
   4   4  -2 4199.97 498.326   5
   4  -4  -2 3322.45 340.462  32
   4  -4  -2 3815.76 355.867  34
   4  -4  -2 4243.22 363.568  30
   4   4  -2 3881.37 327.491  33
   4  -4  -2 4251.72 372.421  33
   4  -4  -2 3793.46 451.981   5
   4   4  -2 3593.84 325.647   3
   4  -4  -2 3990.55 343.227  29
   4  -4  -2 3990.18 342.481  19
   4  -4  -2 3472.10 318.823  20
   4   4  -1 16959.9 1119.41   5
   4  -4  -1 16066.6 868.496  32
   4   4  -1 15647.3 827.307  33
   4  -4  -1 15488.5 855.133  30
   4  -4  -1 16167.4 867.768  33
   4  -4  -1 16594.5 1053.68   5
   4   4  -1 17079.4 861.252   3
   4  -4  -1 16196.5 851.843  29
   4  -4  -1 15750.6 840.709  19
   4   4  -1 15173.6 827.625  18
   4  -4  -1 14864.9 805.923  20
   4   4   0 10270.2 826.521   5
   4  -4   0 9493.68 591.918  34
   4   4   0 8921.53 561.672  33
   4  -4   0 9666.33 596.094  30
   4  -4   0 10463.3 778.274   5
   4   4   0 8870.40 578.540   3
   4  -4   0 9756.58 600.899  29
   4  -4   0 8200.46 547.149  19
   4   4   0 9394.09 569.950  18
   4   4   1 15541.8 1107.88   5
   4  -4   1 16303.8 875.876  32
   4  -4   1 16592.5 872.418  34
   4   4   1 16660.0 858.658  33
   4  -4   1 16928.3 885.431  33
   4  -4   1 17111.0 894.371  30
   4  -4   1 17399.4 1082.41   5
   4  -4   1 16812.1 889.302  29
   4  -4   1 15748.8 805.098  27
   4  -4   1 15669.3 831.768  19
   4   4   1 17009.2 865.762  18
   4  -4   1 16027.5 848.944  18
   4  -4   2 3852.13 338.310  32
   4  -4   2 3689.56 325.936  34
   4   4   2 3239.59 313.834  33
   4  -4   2 3489.01 335.020  33
   4  -4   2 3508.79 337.253  30
   4  -4   2 3694.32 441.821   5
   4   4   2 2981.05 436.488   5
   4   4   2 3707.95 329.636   3
   4  -4   2 3528.71 346.302  29
   4  -4   2 3367.97 321.758  28
   4  -4   2 3679.19 295.592  27
   4   4   2 3537.47 323.479  18
   4  -4   2 2954.43 299.616  18
   4   4   3 6504.09 634.748   5
   4   4   3 5727.72 424.982  35
   4  -4   3 5498.18 434.578  35
   4  -4   3 5954.21 422.541  34
   4   4   3 6794.14 453.830  33
   4  -4   3 5933.31 442.236  33
   4  -4   3 6196.44 452.792  30
   4  -4   3 4659.43 521.725   5
   4   4   3 6400.30 442.328   3
   4  -4   3 5432.43 424.926  28
   4  -4   3 6159.10 421.534  27
   4   4   3 6282.32 439.357  27
   4  -4   3 5871.80 414.794  18
   4  -4   3 6580.99 429.629  21
   4   4   3 6260.31 440.241  21
   4  -4   4 35664.2 1605.50  30
   4   4   4 37294.2 1607.22  35
   4  -4   4 34294.0 1601.23  35
   4  -4   4 34748.1 1597.21  33
   4   4   4 32065.8 1821.27   5
   4  -4   4 32887.1 1766.01   5
   4   4   4 39209.4 1612.70   3
   4  -4   4 34890.3 1591.71  28
   4  -4   4 35556.5 1594.58  27
   4  -4   4 34534.1 1559.27  18
   4  -4   4 36621.6 1585.58  21
   4   4   4 36462.7 1608.54  21
   4   4   5 2436.41 264.392  35
   4  -4   5 2409.67 268.240  35
   4  -4   5 1760.02 193.275   4
   4   4   5 2127.63 252.254  27
   4   4   5 1908.24 228.800  23
   4  -4   5 1762.35 223.082  21
   4   4   5 2088.96 253.867  21
   4   4   6 303.755 136.801  27
   4  -4   6 67.0789 112.022  27
   4   4   6 178.208 127.215  23
   4   4   6 42.9227 128.692  21
   4   4   7 1373.19 195.681  27
   4  -4   7 1016.58 184.714  27
   4   4   7 958.912 181.285  23
   4   4   8-89.8533 108.923  27
   4  -4   8 35.3964 99.6913  27
   4  -4   9-53.8431 76.8076  27
   4   4   9 39.1645 78.2181  27
   4  -4  10 3124.15 191.471  27
   4   4  10 2457.85 168.756  27
   4  -5 -10 3171.93 206.362  20
  -4  -5  10 3431.79 204.884  10
   4  -5  -9 1842.95 194.257  33
   4  -5  -9 2007.59 205.644  20
  -4  -5   9 2353.26 200.384  10
   4  -5  -8 3499.29 287.784  20
  -4  -5   8 2946.62 250.816  10
   4  -5  -7 1387.04 183.459  32
   4  -5  -7 1461.80 202.200  19
   4  -5  -7 1625.11 219.317  20
  -4  -5   7 1374.36 186.121  10
   4  -5  -6 32737.0 1500.42  32
   4  -5  -6 35919.0 1507.18  34
  -4  -5   6 30905.9 1455.25  10
   4  -5  -6 34841.0 1530.11  19
   4  -5  -5 1962.75 247.899  32
   4  -5  -5 1945.63 255.755  34
   4  -5  -5 1655.75 182.330   4
  -4  -5   5 1623.37 193.166  10
   4  -5  -5 1616.47 234.687  19
   4  -5  -5 1948.99 242.353  20
   4  -5  -4 1244.60 215.153  30
   4  -5  -4 951.993 196.236  32
   4  -5  -4 1184.95 207.464  34
   4   5  -4 1308.56 187.955   3
   4   5  -4 1049.29 253.689   5
   4  -5  -4 1024.52 237.903   5
   4  -5  -4 994.688 154.107   4
   4  -5  -4 1245.89 199.174  19
   4  -5  -4 1117.05 198.889  20
   4  -5  -3 3471.12 341.684  32
   4  -5  -3 3926.59 351.429  34
   4  -5  -3 4386.90 361.142  30
   4   5  -3 3686.51 311.743  33
   4  -5  -3 3510.46 433.761   5
   4   5  -3 3643.01 465.095   5
   4   5  -3 3843.90 321.076   3
   4  -5  -3 3216.30 310.645  29
   4  -5  -3 3610.67 322.071  20
   4  -5  -2 300.706 158.431  33
   4  -5  -2 396.563 152.392  30
   4  -5  -2 131.531 134.368  32
   4  -5  -2 403.226 163.268  34
   4   5  -2 425.813 136.705  33
   4   5  -2 113.298 172.091   5
   4  -5  -2 283.857 143.871   5
   4   5  -2 278.699 138.051   3
   4  -5  -2 361.549 153.055  29
   4  -5  -2 414.706 143.228  19
   4  -5  -2 348.618 138.454  20
   4   5  -1 10820.7 869.564   5
   4  -5  -1 10048.3 647.829  32
   4   5  -1 10646.8 615.554  33
   4  -5  -1 11190.4 658.128  30
   4  -5  -1 11484.6 840.236   5
   4   5  -1 10484.1 636.876   3
   4  -5  -1 11392.5 654.538  29
   4  -5  -1 10585.5 629.167  19
   4   5  -1 10673.2 627.166  18
   4  -5  -1 9862.40 591.828  20
   4  -5   0 3106.01 323.186  32
   4  -5   0 2977.37 320.622  34
   4   5   0 3559.35 314.560  33
   4  -5   0 3144.20 322.198  33
   4  -5   0 3509.42 342.028  30
   4  -5   0 2560.96 255.837  36
   4   5   0 3798.55 501.127   5
   4  -5   0 3218.38 411.389   5
   4   5   0 3764.16 334.947   3
   4  -5   0 3647.19 342.314  29
   4  -5   0 2664.26 284.244  19
   4   5   0 2997.74 298.593  18
   4   5   1 6424.53 644.640   5
   4  -5   1 5603.22 382.250  36
   4  -5   1 6152.99 449.015  32
   4  -5   1 6076.75 442.352  34
   4   5   1 6495.11 436.391  33
   4  -5   1 6009.91 447.414  33
   4  -5   1 6000.27 454.398  30
   4  -5   1 5309.07 556.613   5
   4  -5   1 5610.85 380.986  27
   4  -5   1 5708.56 445.903  29
   4  -5   1 5245.56 394.907  19
   4   5   1 5623.20 419.241  18
   4  -5   1 5298.82 406.117  18
   4   5   2 10558.9 874.186   5
   4  -5   2 10681.4 651.137  32
   4  -5   2 10343.1 597.230  36
   4   5   2 11507.6 651.372  33
   4  -5   2 10398.3 640.581  34
   4   5   2 11692.3 649.796  35
   4  -5   2 11606.7 670.695  33
   4  -5   2 11474.0 675.997  30
   4  -5   2 11798.0 830.866   5
   4   5   2 11899.5 668.777   3
   4  -5   2 11581.7 687.281  29
   4  -5   2 12206.3 670.856  28
   4  -5   2 12052.9 627.820  27
   4   5   2 10838.8 641.180  18
   4  -5   2 10442.5 624.237  18
   4  -5   2 10361.3 613.884  21
   4   5   3 19436.9 1269.68   5
   4  -5   3 19462.5 967.530  36
   4   5   3 20696.0 1015.49  35
   4  -5   3 19861.2 1024.34  35
   4  -5   3 21562.2 1033.64  32
   4  -5   3 20141.3 1004.26  34
   4  -5   3 20854.3 1035.26  33
   4  -5   3 20419.6 1039.54  30
   4  -5   3 20953.5 1218.44   5
   4   5   3 21626.9 1034.97   3
   4  -5   3 22254.0 1084.13  29
   4  -5   3 20925.3 1030.38  28
   4  -5   3 21373.7 1008.42  27
   4   5   3 21095.4 1024.00  18
   4  -5   3 20131.8 990.729  18
   4  -5   3 20059.4 990.950  21
   4   5   3 20181.7 1016.20  21
   4  -5   4 393.530 178.818  30
   4  -5   4 510.799 164.249  33
   4   5   4 472.511 157.671  35
   4  -5   4 319.242 159.345  35
   4  -5   4 228.513 97.4674  36
   4   5   4 415.324 140.569   3
   4   5   4 155.254 150.239   5
   4  -5   4 345.362 172.553   5
   4  -5   4 420.750 125.443   4
   4  -5   4 532.839 175.112  28
   4  -5   4 437.973 133.524  27
   4  -5   4 398.027 128.877  18
   4  -5   4 510.954 145.501  21
   4   5   4 472.248 159.826  21
   4   5   5 191.317 151.711  35
   4  -5   5 197.717 155.494  35
   4  -5   5-71.3181 103.464   4
   4   5   5-23.8231 117.237  27
   4  -5   5 67.0836 119.152  27
   4   5   5 67.2116 110.256  23
   4  -5   5 134.819 111.317  21
   4   5   5 131.571 135.906  21
   4   5   6-46.3909 123.594  27
   4  -5   6-43.7129 111.207  27
   4   5   6-67.0367 102.105  23
   4   5   7 21.1915 111.228  27
   4  -5   7 20.2183 110.839  27
   4   5   7-21.1957 109.552  23
   4   5   8 808.847 149.066  27
   4  -5   8 674.285 143.218  27
   4  -5   9 143.918 80.3111  27
   4   5   9 87.7094 78.6093  27
   4  -5  10 9301.12 397.595  27
   4   5  10 7114.88 359.904  27
   4  -6 -10 4258.34 244.422  20
  -4  -6  10 4495.73 239.612  10
   4  -6  -9 158.419 95.4292  33
   4  -6  -9 477.816 125.450  20
  -4  -6   9 252.226 93.4517  10
   4  -6  -8 111.193 113.651  20
  -4  -6   8 91.6342 92.6390  10
   4  -6  -7 35.3454 103.394  32
   4  -6  -7-63.2627 123.372  20
   4  -6  -7-19.9155 110.686  19
  -4  -6   7 101.833 105.176  10
   4  -6  -6 37540.3 1674.35  32
   4  -6  -6 38179.2 1662.06  34
  -4  -6   6 36346.4 1625.47  10
   4  -6  -6 39389.7 1699.45  19
   4  -6  -5 7420.99 496.702  32
   4  -6  -5 7176.06 489.795  34
   4  -6  -5 6789.64 406.656   4
  -4  -6   5 6432.59 421.522  10
   4  -6  -5 7787.53 509.240  19
   4  -6  -5 7317.46 487.033  20
   4  -6  -4 589.175 164.771  30
   4  -6  -4 298.051 149.291  34
   4  -6  -4 456.312 164.219  32
   4  -6  -4 305.384 117.173   4
   4   6  -4 500.678 141.863   3
   4  -6  -4 64.8423 99.4620  29
   4  -6  -4 449.784 156.977  19
   4  -6  -4 236.842 144.039  20
   4  -6  -3 2648.22 295.431  32
   4  -6  -3 2659.40 295.785  34
   4  -6  -3 2960.20 304.058  30
   4  -6  -3 3483.88 407.296   5
   4   6  -3 2662.05 394.646   5
   4  -6  -3 2170.07 232.910   4
   4   6  -3 3087.24 287.495   3
   4  -6  -3 2490.02 273.617  29
   4  -6  -3 2628.12 279.200  20
   4  -6  -2 349.238 156.616  30
   4  -6  -2 347.119 156.575  32
   4  -6  -2 304.036 141.211  34
   4   6  -2 342.981 140.789  33
   4   6  -2 344.577 196.620   5
   4  -6  -2 235.567 155.569   5
   4   6  -2 398.688 139.273   3
   4  -6  -2 248.984 144.270  29
   4  -6  -2 244.823 124.996  19
   4   6  -2-22.4863 165.982  18
   4  -6  -2 344.386 127.892  20
   4   6  -1 51347.7 2461.73   5
   4   6  -1 48615.5 2058.99  33
   4  -6  -1 49481.9 2112.84  30
   4  -6  -1 48331.6 2330.87   5
   4   6  -1 47734.2 2098.47   3
   4  -6  -1 47725.3 2109.86  29
   4  -6  -1 46126.6 2080.21  19
   4   6  -1 49470.6 2083.53  18
   4  -6  -1 45490.6 2039.23  20
   4   6   0 15146.6 1114.48   5
   4  -6   0 15622.0 811.077  36
   4  -6   0 16353.5 882.392  32
   4  -6   0 16311.5 871.778  34
   4   6   0 16892.3 840.515  33
   4  -6   0 17085.9 895.430  33
   4  -6   0 14827.0 861.308  30
   4  -6   0 16255.4 1054.67   5
   4   6   0 16989.2 879.528   3
   4  -6   0 16862.7 891.058  29
   4  -6   0 15336.9 838.121  19
   4   6   0 17073.3 861.223  18
   4   6   1 37436.1 2074.38   5
   4  -6   1 39913.0 1774.02  32
   4  -6   1 38768.4 1708.13  36
   4  -6   1 36786.0 1748.30  34
   4   6   1 41844.8 1746.89  33
   4  -6   1 41262.1 1787.72  33
   4  -6   1 37191.2 1761.41  30
   4  -6   1 40120.8 1987.09   5
   4  -6   1 39642.6 1788.52  29
   4  -6   1 38090.1 1684.94  27
   4  -6   1 39810.7 1727.53  19
   4   6   1 41116.6 1754.47  18
   4  -6   1 38621.4 1731.00  18
   4   6   2 8386.96 765.335   5
   4  -6   2 8532.70 692.512   5
   4   6   2 7711.64 527.059   3
   4  -6   2 8687.09 576.216  29
   4  -6   2 8630.28 544.512  28
   4  -6   2 7778.29 489.050  27
   4  -6   2 8141.70 490.444  19
   4   6   2 8500.69 531.054  18
   4  -6   2 7281.78 495.106  18
   4  -6   2 8523.12 503.060  21
   4  -6   2 8608.00 502.557  36
   4  -6   2 8868.33 550.099  32
   4   6   2 7244.74 499.243  35
   4  -6   2 7605.76 517.215  34
   4   6   2 7920.58 517.745  33
   4  -6   2 8987.50 556.103  33
   4  -6   2 8604.69 560.532  30
   4   6   3 960.591 270.120   5
   4  -6   3 685.078 219.122   5
   4  -6   3 826.333 156.531   4
   4   6   3 964.395 185.077   3
   4  -6   3 581.307 183.018  28
   4  -6   3 760.515 156.935  27
   4   6   3 1124.96 195.413  18
   4  -6   3 949.042 173.767  18
   4  -6   3 706.867 157.366  21
   4   6   3 988.755 189.704  21
   4  -6   3 942.967 210.188  30
   4  -6   3 1092.68 193.228  32
   4   6   3 696.438 166.639  35
   4  -6   3 1129.24 209.774  35
   4  -6   3 684.431 149.740  36
   4  -6   3 742.340 174.041  34
   4  -6   3 631.386 171.177  33
   4  -6   4 16.1533 110.479   4
   4   6   4 284.838 129.769   3
   4  -6   4-22.4001 138.838  28
   4  -6   4 43.0087 104.004  27
   4  -6   4 93.7532 116.228  21
   4   6   4 132.864 137.252  21
   4  -6   4 69.4350 133.774  30
   4   6   4 208.092 152.128  35
   4  -6   4 22.1647 132.826  35
   4  -6   4-37.0159 94.1925  36
   4  -6   4 216.387 138.423  33
   4  -6   5 8594.53 499.124   4
   4   6   5 10410.9 589.982  35
   4  -6   5 9738.60 579.207  35
   4   6   5 9362.01 578.319  23
   4   6   5 10549.1 589.189  21
   4  -6   5 9954.13 582.556  27
   4   6   5 9665.56 591.026  27
   4   6   6 4889.04 381.307  23
   4   6   6 4980.23 384.868  27
   4  -6   7 3136.38 283.028  27
   4   6   7 3163.91 290.342  27
   4  -6   8 3695.86 283.678  27
   4   6   8 3294.00 276.802  27
   4  -6   9 1006.15 135.129  27
   4   6   9 802.643 123.090  27
  -4  -6  -9 718.244 99.7695  16
   4  -6  10 6578.43 329.729  27
   4  -7 -10 4670.14 255.053  20
  -4  -7  10 4780.38 243.964  10
   4  -7  -9 716.878 138.691  20
  -4  -7   9 676.428 116.259  10
   4  -7  -8-17.9673 120.635  20
  -4  -7   8 14.5641 89.2664  10
   4  -7  -7 11897.9 644.351  32
   4  -7  -7 12706.8 669.902  19
  -4  -7   7 12065.0 628.850  10
   4  -7  -6 29809.0 1400.93  32
   4  -7  -6 32955.0 1398.39  34
  -4  -7   6 28747.1 1347.54  10
   4  -7  -6 32779.7 1430.42  19
   4  -7  -6 29812.3 1407.81  20
   4  -7  -5 3550.80 332.946  32
   4  -7  -5 3390.71 323.917  34
   4  -7  -5 3996.51 316.540  30
   4  -7  -5 3502.98 264.390   4
   4   7  -5 3704.07 292.791   3
  -4  -7   5 3364.49 275.887  10
   4  -7  -5 3415.17 326.675  19
   4  -7  -5 3191.24 312.317  20
   4  -7  -4 2314.56 280.116  32
   4  -7  -4 2020.75 261.819  34
   4  -7  -4 2335.13 263.546  30
   4  -7  -4 2064.16 217.224   4
   4   7  -4 2701.71 252.252   3
   4  -7  -4 2274.49 263.252  19
   4  -7  -4 1973.78 244.510  20
   4  -7  -3 6607.65 477.340  32
   4  -7  -3 6396.78 472.434  34
   4  -7  -3 7311.21 476.384  30
   4  -7  -3 7245.87 623.538   5
   4  -7  -3 6193.73 403.793   4
   4   7  -3 6268.94 439.241   3
   4   7  -3 5514.13 596.108   5
   4   7  -3 6271.99 438.233  18
   4  -7  -3 5558.78 428.086  20
   4  -7  -2 653.694 174.386  30
   4  -7  -2 325.656 167.326  32
   4  -7  -2 407.841 170.526  34
   4   7  -2 867.505 259.509   5
   4  -7  -2 702.962 206.157   5
   4  -7  -2 461.165 138.712   4
   4   7  -2 520.923 147.856   3
   4  -7  -2 282.711 145.895  29
   4  -7  -2 466.616 153.272  19
   4   7  -2 396.229 144.781  18
   4  -7  -2 529.190 140.649  20
   4   7  -1 6038.10 646.675   5
   4   7  -1 5967.19 412.896  33
   4  -7  -1 6353.34 473.567  33
   4  -7  -1 6192.91 459.649  30
   4  -7  -1 5069.92 541.833   5
   4  -7  -1 6274.99 404.258   4
   4   7  -1 5287.66 431.841   3
   4  -7  -1 6585.77 474.810  29
   4  -7  -1 6149.56 446.870  19
   4   7  -1 5549.61 423.372  18
   4  -7  -1 6512.44 416.912  20
   4   7   0 7670.49 746.683   5
   4  -7   0 6685.21 630.061   5
   4  -7   0 7236.70 461.141   4
   4   7   0 7046.12 509.001   3
   4  -7   0 7742.08 535.777  29
   4  -7   0 6911.91 484.099  19
   4   7   0 7176.22 488.704  18
   4  -7   0 8302.26 489.438  36
   4  -7   0 7632.61 521.887  34
   4  -7   0 7756.51 532.598  32
   4   7   0 7335.59 472.727  33
   4  -7   0 7684.06 527.990  33
   4  -7   0 7235.23 515.455  30
   4   7   1 2430.76 415.888   5
   4  -7   1 2110.57 358.581   5
   4  -7   1 2326.90 301.291  29
   4  -7   1 2114.61 221.001  27
   4  -7   1 1712.65 227.231  19
   4   7   1 2327.85 267.510  18
   4  -7   1 2132.14 250.300  18
   4  -7   1 2584.19 292.606  33
   4  -7   1 2383.73 248.249  36
   4  -7   1 2133.01 279.438  32
   4   7   1 3250.09 287.362  33
   4  -7   1 2403.43 281.730  34
   4   7   2 302.578 207.055   5
   4  -7   2 188.491 149.385   5
   4  -7   2 195.927 133.475   4
   4   7   2 399.150 158.143   3
   4  -7   2 386.126 190.441  29
   4  -7   2 168.236 155.504  28
   4  -7   2 320.362 109.223  27
   4  -7   2 240.384 104.488  19
   4   7   2 557.656 152.749  18
   4  -7   2 38.8343 129.432  18
   4  -7   2 183.763 112.946  21
   4  -7   2 141.876 105.095  36
   4   7   2 163.590 128.365  35
   4  -7   2 314.529 148.532  32
   4  -7   2 209.816 133.289  34
   4  -7   2 25.7686 141.517  30
   4  -7   2 221.114 147.440  33
   4   7   3 459.053 222.990   5
   4  -7   3 682.320 220.484   5
   4  -7   3 310.256 120.962   4
   4   7   3 260.886 117.747   3
   4  -7   3 420.233 163.210  28
   4  -7   3 606.751 142.808  27
   4   7   3 650.047 167.125  18
   4  -7   3 279.355 123.537  18
   4  -7   3 504.792 137.726  21
   4   7   3 773.835 177.959  21
   4  -7   3 218.473 117.253  36
   4  -7   3 398.201 167.836  30
   4   7   3 344.824 146.771  35
   4  -7   3 473.103 154.836  32
   4  -7   3 379.936 158.951  35
   4  -7   3 467.706 153.751  34
   4  -7   3 389.644 154.690  33
   4  -7   4 129.297 105.652   4
   4   7   4 219.449 118.793   3
   4  -7   4 269.420 165.510  28
   4  -7   4 63.2408 105.688  27
   4  -7   4 229.723 112.043  21
   4   7   4 238.110 137.174  21
   4  -7   4 300.250 153.762  30
   4  -7   4 173.249 112.801  36
   4   7   4 240.176 138.212  35
   4  -7   4 150.371 136.132  35
   4  -7   4 20.8737 122.287  33
   4  -7   5 12238.0 628.646   4
   4   7   5 12730.9 678.706   3
   4  -7   5 13341.7 704.018  35
   4  -7   5 12934.4 693.113  30
   4   7   5 12394.9 691.535  21
   4  -7   5 12585.1 698.382  27
   4   7   5 13281.1 724.561  27
   4   7   6 221.935 125.216  23
   4   7   6 158.180 132.406  27
   4  -7   7 7501.71 462.254  27
   4   7   7 6803.97 456.273  27
   4   7   8 2423.62 233.979  23
   4  -7   8 1959.02 208.452  27
   4   7   8 2387.57 223.453  27
   4  -7   9 24.0633 76.9572  27
   4   7   9-43.9513 73.0935  27
  -4  -7  -9-27.1834 56.7653  16
   4  -8 -10 610.971 96.5821  20
  -4  -8  10 719.094 87.0838  10
   4  -8  -9 149.193 103.741  20
  -4  -8   9 132.168 74.7148  10
  -4  -8   9 10.8753 80.8022   9
   4  -8  -8 114.722 80.8123  19
   4  -8  -8 86.0016 106.621  20
  -4  -8   8 13.7923 80.7343  10
   4  -8  -7 7973.68 499.776  32
   4  -8  -7 9485.41 531.035  19
  -4  -8   7 8657.97 487.841  10
   4  -8  -6 46232.4 1979.83  32
   4  -8  -6 45757.2 1949.12  34
  -4  -8   6 44066.0 1913.31  10
   4  -8  -6 47323.0 1993.31  19
   4  -8  -6 44213.9 1967.50  20
   4  -8  -5 1784.98 233.910  32
   4  -8  -5 1063.94 206.153  34
   4  -8  -5 1190.49 196.533  30
   4   8  -5 1241.76 172.869   3
   4  -8  -5 1513.46 170.865   4
  -4  -8   5 1045.22 158.287  10
   4  -8  -5 1246.35 205.742  20
   4  -8  -5 1343.87 222.832  19
   4   8  -5 1126.26 173.767  18
   4  -8  -4 542.834 157.954  30
   4  -8  -4 374.949 168.365  34
   4  -8  -4 390.809 158.471  32
   4  -8  -4 323.471 126.104   4
   4   8  -4 188.849 107.581   3
   4  -8  -4 485.921 165.664  20
   4  -8  -4 349.367 146.609  19
   4   8  -4 360.913 128.937  18
   4  -8  -3 51.2202 147.997  34
   4  -8  -3-24.4814 141.475  30
   4  -8  -3 81.2289 152.508  32
   4  -8  -3 45.4913 137.860   5
   4  -8  -3 17.2503 115.829   4
   4   8  -3 45.4136 99.5065   3
   4   8  -3-271.812 135.091  18
   4  -8  -3-22.1794 107.240  20
   4  -8  -2 473.227 165.249  33
   4  -8  -2 219.950 157.316  32
   4  -8  -2 282.274 161.167  34
   4  -8  -2 582.570 185.514  30
   4   8  -2 58.6708 152.075   5
   4  -8  -2 562.741 227.030   5
   4  -8  -2 249.881 130.991   4
   4   8  -2 262.924 131.558   3
   4  -8  -2 221.885 121.871  19
   4   8  -2 426.694 138.336  18
   4  -8  -2 330.485 124.309  20
   4  -8  -1-81.7790 161.414  33
   4   8  -1 298.673 121.803  33
   4  -8  -1 102.789 140.875  30
   4   8  -1-61.3271 194.106   5
   4  -8  -1-47.7461 163.229   5
   4  -8  -1 54.4914 120.821   4
   4   8  -1-49.9966 123.000   3
   4  -8  -1-136.322 161.442  29
   4  -8  -1-48.0654 111.966  19
   4   8  -1-64.6835 133.613  18
   4  -8  -1 190.433 115.416  20
   4   8   0 128173. 5631.98   5
   4  -8   0 131471. 5259.56  32
   4  -8   0 128918. 5191.00  36
   4  -8   0 125256. 5228.89  34
   4   8   0 133065. 5179.19  33
   4  -8   0 129822. 5250.72  33
   4  -8   0 125936. 5237.18  30
   4  -8   0 134861. 5496.25   5
   4  -8   0 133465. 5166.15   4
   4   8   0 128782. 5245.91   3
   4  -8   0 132174. 5271.40  29
   4  -8   0 127270. 5206.85  19
   4   8   0 127312. 5196.23  18
   4  -8   1 2621.54 286.878  36
   4  -8   1 2986.62 320.736  32
   4   8   1 2713.81 273.998  35
   4  -8   1 2940.54 316.727  34
   4  -8   1 2926.22 316.253  33
   4  -8   1 3779.90 452.522   5
   4   8   1 3492.08 492.448   5
   4  -8   1 2588.06 248.036  27
   4  -8   1 2977.44 337.422  29
   4  -8   1 3133.73 289.166  19
   4   8   1 3665.16 317.041  18
   4  -8   1 3513.03 299.710  18
   4  -8   1 3473.42 277.902  21
   4   8   2 13858.3 1054.50   5
   4  -8   2 15820.4 1001.31   5
   4  -8   2 16265.5 770.484   4
   4   8   2 16040.1 835.067   3
   4  -8   2 14043.3 831.595  29
   4  -8   2 16012.2 823.458  28
   4  -8   2 15338.0 759.795  27
   4   8   2 17054.1 817.155  18
   4  -8   2 13877.1 744.601  18
   4  -8   2 14578.0 741.868  21
   4  -8   2 14138.4 773.573  36
   4  -8   2 14909.4 807.323  32
   4   8   2 15230.3 770.567  35
   4  -8   2 12762.3 768.858  35
   4  -8   2 13940.5 793.714  34
   4  -8   2 15399.3 815.728  33
   4  -8   2 14685.3 821.367  30
   4  -8   3 4893.47 339.788   4
   4   8   3 4666.49 380.015   3
   4  -8   3 4500.66 380.149  28
   4  -8   3 4432.28 342.891  27
   4  -8   3 4693.32 329.933  21
   4   8   3 4275.60 357.448  21
   4  -8   3 4179.65 356.344  32
   4  -8   3 4168.60 346.778  36
   4   8   3 4953.00 356.137  35
   4  -8   3 4423.10 365.292  35
   4  -8   3 4273.53 356.469  34
   4  -8   3 5402.05 388.985  33
   4  -8   3 5167.49 403.711  30
   4  -8   4 290.794 125.895   4
   4   8   4 589.988 145.286   3
   4  -8   4 712.661 180.766  28
   4  -8   4 726.256 155.253  27
   4  -8   4 606.092 133.614  21
   4   8   4 400.050 145.277  21
   4  -8   4 495.271 124.304  36
   4  -8   4 69.0019 135.969  30
   4   8   4 858.076 175.312  35
   4  -8   4 534.515 164.909  35
   4  -8   4 715.730 164.646  33
   4  -8   5 10868.4 581.924   4
   4   8   5 11643.6 632.022   3
   4  -8   5 13223.8 665.317  35
   4  -8   5 11643.5 644.813  30
   4   8   5 11337.9 643.714  21
   4  -8   5 11572.3 648.300  27
   4   8   5 11890.9 675.434  27
   4   8   6 10277.9 609.066  27
   4   8   7 1708.22 216.636  27
   4  -8   7 1906.27 216.428  27
   4   8   8 85.3866 90.9836  23
   4   8   8-15.4915 83.7398  27
   4  -8   8-15.3969 91.1718  27
   4  -8   9 181.874 83.7837  27
   4   8   9 59.7292 66.9010  27
  -4  -8  -9 36.0556 58.8864  16
   4  -9 -10-34.8535 46.3683  33
   4  -9 -10 47.6259 55.2344  20
  -4  -9  10-12.8217 44.2244  10
   4  -9  -9 692.895 122.939  20
  -4  -9   9 915.992 116.725  10
  -4  -9   9 782.479 115.173   9
   4  -9  -8 82.5201 82.4086  19
  -4  -9   8-90.2889 83.3394  10
   4  -9  -7 20920.8 970.014  32
   4  -9  -7 20575.9 974.841  19
   4  -9  -7 20757.3 979.395  20
  -4  -9   7 19159.1 927.088  10
   4  -9  -6 2295.11 252.543  34
   4  -9  -6 2242.00 268.555  32
  -4  -9   6 2197.53 219.999  10
   4  -9  -6 2325.00 260.133  19
   4  -9  -6 2378.04 264.695  20
   4  -9  -5 809.459 162.323  30
   4  -9  -5 618.505 164.000  34
   4  -9  -5 515.344 162.022  32
   4  -9  -5 706.730 140.089   4
   4   9  -5 565.813 130.592   3
  -4  -9   5 450.491 114.651  10
   4  -9  -5 898.401 172.247  20
   4  -9  -5 991.828 198.004  19
   4  -9  -4 22.4787 112.523  30
   4  -9  -4-49.8285 138.491  34
   4  -9  -4 52.4413 139.718  32
   4  -9  -4 64.8022 110.800   4
   4   9  -4 104.445 106.298   3
   4  -9  -4 112.741 136.683  20
   4  -9  -4 124.247 124.384  19
   4   9  -4 93.8213 104.319  18
   4  -9  -3 98.1595 125.005  30
   4  -9  -3 256.832 150.395  34
   4  -9  -3 164.196 156.281  32
   4  -9  -3 173.390 118.728   4
   4   9  -3 227.622 133.324   3
   4   9  -3 59.6251 107.626  18
   4  -9  -3 258.523 116.630  20
   4  -9  -2 2596.03 302.655  33
   4  -9  -2 2902.51 325.112  32
   4  -9  -2 2671.87 299.107  30
   4   9  -2 1843.02 369.247   5
   4  -9  -2 2896.66 257.839   4
   4   9  -2 2362.94 272.052   3
   4  -9  -2 2350.78 274.598  19
   4   9  -2 2665.07 263.548  18
   4  -9  -2 2412.76 248.813  20
   4  -9  -1 1325.16 226.650  33
   4  -9  -1 1604.79 246.357  30
   4  -9  -1 1465.63 251.340  32
   4   9  -1 1119.67 299.564   5
   4  -9  -1 1876.34 320.946   5
   4  -9  -1 1392.76 195.269   4
   4   9  -1 1185.80 209.699   3
   4  -9  -1 1227.44 232.050  29
   4  -9  -1 1351.72 211.757  19
   4   9  -1 1605.48 210.383  18
   4  -9  -1 946.623 160.510  20
   4   9   0 15595.9 1151.81   5
   4  -9   0 16524.7 892.348  32
   4  -9   0 16987.0 854.569  36
   4  -9   0 16584.1 888.545  33
   4  -9   0 15858.7 883.959  30
   4  -9   0 17322.5 1070.85   5
   4  -9   0 16262.8 814.519   4
   4   9   0 17418.5 898.268   3
   4  -9   0 16204.6 897.032  29
   4  -9   0 15608.7 847.142  19
   4   9   0 16306.9 835.952  18
   4  -9   0 14877.3 812.390  18
   4   9   1 73892.8 3536.21   5
   4  -9   1 80852.9 3413.36   5
   4  -9   1 77233.9 3185.90  29
   4  -9   1 76435.7 3058.42  27
   4  -9   1 72403.9 3091.61  19
   4   9   1 79187.5 3115.75  18
   4  -9   1 70638.0 3066.58  18
   4  -9   1 75172.7 3114.96  36
   4   9   1 73807.4 3069.18  35
   4  -9   1 74520.8 3149.25  32
   4  -9   1 76236.7 3150.43  34
   4  -9   1 75728.3 3150.13  33
   4   9   2 125.237 189.792   5
   4  -9   2 162.110 120.992   4
   4   9   2 178.922 127.967   3
   4  -9   2 182.420 104.152  27
   4   9   2 43.1203 127.717  18
   4   9   2 190.756 128.509  21
   4  -9   2 21.6970 122.259  36
   4   9   2-72.5457 132.618  35
   4  -9   2-107.178 149.202  35
   4  -9   2 143.739 133.194  32
   4  -9   2 70.5273 135.900  34
   4  -9   2 208.988 160.157  30
   4  -9   2 235.216 139.328  33
   4  -9   3 52.0342 112.135   4
   4   9   3 143.759 131.414   3
   4  -9   3 194.134 154.189  29
   4  -9   3 58.3955 95.8630  27
   4   9   3 83.6748 114.752  21
   4   9   3 197.913 121.984  35
   4  -9   3 308.040 145.399  35
   4  -9   3 239.431 131.983  32
   4  -9   3-42.0666 118.537  36
   4  -9   3 84.7741 122.539  34
   4  -9   3-24.9612 144.300  30
   4  -9   3 232.659 140.749  33
   4  -9   4 10716.8 588.773   4
   4   9   4 12196.6 653.555   3
   4  -9   4 12815.7 674.087  28
   4  -9   4 10798.6 619.986  27
   4   9   4 11193.5 628.303  21
   4  -9   4 9270.10 601.448  36
   4   9   4 11800.4 618.555  35
   4  -9   4 11707.3 634.485  35
   4  -9   4 11409.4 616.164  33
   4  -9   4 11338.7 655.356  30
   4  -9   5 779.849 137.728   4
   4   9   5 954.746 161.738   3
   4   9   5 664.793 163.957  27
   4  -9   5 746.962 162.839  27
   4   9   5 1028.14 174.725  21
   4   9   6 819.241 172.317  27
   4  -9   7 4160.57 323.171  27
   4   9   7 4374.94 338.758  23
   4   9   7 4738.78 342.448  27
   4   9   8 14.5246 80.7271  27
   4  -9   8 29.1388 87.2948  27
   4   9   8 16.1749 100.237  23
   4  -9   9 393.218 93.5939  27
   4   9   9 384.957 81.8390  27
  -4  -9  -9 297.498 73.6253  16
   4 -10 -10 999.757 97.5033  20
  -4 -10  10 940.920 83.3158  10
   4 -10  -9 5519.65 318.060  20
  -4 -10   9 5247.73 293.995  10
  -4 -10   9 5229.80 296.317   9
   4 -10  -8 737.598 117.880  32
   4 -10  -8 767.919 125.878  19
  -4 -10   8 1011.41 134.224  10
   4 -10  -7 5908.71 396.873  32
   4 -10  -7 6098.65 405.217  19
   4 -10  -7 5992.31 401.079  20
  -4 -10   7 6287.87 369.648  10
   4 -10  -6 425.827 145.664  34
   4 -10  -6 497.726 165.239  32
  -4 -10   6 412.904 109.740  10
   4 -10  -6 627.499 153.585  20
   4 -10  -6 480.333 163.075  19
   4 -10  -5 3094.58 308.119  32
   4 -10  -5 2856.80 294.589  34
   4 -10  -5 2804.11 258.790  30
   4 -10  -5 2733.16 232.538   4
   4  10  -5 2785.75 246.793   3
  -4 -10   5 2444.35 224.792  10
   4 -10  -5 2973.40 302.443  19
   4 -10  -5 2781.39 278.448  20
   4 -10  -4 22.2209 114.854  30
   4 -10  -4-74.1764 137.421  34
   4 -10  -4-52.6921 136.175  32
   4 -10  -4 129.136 102.187   4
   4  10  -4 20.7975 104.084   3
   4 -10  -4 108.383 112.041  20
   4 -10  -4-49.2476 114.724  19
   4 -10  -3 442.304 162.039  32
   4 -10  -3 244.777 145.287  30
   4 -10  -3 208.855 120.477   4
   4  10  -3 524.984 146.330   3
   4  10  -3 92.7913 107.709  18
   4 -10  -3 268.391 122.659  20
   4 -10  -2 1684.35 242.839  30
   4 -10  -2 1492.42 232.198  33
   4 -10  -2 1809.93 208.422   4
   4  10  -2 1647.45 236.522   3
   4 -10  -2 1338.31 222.848  19
   4  10  -2 1493.02 202.918  18
   4 -10  -2 1442.68 190.529  20
   4 -10  -1 11334.8 685.708  32
   4 -10  -1 10072.9 658.889  33
   4 -10  -1 10912.4 667.406  30
   4 -10  -1 12274.5 624.605   4
   4  10  -1 10639.1 659.136   3
   4 -10  -1 11577.8 701.649  29
   4 -10  -1 10887.8 649.894  19
   4  10  -1 10473.5 605.985  18
   4  10   0 21243.9 1365.70   5
   4 -10   0 19744.7 978.885   4
   4  10   0 21680.8 1072.06   3
   4 -10   0 20081.9 1073.89  29
   4 -10   0 20387.6 1020.41  19
   4  10   0 20921.1 1000.66  18
   4 -10   0 18402.0 964.465  18
   4 -10   0 22488.0 1040.30  36
   4 -10   0 20932.9 1069.20  32
   4 -10   0 20163.9 1045.93  33
   4 -10   0 23127.4 1086.61  30
   4 -10   1 19192.3 1051.03  29
   4 -10   1 20082.8 1019.39  28
   4 -10   1 20795.8 946.309  27
   4 -10   1 19169.5 974.042  19
   4  10   1 20720.7 987.693  18
   4 -10   1 20202.4 1003.59  36
   4 -10   1 21462.6 1043.54  32
   4 -10   1 19474.2 1014.09  33
   4 -10   2 959.257 172.245   4
   4  10   2 1004.42 197.873   3
   4 -10   2 1076.92 208.796  28
   4 -10   2 1247.54 176.631  27
   4  10   2 840.002 182.726  21
   4 -10   2 892.138 207.086  30
   4 -10   2 1173.18 194.694  36
   4 -10   2 586.929 158.416  35
   4 -10   2 1203.06 205.865  32
   4 -10   2 1057.85 209.628  34
   4 -10   2 1444.22 219.687  33
   4 -10   3 14615.8 736.032   4
   4  10   3 14299.3 788.614   3
   4 -10   3 15136.8 837.463  29
   4 -10   3 14746.5 748.830  27
   4  10   3 15573.4 769.130  21
   4 -10   3 14436.2 764.971  32
   4 -10   3 14563.3 770.720  36
   4 -10   3 14313.1 748.671  35
   4 -10   3 14109.1 765.017  34
   4 -10   3 14016.4 752.527  33
   4 -10   3 14235.8 796.807  30
   4 -10   4 192.494 115.608   4
   4  10   4 129.774 122.013   3
   4 -10   4 195.826 98.2384  27
   4  10   4 212.486 124.988  21
   4 -10   4 203.994 126.598  36
   4 -10   4 145.562 130.022  35
   4 -10   4 157.928 132.169  30
   4  10   5 36.5707 86.8136   3
   4  10   5 55.0836 108.724  21
   4 -10   5-78.2680 115.864  27
   4  10   6 3267.72 297.738  27
   4  10   7 498.260 136.944  23
   4  10   7 374.498 115.254  27
   4 -10   7 449.616 126.555  27
   4  10   8 437.747 117.419  23
   4  10   8 853.449 129.784  27
   4 -10   8 793.657 135.950  27
   4  10   9 1167.40 110.663  27
  -4 -10  -9 1375.29 125.565  16
   4 -11  -9 66.6995 74.7518  33
  -4 -11   9 102.580 60.4601  10
  -4 -11   9 151.077 70.8214   9
   4 -11  -8 2727.25 209.388  32
   4 -11  -8 3030.01 226.151  19
   4 -11  -8 2717.34 232.055  20
  -4 -11   8 3004.92 213.490  10
   4 -11  -7 2236.74 227.245  32
   4 -11  -7 2617.71 237.656  19
   4 -11  -7 1801.11 207.469  20
  -4 -11   7 2044.86 189.967  10
  -4 -11   7 2490.21 221.295   9
   4 -11  -6 8390.18 529.503  32
   4 -11  -6 8326.22 504.599  34
  -4 -11   6 9333.73 485.315  10
   4 -11  -6 9434.86 546.295  19
   4 -11  -6 8010.96 502.936  20
   4 -11  -5 1252.86 181.276  30
   4 -11  -5 789.638 178.300  34
   4 -11  -5 866.080 187.100  32
   4  11  -5 1001.72 154.185   3
  -4 -11   5 1001.06 144.379  10
   4 -11  -5 1364.23 199.348  20
   4 -11  -5 1414.88 209.488  19
   4 -11  -4 605.582 144.771   4
   4  11  -4 348.227 124.874   3
   4 -11  -4 387.878 145.868  19
   4 -11  -4 286.979 122.122  20
   4 -11  -4 348.202 146.736  30
   4 -11  -4 243.552 154.759  34
   4 -11  -4 261.678 142.087  32
   4 -11  -3 208.529 123.229   4
   4  11  -3 227.270 128.239   3
   4 -11  -3 74.0903 137.475  19
   4 -11  -3 214.050 115.483  20
   4 -11  -3 248.630 151.643  32
   4 -11  -3 242.175 143.608  30
   4 -11  -2 2962.36 265.283   4
   4  11  -2 2695.29 291.957   3
   4 -11  -2 2249.50 271.503  19
   4  11  -2 2814.11 252.526  18
   4 -11  -2 2183.70 229.326  20
   4 -11  -2 2426.02 288.378  33
   4 -11  -2 2595.26 293.566  30
   4 -11  -1-18.6019 127.190   4
   4  11  -1 127.822 130.052   3
   4 -11  -1-24.1413 118.785  19
   4  11  -1 93.0687 106.211  18
   4 -11  -1-51.6640 129.277  33
   4 -11  -1-26.1040 148.949  30
   4 -11  -1 27.7160 136.374  32
   4 -11   0 2830.30 264.838   4
   4  11   0 2521.42 292.041   3
   4 -11   0 2492.64 312.619  29
   4 -11   0 2802.32 298.627  28
   4 -11   0 2293.46 264.287  19
   4  11   0 2802.29 262.799  18
   4 -11   0 2688.34 286.710  36
   4 -11   0 2526.25 302.457  32
   4 -11   0 2536.40 292.200  33
   4 -11   0 2660.06 306.423  30
   4 -11   1 24799.1 1134.01  28
   4 -11   1 24221.4 1046.09  27
   4 -11   1 20472.2 1061.97  19
   4  11   1 24543.1 1088.71  18
   4 -11   1 23491.9 1113.93  36
   4 -11   1 22403.7 1122.82  32
   4 -11   1 20363.5 1054.50  35
   4 -11   1 22138.5 1103.73  33
   4 -11   2 6517.70 404.104   4
   4  11   2 5147.42 425.097   3
   4 -11   2 5820.98 461.531  29
   4 -11   2 5652.98 420.008  28
   4 -11   2 4914.69 358.916  27
   4  11   2 5693.59 392.636  21
   4 -11   2 5431.47 409.898  36
   4 -11   2 5913.00 424.507  32
   4 -11   2 4816.28 367.408  35
   4 -11   2 5246.37 411.753  34
   4 -11   2 5731.51 408.304  33
   4 -11   2 6622.19 464.971  30
   4 -11   3 225.167 124.969   4
   4  11   3 215.290 136.820   3
   4 -11   3 190.429 159.436  29
   4 -11   3 328.265 156.455  28
   4 -11   3 313.018 123.988  27
   4  11   3 226.972 128.514  21
   4 -11   3 214.648 118.052  36
   4 -11   3 317.702 132.341  35
   4 -11   3 242.266 124.102  32
   4 -11   3 248.410 139.311  34
   4 -11   3 395.953 169.469  30
   4 -11   3 164.182 107.145  33
   4 -11   4 189.805 120.048   4
   4  11   4-63.7347 118.075   3
   4 -11   4 40.8732 105.630  36
   4 -11   4-44.2749 126.317  30
   4  11   4 18.1170 107.279  21
   4 -11   4 77.1091 146.662  29
   4 -11   4 18.9088 99.2491  27
   4 -11   5-57.7166 112.556  36
   4 -11   5 56.2080 99.8189  27
   4  11   6 977.690 168.950  23
   4  11   6 676.035 151.893  27
   4  11   7 989.252 159.963  23
   4  11   7 849.150 146.844  27
   4 -11   7 892.219 145.045  27
   4  11   8 609.150 124.447  23
   4  11   8 383.351 96.9121  27
   4 -11   8 394.513 107.278  27
   4  11   9 5.63020 36.3754  27
  -4 -11  -9-22.8845 50.7406  16
   4 -12  -9 1155.19 131.354  33
   4 -12  -9 1245.91 124.223  20
  -4 -12   9 1631.54 121.175  10
  -4 -12   9 1596.98 127.476   9
   4 -12  -8 956.178 122.545  32
   4 -12  -8 1159.58 133.925  19
   4 -12  -8 1037.76 142.795  20
  -4 -12   8 1364.57 131.112  10
   4 -12  -7 433.471 139.731  32
   4 -12  -7 499.870 126.055  20
   4 -12  -7 667.228 133.569  19
  -4 -12   7 403.790 99.5580  10
  -4 -12   7 590.812 121.309   9
   4 -12  -6 2901.42 275.128  32
   4 -12  -6 2406.22 241.399  34
   4 -12  -6 2709.94 269.487  19
   4 -12  -6 2236.03 233.200  20
  -4 -12   6 2601.10 218.253  10
  -4 -12   6 3064.91 250.374   9
   4 -12  -5 2745.76 271.708  34
   4 -12  -5 2315.51 266.326  32
   4 -12  -5 2264.57 227.673  30
  -4 -12   5 2160.17 199.405  10
   4 -12  -5 2394.06 265.698  19
   4 -12  -5 2302.49 243.006  20
   4  12  -4 3692.04 316.167   3
   4 -12  -4 4658.92 366.778  19
   4 -12  -4 3745.32 310.082  20
   4 -12  -4 4397.11 378.902  32
   4 -12  -4 3964.40 356.222  34
   4 -12  -4 4387.46 345.041  30
   4 -12  -3 34.3680 112.126   4
   4  12  -3-45.0579 112.745   3
   4 -12  -3 194.510 129.535  19
   4 -12  -3-89.8994 99.9271  20
   4 -12  -3 81.9844 151.882  32
   4 -12  -3 23.7748 118.980  30
   4 -12  -2 1994.16 221.146   4
   4  12  -2 1522.68 216.390   3
   4 -12  -2 1541.90 224.533  19
   4 -12  -2 1442.97 236.230  33
   4 -12  -2 1661.20 239.427  30
   4 -12  -1 2145.15 237.638   4
   4  12  -1 2118.65 268.800   3
   4 -12  -1 1602.20 238.551  19
   4  12  -1 1502.86 194.888  18
   4 -12  -1 2245.13 260.481  33
   4 -12  -1 2087.94 273.236  32
   4 -12  -1 2159.84 273.642  30
   4 -12   0 4347.04 336.482   4
   4  12   0 4060.84 378.975   3
   4 -12   0 3848.57 383.224  29
   4 -12   0 4179.25 352.806  28
   4 -12   0 4138.10 346.141  19
   4  12   0 4314.29 320.426  18
   4 -12   0 4151.26 384.430  30
   4 -12   0 4203.55 354.370  36
   4 -12   0 4204.91 380.789  32
   4 -12   0 4127.67 358.846  33
   4 -12   1 3246.65 313.210  28
   4 -12   1 3040.51 247.295  27
   4 -12   1 3372.87 285.696  19
   4  12   1 2733.17 264.104  21
   4 -12   1 2788.45 287.137  36
   4 -12   1 2482.12 250.724  35
   4 -12   1 2732.66 302.439  32
   4 -12   1 2655.26 278.356  33
   4 -12   2 4106.84 306.645   4
   4  12   2 3375.88 335.975   3
   4 -12   2 3484.54 320.817  28
   4 -12   2 3247.22 268.536  27
   4 -12   2 3802.16 364.497  29
   4  12   2 3464.40 289.806  21
   4 -12   2 3467.85 313.324  36
   4 -12   2 2968.65 298.706  32
   4 -12   2 3393.20 298.466  33
   4 -12   2 3608.65 352.521  30
   4 -12   3 974.773 172.296   4
   4  12   3 805.258 180.266   3
   4 -12   3 875.255 208.336  29
   4 -12   3 1219.36 200.581  28
   4 -12   3 1014.19 160.313  27
   4  12   3 874.730 159.355  21
   4 -12   3 976.629 208.379  30
   4 -12   3 535.195 146.282  36
   4 -12   3 847.930 167.337  34
   4  12   4 103.731 105.935   3
   4 -12   4 243.369 127.366  36
   4 -12   4 366.692 142.412  30
   4  12   4 349.673 122.054  21
   4 -12   4 218.787 105.754  27
   4 -12   5-75.8410 105.391  36
   4 -12   5-17.8297 96.3930  27
   4 -12   6 516.296 128.926  36
   4  12   6 641.336 147.104  23
   4  12   6 712.595 145.259  27
   4 -12   7 73.3041 83.9579  36
   4  12   7 369.516 110.080  23
   4  12   7 183.435 94.9960  27
   4 -12   7 204.537 105.350  27
   4  12   8 1343.28 149.051  23
   4  12   8 1202.87 131.208  27
  -4 -12  -9 33.9228 46.4067  16
  -4 -13   9 156.035 46.7094  10
  -4 -13   9 144.702 51.1454   9
   4 -13  -9 153.132 54.2996  20
   4 -13  -9 189.288 65.3995  33
  -4 -13   8 16.6138 55.2575  10
   4 -13  -8-9.77566 59.2494  19
   4 -13  -8-42.1718 70.1304  20
   4 -13  -8 97.6997 67.4113  32
  -4 -13   7 350.389 89.0444  10
  -4 -13   7 393.775 111.242   9
   4 -13  -7 113.841 77.8955  29
   4 -13  -7 420.484 116.122  19
   4 -13  -7 228.447 94.9297  20
   4 -13  -7 402.883 126.161  32
  -4 -13   6 243.370 88.3569  10
  -4 -13   6 134.484 111.003   9
   4 -13  -6 125.841 91.0052  20
   4 -13  -6 18.8542 109.040  19
   4 -13  -6 31.3168 107.152  34
   4 -13  -6 57.5385 117.637  32
  -4 -13   5-12.8165 72.1871  10
  -4 -13   5 33.0165 104.501   9
   4 -13  -5-149.153 134.881  19
   4 -13  -5-34.2040 101.267  20
   4 -13  -5 203.892 112.836  30
   4 -13  -5-20.0698 123.012  34
   4 -13  -5 89.6906 129.573  32
  -4 -13   4 137.733 104.402   9
   4  13  -4 19.3564 91.9617   3
   4 -13  -4 161.761 121.196  30
   4 -13  -4 74.8027 136.735  32
   4 -13  -3 1614.21 196.181   4
   4  13  -3 1103.34 189.762   3
  -4 -13   3 1562.29 189.902   9
   4 -13  -3 1515.74 221.295  19
   4 -13  -3 1567.06 231.569  30
   4 -13  -3 1282.76 208.976  33
   4 -13  -3 1654.28 253.571  32
   4 -13  -2 250.766 138.010   4
   4  13  -2 143.083 113.351   3
   4 -13  -2-23.9274 123.793  33
   4 -13  -2 49.2960 140.748  30
   4 -13  -2 328.311 162.097  32
  -4 -13   2 191.188 105.117   9
   4 -13  -2 167.870 124.072  19
   4 -13  -1 4458.72 327.870   4
   4  13  -1 3890.37 361.244   3
   4 -13  -1 3802.25 353.316  30
   4 -13  -1 4928.88 399.407  32
   4 -13  -1 3497.94 328.168  33
   4  13  -1 3349.70 281.078  13
   4 -13  -1 3940.39 333.120  28
   4 -13  -1 4123.98 347.036  19
   4 -13   0 2018.85 233.774   4
   4  13   0 2129.62 267.770   3
   4 -13   0 1513.05 262.810  29
   4 -13   0 1487.41 224.384  28
   4 -13   0 1654.70 220.241  19
   4 -13   0 1546.76 219.557  33
   4 -13   0 1813.25 236.782  36
   4 -13   0 1847.84 257.740  30
   4 -13   0 1367.34 237.989  32
   4 -13   1 5026.89 380.820  28
   4  13   1 4546.59 334.081  21
   4 -13   1 5308.17 392.487  36
   4 -13   1 5019.41 393.260  32
   4 -13   1 4443.05 353.030  33
   4 -13   2 5660.84 385.489   4
   4  13   2 4954.61 412.436   3
   4 -13   2 5223.09 433.422  29
   4 -13   2 5941.10 411.093  28
   4 -13   2 5640.64 360.751  27
   4  13   2 5509.53 362.219  21
   4 -13   2 5177.86 403.840  36
   4 -13   2 5223.66 392.729  32
   4 -13   2 5259.60 425.547  30
   4  13   3 393.373 139.527   3
   4 -13   3 214.310 143.532  30
   4 -13   3 422.437 138.714  36
   4 -13   3 433.174 171.803  29
   4 -13   3 478.706 155.436  28
   4 -13   3 444.168 118.888  27
   4  13   3 472.066 123.841  21
   4 -13   4-19.9165 107.658  36
   4 -13   4-82.9197 122.750  30
  -4 -13  -4 58.6379 76.9446  12
   4 -13   4 34.6580 92.3238  27
   4  13   4 39.8819 103.067   3
   4 -13   5 2089.12 228.052  36
   4 -13   5 2541.54 234.187  27
   4 -13   6 215.393 101.791  36
   4  13   6 122.924 100.441  23
   4  13   6 156.761 103.372  27
   4 -13   6 248.979 114.841  27
   4 -13   7 13.8427 78.9958  36
   4  13   7-73.0507 94.4004  23
   4  13   7-27.5051 79.4810  27
   4  13   8-43.5951 73.8509  23
   4  13   8 26.2030 53.5345  27
  -4 -13  -9-11.4313 37.6612  16
   4 -14  -9 1234.78 103.189  33
  -4 -14   8 116.931 55.9176  10
   4 -14  -8 57.9998 56.2029  19
   4 -14  -8 78.4141 65.2111  20
   4 -14  -8 22.5672 53.7418  32
  -4 -14   7 55.5286 59.8196  10
  -4 -14   7 80.7197 80.9488   9
   4 -14  -7 10.4105 71.2030  29
   4 -14  -7 54.2936 84.1323  19
   4 -14  -7 40.6943 91.9333  32
   4 -14  -6 128.481 100.224  34
   4 -14  -6 106.904 121.854  32
   4 -14  -6 52.2522 96.8384  19
  -4 -14   6 21.7575 68.1964  10
  -4 -14   6 110.779 96.3930   9
   4 -14  -5 56.3119 121.332  34
   4 -14  -5 84.6234 123.830  32
  -4 -14   5 104.863 73.8547  10
  -4 -14   5 77.5429 99.2629   9
   4 -14  -5 179.911 122.582  19
  -4 -14   4 391.653 132.105   9
   4 -14  -4 228.488 127.090  30
   4 -14  -4 380.833 161.628  32
   4  14  -4 202.299 98.5443   3
   4 -14  -3 1980.12 250.389  33
   4 -14  -3 3017.82 286.907  30
   4  14  -3 2283.54 249.407   3
  -4 -14   3 2410.48 225.299   9
   4 -14  -3 2639.79 274.172  19
  -4 -14   2 608.082 126.542   9
   4  14  -2 883.520 174.992   3
   4 -14  -2 400.533 149.310  33
   4 -14  -2 190.655 152.133  30
   4 -14  -2 579.385 171.277  32
   4 -14  -2 418.042 144.509  28
   4 -14  -2 602.610 159.684  19
   4 -14  -1 7041.83 434.036   4
   4  14  -1 6002.65 453.231   3
   4 -14  -1 6290.82 468.225  30
   4 -14  -1 7071.47 481.309  32
   4 -14  -1 5635.00 421.358  33
   4  14  -1 5765.55 388.262  13
   4 -14  -1 6298.14 420.803  28
   4 -14  -1 6176.93 437.374  19
   4 -14   0 3193.94 278.261   4
   4  14   0 3112.07 318.324   3
   4 -14   0 2721.87 270.730  28
   4 -14   0 2649.56 267.292  19
   4 -14   0 2978.54 311.460  30
   4 -14   0 2786.24 291.180  36
   4 -14   0 2150.81 278.493  32
   4 -14   0 2393.87 254.593  33
   4 -14   1 4579.02 364.719  36
   4 -14   1 3857.36 343.668  32
   4 -14   1 4146.73 382.335  29
   4 -14   1 4635.52 346.036  28
   4 -14   2 563.470 153.291  36
   4 -14   2 577.726 181.718  30
   4  14   2 321.198 145.806   3
   4 -14   2 410.383 170.068  29
   4 -14   2 657.646 157.247  28
   4 -14   3 1752.47 220.939  36
   4 -14   3 1993.36 252.769  30
   4 -14   3 2143.82 261.955  29
   4 -14   3 1716.22 192.089  27
   4  14   3 1983.76 233.499   3
   4 -14   4 890.838 169.179  36
   4 -14   4 1020.50 184.894  30
  -4 -14  -4 755.164 125.754  12
   4 -14   4 1044.95 152.722  27
   4  14   4 698.138 145.876   3
   4 -14   5 94.3288 102.608  27
   4 -14   5 53.3895 105.404  36
  -4 -14  -5 48.2703 63.3797  12
   4  14   6 158.907 101.670  27
   4  14   6 48.2131 91.7411  23
   4 -14   6 31.4492 96.4176  36
   4  14   7 337.806 95.2092  27
   4  14   7 390.121 102.470  23
   4 -14   7 372.034 105.112  36
   4  14   8 294.604 76.3669  23
   4  14   8 245.743 55.9890  27
  -4 -15   8 1075.79 89.4709  10
  -4 -15   7 85.3772 50.6744  10
  -4 -15   7 81.7122 78.0999   9
   4 -15  -7 18.2950 59.7132  29
   4 -15  -7 35.8596 77.2460  19
   4 -15  -7 51.9508 81.3724  33
   4 -15  -7-35.9130 88.1998  32
   4 -15  -6 760.275 127.517  34
   4 -15  -6 922.016 157.604  32
   4 -15  -6 994.506 157.999  19
  -4 -15   6 983.745 115.213  10
  -4 -15   6 982.238 137.796   9
   4 -15  -5 861.517 165.055  34
   4 -15  -5 823.615 165.962  32
  -4 -15   5 951.069 118.225  10
  -4 -15   5 1002.45 146.361   9
   4 -15  -5 866.635 158.308  19
  -4 -15   4 213.011 110.380   9
   4 -15  -4-20.0727 110.079  33
   4 -15  -4 105.555 109.058  30
   4 -15  -4 156.285 136.874  32
   4  15  -4 17.1445 84.4070   3
   4 -15  -3 41.4275 119.804  30
   4 -15  -3 81.9861 107.699  33
   4  15  -3 182.815 111.472   3
  -4 -15   3 181.926 104.702   9
   4 -15  -3 172.122 136.289  19
  -4 -15   2 185.299 94.2701   9
   4  15  -2 156.331 124.391   3
   4 -15  -2 237.082 120.131  28
   4 -15  -2 264.328 133.752  19
   4 -15  -2 323.479 132.173  33
   4 -15  -2 295.044 151.187  30
   4 -15  -2 99.6051 126.942  32
   4  15  -1 618.644 165.005   3
   4 -15  -1 758.403 200.386  29
   4 -15  -1 831.760 153.315  28
   4 -15  -1 708.380 159.306  19
   4 -15  -1 746.943 195.137  30
   4 -15  -1 652.392 178.753  32
   4  15   0 148.585 145.035   3
   4 -15   0 198.453 111.999  28
   4 -15   0 176.464 119.021  19
   4 -15   0 353.785 149.978  36
   4 -15   0 100.097 148.328  30
   4 -15   0 90.5890 129.397  32
   4 -15   1 2518.73 263.470  36
   4 -15   1 2065.49 239.075  32
   4 -15   1 2345.62 278.082  29
   4 -15   1 2085.56 226.309  28
   4 -15   2 1318.82 201.582  36
   4 -15   2 1155.41 211.077  30
   4  15   2 1606.56 221.555   3
   4 -15   2 1399.85 236.560  29
   4 -15   2 1616.88 194.994  28
   4 -15   3 4309.90 335.332  36
   4 -15   3 3707.73 333.839  30
   4 -15   3 4107.47 346.480  29
   4  15   3 3945.92 330.755   3
   4 -15   4 2952.40 264.154  36
   4 -15   4 2972.96 268.137  30
  -4 -15  -4 2766.39 226.545  12
   4  15   4 2662.22 246.063   3
   4 -15   5-16.8884 105.787  36
  -4 -15  -5 11.3693 63.1873  12
   4  15   6 326.471 104.898  27
   4  15   6 230.815 99.8659  23
   4 -15   6 131.905 90.2215  36
   4  15   7-30.6462 64.6674  27
   4  15   7-22.5419 65.9418  23
   4 -15   7 23.1777 72.5932  36
   4  15   8 110.234 50.4239  23
   4 -16  -8 109.327 52.4008  33
  -4 -16   7 177.090 48.8683  10
  -4 -16   7 236.013 77.5772   9
   4 -16  -7 53.1865 57.0197  29
   4 -16  -7 172.337 74.2492  19
   4 -16  -7 108.051 78.5014  33
   4 -16  -7-10.2299 74.3379  32
   4 -16  -6 643.634 122.616  33
   4 -16  -6 561.726 108.880  34
   4 -16  -6 879.184 141.685  32
   4 -16  -6 643.371 123.232  19
  -4 -16   6 671.432 88.5466  10
  -4 -16   6 691.634 117.668   9
   4 -16  -5 327.500 119.250  33
   4 -16  -5 340.373 124.519  34
   4 -16  -5 568.346 147.350  32
  -4 -16   5 177.168 61.5354  10
  -4 -16   5 336.405 99.5038   9
   4 -16  -5 350.444 116.628  19
  -4 -16   4 55.5735 95.0320   9
   4 -16  -4 141.913 108.759  33
   4 -16  -4 174.441 103.510  30
   4 -16  -4 20.5458 134.088  32
   4  16  -4 15.6127 81.9905   3
   4 -16  -3 1947.32 217.599  33
   4 -16  -3 2600.01 252.941  30
   4  16  -3 2294.63 231.878   3
  -4 -16   3 2253.74 209.877   9
   4 -16  -3 2396.24 247.238  19
   4 -16  -2 1317.06 212.417  30
   4 -16  -2 1449.16 224.325  32
   4  16  -2 1137.88 182.514   3
  -4 -16   2 1173.67 151.335   9
   4 -16  -2 1149.70 190.541  19
   4  16  -1 1756.25 222.921   3
   4 -16  -1 1356.24 196.883  19
   4 -16  -1 1503.05 235.622  30
   4 -16  -1 1697.59 228.679  32
   4 -16   0 5964.41 438.073  30
   4 -16   0 5346.52 400.433  32
   4  16   0 6368.41 443.694   3
   4 -16   0 5433.33 432.022  29
   4 -16   1 248.507 128.908  36
   4 -16   1 117.589 143.054  29
   4 -16   2 4029.05 330.478  36
   4 -16   2 4211.36 356.435  30
   4 -16   2 4159.68 350.839  29
   4  16   2 4231.73 346.787   3
   4 -16   3 20.1221 133.849  30
   4 -16   3 113.192 120.661  36
  -4 -16  -3 29.0389 78.4878  12
   4 -16   3-20.1948 116.701  29
   4  16   3-19.5769 101.188   3
   4 -16   4 52.5976 106.392  36
  -4 -16  -4 140.430 81.8235  12
   4  16   4 111.215 91.9639   3
  -4 -16  -4 230.524 93.1614  17
   4 -16   5 314.960 117.707  36
  -4 -16  -5 386.220 87.4621  12
   4 -16   6 40.0918 88.0725  36
   4  16   6 50.6449 75.8844  23
   4  16   6 61.7728 75.7490  27
   4 -16   7 304.224 84.8429  36
   4  16   7 414.479 81.7884  23
   4  16   7 500.648 81.9231  27
  -4 -16  -8 123.652 41.6716  16
  -4 -17   7 972.533 100.363   9
   4 -17  -7 865.173 99.7525  19
   4 -17  -7 776.344 100.240  32
  -4 -17   6 2110.23 143.995  10
  -4 -17   6 2595.18 185.205   9
   4 -17  -6 2084.86 181.923  29
   4 -17  -6 2387.60 195.607  19
   4 -17  -6 2279.42 201.782  32
   4 -17  -6 2261.58 169.457  34
   4 -17  -5 67.4908 97.1351  34
   4 -17  -5 47.3851 90.1523  32
  -4 -17   5 68.1777 80.4495   9
   4 -17  -5 44.3384 86.4939  19
  -4 -17   4 666.962 120.161   9
   4 -17  -4 835.447 136.567  30
   4 -17  -4 667.709 147.827  34
   4  17  -4 605.322 115.433   3
   4 -17  -3 587.560 164.595  32
   4 -17  -3 362.750 127.687  30
   4  17  -3 571.002 132.695   3
  -4 -17   3 534.246 114.541   9
  -4 -17   3 601.961 123.408  17
   4 -17  -3 363.105 123.373  19
   4 -17  -2 156.039 128.524  30
   4 -17  -2 62.6336 120.659  32
   4  17  -2 38.9532 103.780   3
  -4 -17   2 11.5991 68.7064   9
   4 -17  -2 56.1550 95.2407  19
   4  17  -1-20.8858 107.981   3
   4 -17  -1-54.2595 93.5175  19
   4 -17  -1-161.599 122.453  32
   4 -17  -1-21.1209 129.480  30
   4 -17   0 641.343 169.484  30
   4 -17   0 779.552 160.812  32
   4  17   0 477.260 150.177   3
   4 -17   0 580.033 167.254  29
   4 -17   1 8332.27 527.364  29
   4 -17   2 56.0555 124.315  36
   4 -17   2 20.8401 129.170  30
   4 -17   2 120.317 144.290  29
   4  17   2 81.3410 120.439   3
   4  17   3 4491.01 325.562   3
   4 -17   3 4194.69 316.093  36
   4 -17   3 3926.25 319.512  30
  -4 -17  -3 3665.01 273.957  12
   4 -17   3 4351.76 322.877  29
  -4 -17  -3 4370.01 285.341  17
   4 -17   4 1070.01 162.698  36
  -4 -17  -4 749.119 119.003  12
  -4 -17  -4 1026.26 124.775  17
   4 -17   5 6399.45 362.640  36
  -4 -17  -5 4979.40 295.964  12
   4  17   6 467.463 94.7517  27
   4  17   6 387.722 90.4053  23
   4 -17   6 625.975 113.607  36
   4  17   7 177.766 49.0606  27
   4  17   7 221.456 59.7057  23
   4 -17   7 243.914 70.0330  36
  -4 -18   7 2876.31 157.143   9
   4 -18  -7 2270.69 150.025  19
  -4 -18   6 228.067 70.9082   9
   4 -18  -6 128.562 70.8371  29
   4 -18  -6 79.8764 67.1845  19
   4 -18  -6 55.0609 48.6118  34
   4 -18  -6 187.204 84.0408  32
  -4 -18   5 212.181 79.7285   9
   4 -18  -5 216.163 92.7529  34
   4 -18  -5 354.402 110.296  32
   4 -18  -5 39.4000 84.3942  29
   4 -18  -5 331.488 94.9892  19
  -4 -18   4 2884.89 205.558   9
   4 -18  -4 2002.32 213.553  34
   4 -18  -4 2761.97 209.460  30
   4  18  -4 2304.16 193.905   3
   4 -18  -3 143.605 116.206  32
   4 -18  -3 364.996 116.489  30
   4  18  -3 306.540 102.215   3
  -4 -18   3 161.258 78.9227   9
  -4 -18   3 246.117 96.0580  17
   4 -18  -3 16.1295 91.1426  19
  -4 -18   2 1460.98 142.544   9
   4  18  -2 1354.14 182.688   3
   4 -18  -2 1568.50 220.005  29
   4 -18  -2 1365.12 177.184  19
  -4 -18   2 1670.44 178.326  17
   4 -18  -2 1385.01 191.782  30
   4 -18  -2 1548.83 201.571  32
   4  18  -1 18.9547 100.984   3
   4 -18  -1-35.4975 115.811  32
   4 -18  -1 19.1888 127.638  30
   4 -18   0-40.2173 121.872  29
   4  18   0 19.6678 115.065   3
   4 -18   0 20.1664 122.222  30
   4 -18   1 1495.87 205.577  29
   4  18   2 3829.07 307.199   3
   4 -18   2 3807.55 314.942  30
   4 -18   2 3301.76 293.742  29
  -4 -18  -2 4409.60 285.038  17
   4 -18   3 12392.0 648.965  30
   4  18   3 13014.9 647.420   3
  -4 -18  -3 10863.1 596.940  12
  -4 -18  -4 212.739 77.9959  17
  -4 -18  -4 156.654 72.3792  12
   4  18   5 5800.40 314.860  27
   4  18   5 5712.10 309.958  23
   4  18   6-16.5208 51.1920  27
   4  18   6-61.1603 54.7318  23
   4 -18   6 80.0245 73.6882  36
   4 -18   7 759.219 82.8062  36
   4 -19  -6 334.830 65.2487  29
   4 -19  -6 395.225 71.7569  19
   4 -19  -6 526.428 84.1458  32
  -4 -19   5 15.5042 51.6231   9
   4 -19  -5 45.2126 64.0441  34
   4 -19  -5 136.124 90.9812  32
   4 -19  -5 77.0971 76.6783  29
   4 -19  -5 127.342 71.2920  19
  -4 -19   4 525.248 93.8328   9
   4 -19  -4 579.086 98.7199  30
   4 -19  -4 534.198 117.573  34
   4  19  -4 503.542 85.9788   3
   4 -19  -4 523.579 131.559  29
   4 -19  -4 580.309 108.856  19
  -4 -19   3 1568.62 146.470   9
   4  19  -3 1709.88 171.209   3
   4 -19  -3 1792.86 200.955  29
   4 -19  -3 1574.91 174.870  19
  -4 -19   3 2035.49 167.943  17
   4 -19  -3 1972.01 199.354  32
   4 -19  -3 1739.02 178.575  30
   4  19  -2 895.733 151.276   3
  -4 -19   2 1069.56 144.192  17
   4 -19  -2 905.340 138.339  19
   4 -19  -2 968.584 157.678  30
   4 -19  -2 1028.40 154.080  32
   4 -19  -1 18.0761 109.554  29
   4  19  -1 16.7950 92.0724   3
   4 -19  -1-17.0301 117.477  30
   4  19   0 4252.06 310.050   3
   4 -19   0 3110.36 287.892  29
  -4 -19   0 4384.65 285.092  17
   4 -19   0 3486.64 299.300  30
   4 -19   1 1961.58 212.574  29
  -4 -19  -1 2220.76 202.347  17
   4 -19   2 1808.98 207.920  30
   4  19   2 1973.91 204.277   3
  -4 -19  -2 2240.05 190.806  17
   4 -19   3 346.019 121.834  30
   4  19   3 508.789 110.061   3
  -4 -19  -3 536.853 104.962  17
  -4 -19  -3 381.520 97.5480  12
  -4 -19  -4 1684.73 134.799  17
  -4 -19  -4 1736.42 146.137  12
  -4 -19  -5 571.406 76.8234  12
   4  19   5 813.756 106.204  27
   4  19   5 913.854 108.879  23
   4  19   6 29.1766 39.1812  27
   4  19   6-6.45097 38.2004  23
   4 -20  -5 277.257 74.2873  29
   4 -20  -5 204.166 73.4482  32
   4 -20  -5 183.927 54.9677  34
   4 -20  -4 2973.30 224.189  29
   4 -20  -4 3279.52 212.255  19
   4 -20  -4 2950.36 216.779  32
   4 -20  -4 3269.08 214.604  34
   4  20  -3 85.8934 62.0445   3
   4 -20  -3-13.9551 97.1061  29
   4 -20  -3-11.5932 66.9939  19
   4 -20  -3 10.6080 76.3183  30
   4 -20  -3-76.2701 97.8659  32
   4 -20  -3 24.8751 89.4807  34
   4  20  -2 8355.25 466.024   3
  -4 -20   2 9212.76 454.192  17
   4 -20  -2 9146.74 476.853  30
   4 -20  -1 2726.58 242.496  29
   4  20  -1 2924.43 235.561   3
   4 -20  -1 2916.59 246.634  30
   4  20   0 180.584 100.426   3
   4 -20   0 311.899 125.295  30
   4 -20   0 150.187 104.819  29
  -4 -20   0 237.085 102.500  17
  -4 -20  -1 3229.57 233.746  17
   4 -20   2 167.821 110.254  30
  -4 -20  -2 160.489 76.2068  12
  -4 -20  -2 397.662 96.7498  17
   4  20   2 202.391 89.3118   3
  -4 -20  -3 1692.14 149.191  12
   4  20   3 1784.16 161.448   3
  -4 -20  -3 1717.85 143.987  17
  -4 -20  -4 4538.88 250.064  17
  -4 -20  -4 5492.40 278.471  12
   4  20   5 28.5713 44.2995  27
   4  20   5 71.4974 51.4689  23
   4 -21  -4 3077.75 195.394  29
   4 -21  -4 2871.62 177.386  19
   4 -21  -4 2518.43 178.134  32
   4 -21  -3 3338.82 208.098  19
   4 -21  -3 3044.99 211.636  32
   4 -21  -3 3243.32 220.321  34
   4 -21  -3 2777.13 190.933  30
   4  21  -2 1054.44 128.150   3
   4 -21  -2 870.433 136.387  29
  -4 -21   2 938.964 114.035  17
   4 -21  -2 825.170 132.385  34
   4 -21  -2 786.603 121.484  30
   4 -21  -1 88.7684 83.5535  29
   4  21  -1-24.0749 71.2796   3
   4 -21  -1-86.1213 94.0509  30
   4  21   0 326.948 95.4391   3
   4 -21   0 423.587 103.188  29
  -4 -21   0 366.470 94.1780  17
   4 -21   0 392.993 112.866  30
   4 -21   0 84.7238 86.4275  34
   4  21   1 343.851 97.4005   3
  -4 -21  -1 339.749 90.0858  17
   4 -21   2-11.3797 81.2076  30
   4  21   2-21.8731 67.0332   3
  -4 -21  -2-42.6886 76.8297  17
  -4 -21  -2 26.6915 56.9058  12
  -4 -21  -3 4671.01 240.564  17
  -4 -21  -3 4172.96 241.709  12
   4  21   4 3579.78 201.262  27
   4  21   4 3495.98 196.718  23
   4 -22  -3 651.004 86.7048  34
   4 -22  -2 18.7462 60.5571  29
  -4 -22   2-34.3887 57.9363  17
   4 -22  -2 71.6174 61.2634  30
   4 -22  -2-45.2695 67.2052  34
   4 -22  -1 238.467 77.8150  29
   4 -22  -1 282.519 86.1569  34
   4 -22  -1 174.564 77.5999  30
   4  22  -1 132.572 61.6237   3
   4 -22   0 930.949 123.097  30
  -4 -22   0 1253.53 121.395  17
   4  22   0 1060.86 117.167   3
  -4 -22  -1 1624.75 136.567  12
   4  22   1 1893.79 156.060   3
  -4 -22  -1 2084.52 153.900  17
   4 -22   2 367.907 79.3362  30
  -4 -22  -2 301.967 62.4222  12
  -4 -22  -2 224.108 64.1215  17
  -4 -22  -3 577.726 67.5881  12
   4 -23  -1 906.030 90.8330  30
  -4 -23   1 824.610 79.8164  12
  -4 -23   0 751.322 79.3204  12
  -4 -23   0 651.163 82.5447  17
  -4 -23  -1 437.127 61.1953  12
  -4 -23  -1 360.333 58.9947  17
   5   0  -8 23.8761 55.3874  18
   5   0  -7 391.780 101.122  18
   5   0  -6-11.7941 74.6605  33
   5   0  -5 6051.28 379.554  33
   5   0  -4 40.3253 123.625  18
   5   0  -4 128.802 109.005  33
   5   0  -3-65.1289 156.197  18
   5   0  -3 227.742 133.773  33
   5   0  -2 22.5043 153.879  18
   5   0  -2-88.7496 144.782  33
   5   0  -1 205.376 149.105  33
   5   0   0 23.0170 137.918  33
   5   0   0-99.3729 139.496  28
   5   0   1 762.852 202.644  35
   5   0   1 792.590 185.173  33
   5   0   1 614.883 180.764  18
   5   0   1 347.064 160.024  21
   5   0   1 475.373 147.984  28
   5   0   2-89.4500 181.631  35
   5   0   2 109.294 161.048  33
   5   0   2 229.071 142.418  18
   5   0   2 85.1134 136.125  21
   5   0   2 50.6252 103.474  27
   5   0   2 123.706 119.786  28
   5   0   3 20725.6 994.890  35
   5   0   3 19760.9 928.859  28
   5   0   3 19537.8 943.666  27
   5   0   3 19759.2 972.016  21
   5   0   4 156.404 155.744  35
   5   0   4-167.264 108.411   4
   5   0   4 112.162 130.101  21
   5   0   4-52.8661 100.580  27
   5   0   5 1441.56 181.191  27
   5   0   7 116.856 81.4359  27
   5   0   8 40.9294 54.4726  27
   5   1  -8 972.098 102.571  18
   5  -1  -8 1219.52 117.497  18
   5  -1  -7 219.704 72.7648  33
   5   1  -7 114.093 79.6636  18
   5   1  -6-42.2642 71.5996  33
   5  -1  -6-12.8318 71.3190  33
   5   1  -6 14.6807 94.8505  18
   5   1  -5 376.215 108.523  33
   5  -1  -5 521.617 129.913  33
   5   1  -5 332.678 130.893  18
   5   1  -4 2642.70 249.078  33
   5  -1  -4 2452.33 253.313  33
   5  -1  -4 2925.87 229.886   4
   5   1  -4 3050.42 277.474  18
   5   1  -3 878.442 182.761  18
   5  -1  -3 894.338 189.127  18
   5   1  -3 1014.39 179.600  33
   5  -1  -3 855.673 173.910  33
   5   1  -2 3243.40 314.377  18
   5   1  -2 3327.14 301.725  33
   5  -1  -2 3007.25 302.605  33
   5   1  -1-90.7375 164.515  18
   5   1  -1 22.3474 138.490  33
   5  -1  -1-23.3223 150.683  33
   5   1   0 11911.6 659.444  33
   5  -1   0 11912.4 666.075  33
   5  -1   0 11478.1 656.363  18
   5   1   0 10383.2 607.295  28
   5  -1   0 10940.8 632.125  28
   5   1   1 6585.57 478.279  35
   5  -1   1 7208.33 488.694  35
   5   1   1 7830.96 493.018  33
   5  -1   1 6636.07 470.066  33
   5  -1   1 6638.11 464.241  18
   5  -1   1 6385.50 457.240  21
   5   1   1 6817.63 437.270  28
   5  -1   1 7974.11 471.569  28
   5   1   2 22977.0 1131.16  35
   5  -1   2 24114.2 1144.08  35
   5   1   2 24870.0 1139.16  33
   5  -1   2 24343.1 1139.19  33
   5   1   2 25188.9 1132.27  18
   5  -1   2 23685.7 1115.78  18
   5  -1   2 22721.8 1112.88  21
   5   1   2 23509.7 1126.88  21
   5   1   2 22510.6 1066.88  28
   5  -1   2 23536.5 1096.86  28
   5  -1   2 22530.7 1067.07  27
   5   1   2 23146.8 1077.56  27
   5   1   3-41.4257 146.596  35
   5  -1   3-21.2989 160.478  35
   5  -1   3 34.9464 95.7956  27
   5   1   3-71.8411 97.0884  27
   5   1   3 282.290 114.389  28
   5  -1   3 67.8620 116.004  28
   5  -1   3 153.386 129.923  18
   5  -1   3-39.4363 128.665  21
   5   1   3-143.116 138.541  21
   5   1   4 4954.32 376.912  35
   5  -1   4 5477.47 394.061  35
   5  -1   4 4775.12 316.246   4
   5  -1   4 5378.94 371.887  21
   5   1   4 5826.09 384.273  21
   5  -1   4 5107.94 355.370  27
   5   1   4 5004.79 354.925  27
   5   1   5 1728.76 196.020  27
   5  -1   5 1685.44 191.007  27
   5  -1   7 1248.45 139.418  27
   5   1   7 878.229 126.084  27
   5  -1   8 761.981 94.0016  27
   5   1   8 743.154 94.6361  27
   5   2  -8 679.467 81.0930  18
   5  -2  -8 969.286 107.279  18
   5  -2  -7 1326.62 129.330  33
   5   2  -7 1149.90 136.218  18
   5  -2  -6 7567.47 412.729  33
   5   2  -6 6729.79 405.111  18
   5   2  -5 105.949 90.5687  33
   5  -2  -5 50.8807 103.967  33
   5   2  -5-50.9279 109.691  18
   5   2  -4 7755.84 473.838  33
   5  -2  -4 8052.41 505.703  33
   5  -2  -4 8766.80 455.152   4
   5   2  -4 9018.29 516.894  18
   5   2  -3 170.358 124.788  33
   5  -2  -3 65.5150 112.954  33
   5  -2  -3 73.0122 94.4390   4
   5   2  -3 189.086 125.950  18
   5   2  -2 198.509 144.137  18
   5   2  -2 144.244 133.367  33
   5  -2  -2 300.627 152.570  33
   5   2  -1 156.849 143.384  18
   5  -2  -1-22.4916 143.925  18
   5   2  -1 129.632 126.484  33
   5  -2  -1 284.383 160.649  33
   5   2   0 4467.04 351.729  33
   5  -2   0 4285.37 362.311  33
   5   2   0 3632.86 330.965  18
   5  -2   0 3950.47 344.487  18
   5   2   0 3412.97 295.034  28
   5  -2   0 3900.87 334.240  28
   5   2   1 5897.98 444.557  35
   5  -2   1 6296.34 461.790  35
   5   2   1 7138.90 461.545  33
   5  -2   1 6873.48 472.307  33
   5  -2   1 6780.88 452.117  18
   5  -2   1 6177.92 435.348  21
   5   2   1 6006.79 404.423  28
   5  -2   1 6923.70 448.789  28
   5   2   2 106.771 153.668  35
   5  -2   2-22.5690 173.789  35
   5   2   2 34.8111 98.0938  27
   5   2   2 75.6757 100.733  28
   5  -2   2 174.033 128.670  28
   5  -2   2 120.605 131.203  18
   5  -2   2 160.542 138.474  21
   5   2   3 201.472 153.210  35
   5  -2   3 194.748 109.064   4
   5   2   3 435.192 128.691  27
   5  -2   3 301.278 142.412  28
   5  -2   3 205.162 105.227  27
   5  -2   3 371.774 143.432  18
   5  -2   3 113.839 126.568  21
   5   2   4 4166.56 329.868  35
   5  -2   4 3402.62 259.509   4
   5  -2   4 4455.32 322.231  21
   5  -2   4 3518.83 287.083  27
   5   2   4 4035.94 306.089  27
   5   2   5 1168.39 166.092  27
   5  -2   5 1195.25 165.781  27
   5  -2   6 237.644 100.979  27
   5  -2   7 2245.32 189.789  27
   5   2   7 2443.71 195.984  27
   5  -2   8 1750.08 139.780  27
   5   2   8 1935.14 145.554  27
   5  -3  -8 1586.61 138.547  18
   5  -3  -7 1309.70 133.726  33
   5   3  -7 1351.74 138.427  18
   5  -3  -6 882.892 138.284  33
   5   3  -6 588.087 125.785  18
   5  -3  -5 8501.93 485.860  33
   5   3  -5 7837.72 465.145  18
   5  -3  -4 648.724 154.374  33
   5  -3  -4 880.319 136.533   4
   5   3  -4 824.181 163.310  18
   5  -3  -3 437.129 156.167  32
   5   3  -3 671.788 148.896  33
   5  -3  -3 935.620 186.814  33
   5  -3  -3 492.212 121.906   4
   5   3  -3 595.121 158.506  18
   5  -3  -2 519.505 171.593  32
   5   3  -2 176.426 125.601  33
   5  -3  -2 211.223 137.511  33
   5  -3  -2 239.923 116.240   4
   5   3  -2 21.5756 136.784  18
   5  -3  -2 154.164 133.688  18
   5   3  -1 3112.50 288.483  33
   5  -3  -1 3521.87 322.114  33
   5   3  -1 2873.10 293.922  18
   5  -3  -1 3241.66 299.535  18
   5   3  -1 2517.24 249.152  28
   5   3   0-42.3215 125.392  33
   5  -3   0-142.203 166.402  33
   5   3   0-154.251 159.879  18
   5  -3   0 43.3786 131.540  18
   5   3   0-97.5757 116.151  28
   5  -3   0-366.171 165.899  28
   5   3   1 36980.4 1639.34  35
   5   3   1 40930.6 1657.81  33
   5   3   1 33983.9 1559.84  28
   5  -3   1 37384.4 1636.55  28
   5   3   1 38913.6 1651.42  18
   5  -3   1 36483.9 1627.50  18
   5  -3   1 35254.1 1612.05  21
   5   3   2 9381.56 554.735  35
   5  -3   2 9409.51 514.767   4
   5  -3   2 9228.50 542.757  28
   5   3   2 8667.08 507.658  27
   5  -3   2 8019.36 517.778  18
   5  -3   2 8955.59 531.880  21
   5   3   2 9099.19 557.280  21
   5   3   3 4217.82 329.948  35
   5  -3   3 3186.46 264.379   4
   5  -3   3 3526.47 300.766  28
   5  -3   3 3142.92 269.611  27
   5   3   3 3702.33 290.292  27
   5  -3   3 4040.10 314.110  21
   5   3   3 3602.84 322.045  21
   5   3   4 143.786 145.961  35
   5  -3   4-100.873 105.590   4
   5  -3   4 216.309 123.510  21
   5   3   4-18.6537 132.020  21
   5   3   4 17.7190 98.4781  27
   5  -3   4 16.5898 90.9479  27
   5   3   5 327.173 121.847  27
   5  -3   5 218.049 105.060  27
   5  -3   6 341.051 99.0073  27
   5   3   7 1180.38 137.945  27
   5  -3   8 1566.23 129.544  27
   5   3   8 1761.25 135.771  27
   5  -4  -8 277.129 67.0350  18
   5  -4  -7 102.623 70.1819  33
   5   4  -7-8.68557 59.4040  18
   5  -4  -6 71.6965 90.8058  33
   5   4  -6 62.1797 80.3850  18
   5  -4  -5 1770.04 204.015  33
   5   4  -5 1004.99 156.018  18
   5  -4  -4 122.996 131.179  33
   5  -4  -4 277.323 138.336  32
   5   4  -4 121.922 95.9710  33
   5  -4  -4 36.6876 82.9756   4
   5   4  -4 125.818 116.204  18
   5  -4  -3 166.384 142.274  32
   5   4  -3 163.674 112.993  33
   5  -4  -3 112.792 138.336  33
   5  -4  -3 71.4563 96.0575   4
   5   4  -3 138.992 116.252  18
   5  -4  -3 63.0780 139.930  18
   5  -4  -2 946.098 195.902  32
   5  -4  -2 1221.62 209.335  34
   5   4  -2 1228.27 192.757  33
   5  -4  -2 1270.31 206.494  33
   5  -4  -2 964.313 159.736   4
   5   4  -2 778.925 176.415  18
   5  -4  -2 900.743 177.407  18
   5  -4  -1 2898.03 294.925  32
   5   4  -1 2705.86 262.477  33
   5  -4  -1 2339.84 273.584  33
   5  -4  -1 1816.78 217.244   4
   5   4  -1 1739.15 201.227  28
   5   4  -1 2715.56 278.310  18
   5  -4  -1 2290.04 258.697  18
   5   4   0 101.574 132.562  33
   5  -4   0-17.2724 126.260   4
   5   4   0 86.0672 133.345  18
   5  -4   0 146.780 127.092  18
   5  -4   0-86.6332 159.549  28
   5   4   1 24990.6 1182.87  35
   5  -4   1 24973.9 1207.38  35
   5   4   1 28124.3 1202.33  33
   5  -4   1 24247.2 1183.36  28
   5   4   1 26092.9 1195.32  18
   5  -4   1 24504.4 1173.11  18
   5  -4   1 23298.5 1149.58  21
   5   4   1 26641.3 1203.57  21
   5   4   2 25586.6 1210.20  35
   5  -4   2 26551.9 1242.56  35
   5  -4   2 26237.8 1230.26  33
   5  -4   2 26146.0 1176.74   4
   5  -4   2 27157.3 1223.87  28
   5   4   2 24868.0 1180.18  27
   5   4   2 28849.6 1236.05  18
   5  -4   2 25660.8 1194.83  18
   5  -4   2 25498.4 1188.33  21
   5   4   2 26481.8 1231.41  21
   5   4   3 92.4530 138.341  35
   5  -4   3 81.8366 149.594  35
   5  -4   3 543.346 165.526  33
   5  -4   3 87.7293 109.418   4
   5   4   3 271.102 114.472  27
   5  -4   3 260.323 146.199  28
   5  -4   3-47.9953 91.3660  27
   5  -4   3 84.3985 112.344  21
   5   4   3-39.5070 138.685  21
   5   4   4 1079.32 184.973  35
   5  -4   4 1221.37 213.646  35
   5   4   4 896.430 151.855  27
   5  -4   4 703.851 141.193  27
   5  -4   4 1040.60 161.578  21
   5   4   4 964.431 177.606  21
   5  -4   4 683.338 125.807   4
   5  -4   5 2117.94 204.827  27
   5   4   5 1988.70 208.529  27
   5  -4   6 198.163 96.1060  27
   5   4   7-44.4435 71.0830  27
   5  -4   8 14.4438 46.6588  27
   5   4   8-14.4661 46.2610  27
   5  -5  -8 978.065 108.480  18
  -5  -5   8 1442.75 111.011   9
   5  -5  -7 82.9821 70.2997  33
   5   5  -7 14.2521 47.8650  18
   5  -5  -6 6962.76 392.945  33
   5   5  -6 6011.77 353.431  18
   5  -5  -5 1411.28 187.459  33
   5  -5  -5 1496.54 186.092  32
   5   5  -5 1185.26 160.734  18
   5  -5  -4 496.056 155.523  33
   5  -5  -4 663.482 159.119  32
   5  -5  -4 755.700 126.588   4
   5   5  -4 696.620 144.545  18
   5  -5  -3 1306.75 209.645  33
   5  -5  -3 1760.55 218.055  32
   5  -5  -3 1466.70 220.094  34
   5   5  -3 1106.12 157.919  33
   5  -5  -3 1294.50 169.416   4
   5   5  -3 1120.92 182.917  18
   5  -5  -3 1237.87 194.504  18
   5  -5  -2 246.523 154.651  32
   5  -5  -2 111.311 150.907  34
   5   5  -2 357.084 124.359  33
   5  -5  -2 211.656 145.793  33
   5  -5  -2-15.5601 110.202   4
   5   5  -2 20.2865 117.301  18
   5  -5  -2 20.6351 134.708  18
   5  -5  -1 186.824 150.892  32
   5   5  -1 295.513 128.536  33
   5  -5  -1 94.5194 157.193  33
   5  -5  -1 16.5481 117.136   4
   5   5  -1-20.8451 134.691  18
   5  -5  -1-82.0956 133.935  18
   5   5   0 2084.90 242.827  35
   5  -5   0 2598.19 285.733  34
   5   5   0 2683.81 255.863  33
   5  -5   0 1952.10 224.018   4
   5   5   0 2022.39 242.697  18
   5  -5   0 1981.47 236.938  18
   5  -5   0 2044.48 222.484  21
   5  -5   0 1955.63 246.998  28
   5   5   1 9571.18 562.813  35
   5  -5   1 8721.74 570.907  35
   5  -5   1 9909.67 596.894  33
   5  -5   1 11075.3 603.166  28
   5   5   1 10014.8 575.933  18
   5  -5   1 9321.58 553.912  18
   5  -5   1 9386.21 540.598  21
   5   5   1 10146.4 586.617  21
   5   5   2 12573.8 661.720  35
   5  -5   2 12219.3 681.280  35
   5  -5   2 12018.6 676.941  33
   5  -5   2 11881.9 629.581   4
   5  -5   2 12467.1 675.758  28
   5   5   2 11395.6 631.939  27
   5   5   2 13359.8 681.310  18
   5  -5   2 11744.2 638.469  18
   5  -5   2 12585.7 640.082  21
   5   5   2 12536.9 677.041  21
   5   5   3 3520.68 295.677  35
   5  -5   3 3148.48 304.741  35
   5  -5   3 3833.02 316.803  33
   5  -5   3 3320.41 261.838   4
   5  -5   3 4053.13 320.396  28
   5  -5   3 3330.15 264.599  27
   5   5   3 3653.04 290.830  27
   5   5   3 3649.80 310.702  21
   5   5   4 3495.04 278.588  35
   5  -5   4 3683.02 300.356  35
   5  -5   4 3188.19 254.800  27
   5   5   4 3077.34 265.740  27
   5   5   4 2948.42 276.034  21
   5  -5   4 2716.57 226.699   4
   5   5   5 412.912 115.786  27
   5  -5   5 231.422 103.055  27
   5   5   6 794.334 129.538  27
   5  -5   6 829.942 123.912  27
   5   5   7 278.303 88.6607  27
   5  -5   8 423.488 68.2688  27
   5   5   8 460.409 69.4227  27
   5  -6  -8 441.710 71.9089  18
  -5  -6   8 665.122 75.0946   9
   5  -6  -7-20.5729 68.4270  33
   5  -6  -6 5019.17 324.131  33
   5   6  -6 4748.88 281.310  18
   5  -6  -5 2747.51 239.741  32
   5  -6  -5 2265.15 237.835  33
   5   6  -5 2273.91 204.042  18
   5  -6  -4 143.371 127.193  33
   5  -6  -4 255.163 136.561  32
   5  -6  -4 199.126 91.1901   4
   5   6  -4 269.598 105.813  18
   5  -6  -3 1380.77 220.852  33
   5  -6  -3 1745.76 225.047  32
   5  -6  -3 1186.03 199.074  34
   5  -6  -3 1200.53 160.035   4
   5  -6  -3 1383.50 179.358  29
   5   6  -3 1347.31 188.518  18
   5  -6  -3 965.285 177.028  18
   5  -6  -2 222.175 148.016  32
   5  -6  -2 87.3193 148.152  34
   5   6  -2 216.008 104.877  33
   5  -6  -2 347.270 155.663  33
   5  -6  -2 183.322 107.534   4
   5  -6  -2 413.725 133.352  29
   5   6  -2 230.741 128.170  18
   5  -6  -2 97.9260 116.266  18
   5  -6  -1 1246.36 218.105  32
   5   6  -1 1114.78 169.040  33
   5  -6  -1 844.424 158.410   4
   5  -6  -1 1242.61 202.338  29
   5  -6  -1 649.799 174.056  28
   5   6  -1 898.264 172.026  18
   5  -6  -1 854.141 173.956  18
   5  -6   0 3201.49 307.866  32
   5   6   0 2649.97 266.560  35
   5  -6   0 3061.15 309.459  34
   5  -6   0 2672.91 295.561  33
   5  -6   0 2979.31 259.752   4
   5   6   0 2722.81 271.792  18
   5  -6   0 2789.99 264.980  18
   5  -6   0 2944.89 296.073  28
   5   6   1 5404.81 387.731  35
   5  -6   1 5582.68 415.071  35
   5  -6   1 5857.34 418.634  34
   5  -6   1 5801.16 425.957  33
   5  -6   1 6094.43 423.684  28
   5   6   1 7003.16 430.530  18
   5  -6   1 5690.10 386.313  18
   5   6   1 5743.78 410.541  21
   5   6   2 9100.87 527.680  35
   5  -6   2 9812.33 566.409  35
   5  -6   2 9864.18 563.984  33
   5  -6   2 9387.13 516.218   4
   5  -6   2 9641.04 559.816  28
   5   6   2 9056.98 523.255  27
   5   6   2 8852.13 546.195  21
   5   6   3 843.496 163.876  35
   5  -6   3 743.272 171.674  35
   5  -6   3 927.851 172.289  33
   5  -6   3 661.478 137.694   4
   5   6   3 827.903 154.885  27
   5  -6   3 1092.62 184.788  28
   5   6   3 640.230 161.480  21
   5   6   4 237.553 107.522  27
   5  -6   4 58.3714 80.1482  27
   5   6   4 83.6534 110.341  21
   5  -6   4 271.320 155.787  35
   5  -6   5 369.688 108.541  27
   5   6   6 237.434 91.2439  27
   5  -6   6 131.448 79.7748  27
   5   6   7 1102.39 124.933  27
   5  -6   8 164.616 49.3322  27
   5   6   8 182.742 47.7283  27
  -5  -7   8 133.787 43.6461   9
   5  -7  -7 168.380 76.6730  33
  -5  -7   7 249.414 75.7502   9
   5  -7  -6 722.149 131.205  33
   5   7  -6 743.573 95.5442  18
   5  -7  -5 51.8337 104.718  33
   5  -7  -5 89.7637 104.998  32
   5   7  -5-23.2425 72.7974  18
   5  -7  -4 9910.96 548.944  32
   5  -7  -4 10630.8 569.770  34
   5  -7  -4 9313.33 557.826  33
   5  -7  -4 9959.77 489.613   4
   5   7  -4 8464.71 500.295  18
   5  -7  -3 413.079 152.417  33
   5  -7  -3 505.284 159.937  32
   5  -7  -3 486.072 159.191  34
   5  -7  -3 498.213 124.421   4
   5  -7  -3 740.969 140.080  29
   5   7  -3 365.659 125.682  18
   5  -7  -3 415.353 131.240  18
   5  -7  -2 1290.39 203.887  32
   5  -7  -2 1428.72 218.150  34
   5  -7  -2 1180.39 162.638   4
   5  -7  -2 1251.14 191.143  29
   5   7  -2 1029.92 175.083  18
   5  -7  -2 1043.25 173.209  18
   5   7  -1 1964.17 219.683  35
   5  -7  -1 2491.50 266.587  33
   5  -7  -1 2621.63 238.039   4
   5  -7  -1 2134.47 251.962  29
   5  -7  -1 2083.44 257.046  28
   5   7  -1 2568.76 249.118  18
   5  -7  -1 2168.18 231.551  18
   5  -7   0 2427.87 266.627  32
   5   7   0 1669.98 210.191  35
   5  -7   0 2214.64 269.446  34
   5  -7   0 2032.64 256.740  33
   5  -7   0 2002.00 214.873   4
   5  -7   0 2005.59 219.934  18
   5   7   0 1619.22 216.561  18
   5  -7   0 2003.98 249.827  29
   5  -7   0 2163.93 249.147  28
   5   7   1 707.177 153.678  35
   5  -7   1 410.737 158.672  35
   5  -7   1 804.765 182.453  34
   5  -7   1 521.070 161.160  33
   5  -7   1 467.036 177.668  28
   5   7   1 681.014 161.181  18
   5   7   1 886.080 174.134  21
   5   7   2 1009.65 171.080  35
   5  -7   2 1062.05 196.388  35
   5  -7   2 1080.74 187.107  33
   5  -7   2 1291.99 177.109   4
   5   7   2 1140.70 172.856  27
   5  -7   2 1648.35 214.483  28
   5   7   2 1203.40 194.472  21
   5   7   3 2213.63 218.921  35
   5  -7   3 2281.70 243.302  35
   5  -7   3 2618.44 222.300   4
   5  -7   3 2765.15 260.296  28
   5   7   3 2089.01 220.502  27
   5   7   3 2473.05 243.917  21
   5   7   4 248.100 114.751  27
   5  -7   4 233.200 94.5895  27
   5   7   4 331.073 126.992  21
   5  -7   5 672.896 115.682  27
   5   7   6 302.877 93.4723  27
   5  -7   6 503.648 101.327  27
   5   7   7 1500.17 140.394  27
   5  -8  -7 37.1330 61.7692  33
  -5  -8   7 43.9949 58.0409   9
   5  -8  -6 6273.93 343.784  32
   5  -8  -6 6006.56 363.374  33
   5  -8  -5 1343.78 180.617  33
   5  -8  -5 1707.04 186.642  32
   5   8  -5 1443.83 141.957  18
   5  -8  -4 3347.36 286.201  32
   5  -8  -4 3742.39 303.955  34
   5  -8  -4 3625.64 308.446  33
   5  -8  -4 3744.03 241.868   4
   5  -8  -4 2907.47 238.058  29
   5   8  -4 3463.04 249.385  18
   5  -8  -3 811.859 170.047  32
   5  -8  -3 881.366 176.603  34
   5  -8  -3 771.291 134.269   4
   5  -8  -3 790.314 149.216  29
   5   8  -3 574.940 134.744  18
   5  -8  -3 614.254 144.162  18
   5  -8  -2 857.733 179.987  32
   5  -8  -2 1096.68 194.254  34
   5  -8  -2 799.744 143.217   4
   5  -8  -2 758.026 152.001  29
   5   8  -2 600.989 135.529  18
   5  -8  -2 838.040 151.537  18
   5   8  -1-119.818 109.733  35
   5  -8  -1 429.260 153.346  33
   5   8  -1 578.874 135.466   3
   5  -8  -1 262.931 122.613   4
   5  -8  -1 441.712 151.512  29
   5  -8  -1 78.9896 146.773  28
   5   8  -1 350.029 130.127  18
   5   8   0 255.069 120.565  35
   5  -8   0 652.811 163.516  32
   5  -8   0 203.720 140.440  35
   5  -8   0 612.703 183.823  34
   5  -8   0 799.859 212.539  30
   5  -8   0 374.446 144.377  33
   5   8   0 375.467 135.700   3
   5  -8   0 411.850 129.618   4
   5   8   0 340.712 135.051  18
   5  -8   0 579.170 166.111  29
   5  -8   0 457.968 151.956  28
   5   8   1 2659.90 239.983  35
   5  -8   1 2765.42 269.786  35
   5  -8   1 3641.65 304.655  34
   5  -8   1 2896.00 281.161  33
   5  -8   1 3419.09 303.305  28
   5   8   1 3327.96 282.600  21
   5   8   2 3910.09 272.004  35
   5  -8   2 2835.50 276.005  35
   5  -8   2 3247.18 287.674  33
   5  -8   2 3470.29 269.323   4
   5  -8   2 3837.84 311.736  28
   5   8   2 3160.72 270.032  27
   5   8   2 3525.91 291.132  21
   5  -8   3 2590.00 238.503  35
   5  -8   3 2484.15 216.019   4
   5  -8   3 2514.57 252.670  28
   5   8   3 1848.55 211.696  27
   5   8   3 1938.20 215.204  21
   5   8   4 1484.37 177.847  27
   5   8   4 1743.07 186.910  21
   5  -8   5 1132.77 136.397  27
   5  -8   6 2833.64 201.191  27
   5   8   6 2598.44 204.895  27
   5   8   6 2409.67 190.373  23
   5   8   7 196.807 65.8802  27
   5  -8   7 213.390 65.4615  27
   5  -9  -7 101.084 58.6410  33
   5  -9  -7 7.03458 45.9338  18
  -5  -9   7 51.9567 52.4366   9
   5  -9  -6 5429.58 298.297  32
   5  -9  -6 5116.96 314.763  33
  -5  -9   6 4813.62 279.059   9
   5  -9  -5 734.593 146.747  33
   5  -9  -5 442.157 125.184  32
  -5  -9   5 644.773 102.318   9
   5  -9  -4 2506.74 238.989  32
   5  -9  -4 3000.12 255.798  34
   5  -9  -4 2664.12 256.622  33
   5  -9  -4 2274.03 188.921   4
   5  -9  -4 2558.87 207.430  29
   5   9  -4 2644.49 196.894  18
   5  -9  -4 2175.13 209.659  18
   5  -9  -3 38.3136 114.830  32
   5  -9  -3 187.550 131.672  34
   5  -9  -3 75.1807 88.7500   4
   5  -9  -3 79.8382 101.139  29
   5   9  -3 106.252 85.8798  18
   5  -9  -2-41.5338 132.846  32
   5  -9  -2 19.9800 129.111  34
   5  -9  -2 163.348 122.363  33
   5  -9  -2-28.1584 96.2998   4
   5  -9  -2 149.982 114.938  29
   5   9  -2 149.976 104.392  18
   5  -9  -1 2780.59 282.390  30
   5  -9  -1 2506.36 261.708  33
   5  -9  -1 2743.85 243.632   4
   5   9  -1 3258.95 278.167   3
   5  -9  -1 2885.05 278.727  29
   5   9  -1 2992.44 255.434  18
   5   9   0 206.138 99.3109  35
   5  -9   0 417.337 156.580  32
   5  -9   0 219.991 131.816  35
   5  -9   0 348.005 157.008  34
   5  -9   0 408.559 184.747  30
   5  -9   0 409.287 141.918  33
   5   9   0 383.424 134.838   3
   5  -9   0 307.180 132.261   4
   5  -9   0 414.881 158.870  29
   5   9   0 383.186 125.251  18
   5   9   0 379.477 132.474  21
   5   9   1 1439.50 166.177  35
   5  -9   1 1457.47 196.419  35
   5  -9   1 1676.62 220.480  34
   5  -9   1 1564.30 209.718  33
   5  -9   1 1708.34 203.085   4
   5  -9   1 1763.42 220.942  28
   5   9   1 1606.13 199.215  21
   5   9   2 4285.53 285.211  35
   5  -9   2 4570.27 318.411  35
   5  -9   2 4388.78 319.197  33
   5  -9   2 4525.30 310.409   4
   5   9   2 4622.87 319.853  21
   5  -9   2 4445.99 336.936  28
   5   9   2 3680.08 296.871  27
   5  -9   3 2060.48 192.594   4
   5   9   3 1829.79 199.304  27
   5   9   3 1841.14 198.967  21
   5   9   4 534.900 129.602  27
   5   9   5 1582.93 164.151  23
   5  -9   5 2291.65 178.549  27
   5   9   6 285.192 82.8415  27
   5  -9   6 122.643 70.2598  27
   5   9   6 88.9187 65.3451  23
   5   9   7 270.491 65.5850  27
  -5 -10   7 462.091 63.9587   9
   5 -10  -7 487.826 74.7861  33
  -5 -10   6 2819.47 182.291   9
   5 -10  -6 3132.42 199.732  32
   5 -10  -6 2452.33 204.179  33
  -5 -10   5 6098.88 329.112   9
   5 -10  -5 6152.67 366.702  32
   5 -10  -5 6471.23 383.867  33
   5 -10  -4 95.8076 105.322  32
   5 -10  -4 62.7815 107.428  34
   5 -10  -4 168.880 84.8017  29
  -5 -10   4 146.374 74.7584   9
  -5 -10   3 87.2788 70.3998   9
   5 -10  -3 128.815 115.312  33
   5 -10  -3 183.059 131.737  32
   5 -10  -3 53.3009 115.973  34
   5 -10  -3 95.1209 95.9987   4
   5 -10  -3 109.037 103.660  29
   5 -10  -3-47.9675 120.511  28
   5 -10  -3 67.5133 97.5850  19
   5  10  -3 89.7185 78.1014  18
   5 -10  -2 247.987 137.323  34
   5 -10  -2 170.645 115.014  33
   5  10  -2 187.114 107.786   3
   5 -10  -2 80.8364 100.120   4
   5 -10  -2 348.065 128.656  29
   5 -10  -2-119.859 133.755  28
   5  10  -2 92.3367 93.4802  18
   5 -10  -1 60.9914 128.748  32
   5 -10  -1 199.930 155.047  30
   5 -10  -1 56.1304 106.822  33
   5  10  -1 36.9403 99.9064   3
   5 -10  -1 374.859 124.330   4
   5 -10  -1 343.922 144.415  29
   5 -10  -1-159.215 137.202  28
   5  10  -1 130.465 108.476  18
   5 -10   0 16736.5 847.037  32
   5 -10   0 17383.4 853.295  34
   5 -10   0 18352.6 875.221  30
   5 -10   0 16725.0 829.319  33
   5 -10   0 16198.9 797.889   4
   5  10   0 17668.3 849.758   3
   5 -10   0 17070.7 863.021  29
   5  10   0 15548.8 799.067  21
   5 -10   1 532.201 149.227  34
   5 -10   1 297.747 120.420  33
   5 -10   1 653.570 144.713   4
   5  10   1 524.118 134.880  21
   5 -10   2 447.836 155.173  30
   5  10   2 162.660 108.398   3
   5 -10   2 95.4667 105.114   4
   5  10   2 130.969 108.131  21
   5  10   2 46.4298 87.3097  27
   5 -10   3 649.396 125.651   4
   5  10   3 401.749 115.806  27
   5  10   3 655.573 128.816  21
   5  10   4 86.5779 84.4844  27
   5  10   5 2045.53 173.936  23
   5  10   6 9.92172 60.1536  27
   5 -10   6 92.1955 59.8318  27
   5  10   6 27.1786 52.3761  23
   5  10   7 238.462 53.3342  27
  -5 -11   6 1297.46 111.048   9
   5 -11  -6 1308.09 123.700  32
   5 -11  -6 1271.70 133.656  33
   5 -11  -5 3527.34 250.490  28
  -5 -11   5 4030.23 234.657   9
   5 -11  -4 114.655 78.5617  29
   5 -11  -4 102.493 90.0595  28
  -5 -11   4 174.544 69.7036   9
   5 -11  -4 106.928 98.8229  33
   5 -11  -4 59.6196 103.841  32
   5 -11  -4 260.271 122.625  34
  -5 -11   3 60.3703 59.0959   9
   5 -11  -3 275.596 132.667  32
   5 -11  -3 133.171 119.823  34
   5 -11  -3 100.036 105.613  33
   5 -11  -3 179.425 102.307  29
   5 -11  -3 43.8346 99.0849  28
   5 -11  -3 94.3256 96.4347  19
   5 -11  -2 595.983 151.507  34
   5 -11  -2 421.448 149.977  30
   5 -11  -2 498.025 132.622  33
   5  11  -2 626.210 130.104   3
   5 -11  -2 560.371 124.578   4
   5 -11  -2 423.463 128.327  29
   5 -11  -2 439.959 131.359  28
   5 -11  -2 391.597 122.568  19
   5 -11  -1 648.247 159.239  32
   5 -11  -1 371.458 115.430  33
   5 -11  -1 831.800 179.988  30
   5  11  -1 560.094 137.428   3
   5 -11  -1 1027.70 149.724   4
   5 -11  -1 524.738 152.235  29
   5 -11  -1 637.528 144.899  28
   5  11  -1 337.456 116.237  21
   5 -11   0 2746.74 260.206  32
   5 -11   0 2453.64 258.602  34
   5 -11   0 2844.52 274.997  30
   5 -11   0 2387.68 234.511  33
   5 -11   0 2784.46 237.666   4
   5  11   0 2963.84 259.762   3
   5 -11   0 2650.84 269.556  29
   5 -11   0 2438.42 244.166  28
   5  11   0 2259.66 215.780  21
   5 -11   1 1499.95 196.962  34
   5 -11   1 1848.05 192.744   4
   5 -11   1 1841.54 204.764  28
   5  11   1 1368.97 171.193  21
   5 -11   2 1597.63 209.055  30
   5  11   2 1447.99 183.336   3
   5 -11   2 1248.40 162.864   4
   5  11   2 1156.88 156.917  27
   5  11   2 1374.63 161.325  21
   5  11   3 726.054 131.273  27
   5  11   3 959.928 131.899  21
   5  11   4 93.9034 81.3092  27
   5  11   4-11.7577 79.6776  23
   5  11   5 256.268 78.9705  23
   5  11   6 792.862 99.8906  27
   5  11   6 587.823 85.8746  23
  -5 -12   6 229.562 53.1486   9
   5 -12  -6 269.046 62.1539  32
  -5 -12   5 18359.4 809.064   9
   5 -12  -5 20354.7 860.117  32
   5 -12  -5 19895.8 861.499  33
   5 -12  -4 265.234 86.9195  29
   5 -12  -4 11.0304 82.7226  28
  -5 -12   4 195.666 66.9478   9
   5 -12  -4 190.844 107.319  32
   5 -12  -4 208.882 103.484  34
   5 -12  -4 108.077 95.8099  33
  -5 -12   3 139.732 58.4927   9
   5 -12  -3 365.795 130.107  32
   5 -12  -3 229.698 114.677  34
   5 -12  -3 133.494 89.0653  33
   5 -12  -3 126.491 92.7893  29
   5 -12  -3 38.6522 96.5389  28
   5 -12  -3 244.175 100.120  19
   5 -12  -2 655.193 154.816  34
   5 -12  -2 566.716 147.038  30
   5 -12  -2 395.150 116.914  33
   5  12  -2 508.076 119.744   3
   5 -12  -2 350.164 124.460  29
   5 -12  -2 253.852 110.868  28
   5 -12  -2 193.867 93.3333  19
   5  12  -2 218.470 91.9184  21
   5 -12  -1 210.469 121.056  32
   5 -12  -1 298.435 138.039  34
   5 -12  -1 59.7991 99.5251  33
   5 -12  -1 282.097 145.040  30
   5  12  -1 81.8155 87.2719   3
   5 -12  -1 293.614 132.086  29
   5 -12  -1 88.4197 99.9393  28
   5  12  -1-48.3634 100.727  21
   5 -12   0 681.418 165.723  30
   5 -12   0 766.456 154.083  32
   5 -12   0 556.892 151.044  34
   5  12   0 430.520 129.062   3
   5 -12   0 898.919 150.313   4
   5  12   0 557.765 115.455  21
   5 -12   0 589.369 156.215  29
   5 -12   0 627.070 140.472  28
   5 -12   1 3285.77 267.615  34
   5 -12   1 3023.39 252.334  28
   5  12   1 3212.60 233.365  21
   5 -12   2 971.836 165.345  30
   5  12   2 758.550 143.971   3
   5  12   2 803.142 129.438  27
   5  12   2 991.235 126.443  21
   5  12   3 656.903 118.252  27
   5  12   4 110.052 85.0877  27
   5  12   4-54.1331 69.9478  23
   5  12   5-55.2497 57.7183  23
   5  12   6 2555.51 163.569  27
   5  12   6 2278.10 154.786  23
   5 -13  -6 8573.09 394.162  33
  -5 -13   5 2401.79 148.333   9
   5 -13  -5 2595.81 184.808  32
   5 -13  -5 2363.17 177.957  33
   5 -13  -4 693.529 104.714  29
  -5 -13   4 432.651 70.3953   9
   5 -13  -4 838.860 131.424  32
   5 -13  -4 689.232 118.959  34
   5 -13  -4 574.080 110.757  33
   5 -13  -3 347.929 105.088  29
   5 -13  -3 204.887 92.6248  19
   5  13  -3 172.888 63.3267  21
   5 -13  -3 272.696 113.971  32
   5 -13  -3 290.022 119.428  34
   5 -13  -3 394.460 106.987  33
   5  13  -2 818.781 127.882   3
   5 -13  -2 878.513 151.717  29
   5 -13  -2 487.493 114.382  28
   5  13  -2 618.421 104.678  21
   5 -13  -2 985.916 157.253  32
   5 -13  -2 828.962 151.784  34
   5 -13  -2 937.321 151.696  30
   5  13  -1 90.4969 88.2432   3
   5 -13  -1 50.9478 101.752  29
   5 -13  -1 12.9296 87.6141  28
   5  13  -1-58.1666 79.7214  21
   5 -13  -1 80.8294 124.460  30
   5 -13  -1 15.7640 100.825  32
   5 -13  -1 64.5085 116.958  34
   5  13   0 158.356 99.2072   3
   5 -13   0-52.5605 108.584  29
   5 -13   0 118.315 97.5960  28
   5  13   0 19.5148 75.1396  21
   5 -13   0-50.9615 129.868  30
   5 -13   0 29.5194 102.718  32
   5 -13   0 47.8049 107.004  34
   5 -13   1 2839.25 221.958  28
   5  13   1 2220.56 178.732  21
   5  13   2 1040.01 139.267  27
   5  13   2 1579.62 170.596   3
   5 -13   2 1210.43 179.450  30
   5  13   3 459.907 104.630  27
   5  13   4 662.939 105.780  27
  -5 -13  -4 520.514 69.7103  17
   5  13   4 524.054 88.0567  23
   5  13   5 140.589 67.2403  27
   5  13   5 47.7932 49.4567  23
   5  13   6 1315.52 101.282  27
   5 -14  -5 1365.30 121.293  32
   5 -14  -5 1176.94 109.053  33
   5 -14  -4 81.2741 58.5889  29
   5 -14  -4 104.623 81.7585  32
   5 -14  -4 117.081 75.2070  34
   5 -14  -3 1951.91 174.033  29
   5 -14  -3 1688.68 178.806  34
   5 -14  -2 41.7118 93.3578  29
   5  14  -2 12.1613 64.7974   3
   5 -14  -2-82.5914 92.4265  32
   5 -14  -2-123.492 102.623  34
   5 -14  -2 25.8607 93.7768  30
   5 -14  -1 2779.60 242.190  29
   5  14  -1 2706.90 224.258   3
   5 -14  -1 2946.57 236.469  32
   5 -14  -1 2724.47 239.136  34
   5 -14  -1 2961.04 246.676  30
   5 -14   0 2665.78 244.671  29
   5 -14   0 2737.41 207.372  28
   5  14   0 2638.09 222.719   3
   5 -14   0 2399.29 227.183  34
   5 -14   0 2793.67 247.315  30
   5  14   2 1927.90 176.755  27
   5  14   2 2594.28 205.425   3
   5 -14   2 2451.06 215.136  30
   5  14   3 775.056 111.167  27
   5  14   4 93.3567 62.8150  27
   5  14   4 117.473 54.3661  23
   5  14   5 371.209 66.1109  27
   5  14   5 221.333 55.2517  23
   5 -15  -4 438.813 69.5084  29
   5 -15  -4 706.092 95.1585  32
   5 -15  -4 634.689 92.4638  34
   5 -15  -3 2796.10 203.469  29
   5 -15  -3 3166.69 216.662  34
   5 -15  -2 1873.84 179.350  29
   5 -15  -2 1735.86 171.905  32
   5 -15  -2 1866.32 178.178  34
   5 -15  -1 1512.42 173.785  29
   5  15  -1 1565.58 157.533   3
   5 -15  -1 1710.20 167.917  32
   5 -15  -1 1443.63 166.308  34
   5 -15  -1 1573.99 176.070  30
   5 -15   0 166.119 102.800  29
   5  15   0 62.4020 74.8361   3
   5 -15   0 27.0124 97.9952  30
   5 -15   0 86.0798 87.8052  34
   5  15   1 4014.81 269.159   3
   5  15   3-35.7865 53.0043  27
  -5 -15  -3-52.6447 57.3397  17
   5  15   4 334.731 68.7107  27
   5  15   4 460.178 71.4929  23
   5 -16  -4 356.646 61.6551  32
   5 -16  -3 4942.88 284.032  29
   5 -16  -3 5587.90 296.175  32
   5 -16  -3 5907.77 299.523  34
   5 -16  -2 2432.00 192.388  29
  -5 -16   2 2530.17 167.113  17
   5 -16  -2 2919.51 195.953  32
   5 -16  -2 2534.05 193.052  34
   5 -16  -1 1581.46 162.666  29
   5  16  -1 1534.70 144.344   3
   5 -16  -1 1773.67 162.567  34
   5 -16  -1 1991.74 172.242  30
   5  16   0 1430.87 142.246   3
  -5 -16   0 1390.97 130.331  17
   5 -16   0 1324.84 141.271  34
   5 -16   0 1380.40 156.339  30
  -5 -16  -1 186.080 71.4859  17
   5  16   1 154.540 65.5361   3
  -5 -16  -2 3596.72 205.808  17
   5  16   3 56.7198 47.6526  27
   5 -17  -3 280.049 60.8586  34
   5 -17  -2 3662.72 203.121  29
  -5 -17   2 2628.49 161.492  17
   5 -17  -1 134.338 67.9463  34
  -5 -17   0 963.420 98.6206  17
  -5 -17  -1 735.436 85.1063  17
  -5 -17  -2 532.313 65.6979  17
  -5 -18   0 40.0392 40.1562  17
   6   0  -3-7.32945 51.0476  18
   6   0  -3-95.1456 65.8967  35
   6   0  -2-69.2148 59.6667  21
   6   0  -2-43.5971 75.6136  35
   6   0  -1-58.1296 60.5382   4
   6   0  -1-50.3110 72.3226  21
   6   0  -1-104.124 86.0922  35
   6   0   0 765.275 99.5094   4
   6   0   0 831.341 109.987  21
   6   0   0 796.212 118.898  35
   6   0   1-97.0284 68.5350   4
   6   0   1 81.0056 69.4310  21
   6   0   1 111.028 87.0361  35
   6   1  -3 1202.96 105.388  18
   6   1  -3 984.830 96.3899  21
   6   1  -3 772.895 93.0694  35
   6  -1  -3 631.858 93.9348  35
   6  -1  -2 268.881 54.4631  28
   6   1  -2 246.721 73.0860  18
   6   1  -2 250.890 76.6868  21
   6   1  -2 231.743 75.8032  35
   6  -1  -2 169.719 80.0798  35
   6   1  -1 79.3494 57.1947   4
   6  -1  -1 7.24125 57.4132   4
   6  -1  -1 143.613 53.6921  28
   6  -1  -1 198.792 75.3038  18
   6   1  -1 70.2233 73.1581  21
   6   1  -1 90.6545 81.2374  35
   6  -1  -1 115.338 89.6313  35
   6   1   0-30.7410 69.1582   4
   6  -1   0-30.8179 64.5184   4
   6   1   0 35.4739 71.1040  21
   6   1   0 46.1985 78.7438  35
   6  -1   0 126.137 84.5701  35
   6  -1   1 660.928 91.0959   4
   6   1   1 763.169 104.061  21
   6   1   1 750.934 110.632  35
   6  -1   1 867.855 119.294  35
   6   2  -3 1600.05 122.533  18
   6   2  -3 1528.49 123.422  21
   6   2  -3 1355.54 112.915  35
   6  -2  -3 1511.82 127.668  35
   6  -2  -2 783.917 88.2998  28
   6   2  -2 1162.42 116.227  18
   6  -2  -2 1000.57 108.922  18
   6   2  -2 757.685 103.506  21
   6   2  -2 942.819 105.527  35
   6  -2  -2 1105.39 122.606  35
   6   2  -1 191.393 61.7027   4
   6  -2  -1 278.721 69.6369   4
   6  -2  -1 275.456 66.1022  28
   6  -2  -1 223.061 72.3551  18
   6   2  -1 106.906 72.8569  21
   6   2  -1 234.603 82.1882  35
   6  -2  -1 284.961 93.0617  35
   6   2   0-90.7689 64.5022   4
   6  -2   0-83.6725 62.9751   4
   6   2   0 9.00398 71.7546  21
   6   2   0-43.0792 72.1843  35
   6  -2   0-19.1336 78.7012  35
   6   2   1 138.713 68.0031   4
   6  -2   1 182.915 69.7672   4
   6   2   1 275.741 85.9228  21
   6   2   1 678.362 98.9518  35
   6  -2   1 568.925 104.669  35
   6  -3  -3 1351.26 104.886  28
   6   3  -3 1497.15 113.246  18
   6  -3  -3 1315.06 111.392  18
   6  -3  -2 6.68885 48.5185  28
   6   3  -2 76.8239 57.8909  18
   6  -3  -2 157.794 63.3038  18
   6   3  -2-52.3106 58.2397  35
   6   3  -1-20.6592 56.2797   4
   6  -3  -1-55.7630 56.2495   4
   6  -3  -1 42.7763 57.5325  28
   6  -3  -1-39.3086 57.0167  18
   6   3  -1 52.1143 62.3462  35
   6   3   0-81.0096 62.7707   4
   6  -3   0 7.42794 58.7843   4
   6   3   0 46.5167 68.6856  35
   6  -3   1 2257.94 158.011   4
   6   3   1 2589.93 167.950  35
   6  -4  -3 1529.38 114.579  28
   6  -4  -3 1413.19 111.309  18
   6   4  -3 1885.49 129.179  21
   6  -4  -3 1968.18 128.842  33
   6  -4  -2-27.0498 50.2114  28
   6   4  -2 23.0723 60.0506  21
   6  -4  -2 133.422 61.6987  33
   6   4  -1 382.669 71.8664   4
   6  -4  -1 624.043 82.1918   4
   6  -4  -1 594.931 83.0684  28
   6   4  -1 580.063 95.1549  21
   6   4  -1 517.084 75.2142  35
   6  -4  -1 745.040 102.438  35
   6   4   0 743.655 95.1454   4
   6  -4   0 860.222 97.9255   4
   6   4   0 939.285 113.248  21
   6   4   0 960.517 98.7262  35
   6  -4   0 959.346 112.759  35
   6   4   1 163.619 75.4470  21
   6  -4   1 203.627 76.2170  35
   6   5  -3 85.1228 46.0646  21
   6  -5  -3 182.726 49.1971  33
   6  -5  -2-34.4428 55.9780  35
   6  -5  -2 74.4930 56.5730  33
   6   5  -2 35.2570 54.3247  21
   6  -5  -2 150.492 56.4352  28
   6  -5  -1-91.0798 69.3509  35
   6   5  -1-23.3313 63.1604  21
   6   5   0 55.6595 66.2306  21
   6  -5   0 69.0783 64.6995  35
   6   5   1 4956.69 274.874  21
   6  -5   1 5360.32 277.077  35
   6  -6  -2-5.64099 46.4274  35
   6  -6  -2 142.648 56.5767  33
   6   6  -2-6.15251 44.6612  21
   6  -6  -2 140.265 50.4946  28
   6  -6  -1 70.4384 54.4155  35
   6   6  -1 76.1735 53.8470  21
   6  -6  -1 188.954 57.9890  28
   6   6   0 199.482 62.5579  21
   6  -6   0 339.200 69.9675  35
   6   6   1 218.120 63.4485  21
   6  -7  -2 339.208 57.9884  28
   6  -7  -1 526.937 71.9283  28
   6   7  -1 301.854 58.3144  21
   6   7   0 42.3102 49.7295  21
   6   7   1-11.5048 42.7013  21
   0   0   0    0.00    0.00   0
TITL GSY_1_2_0918_auto in P2(1)/n
REM P2(1)/n (#14 in standard setting)
CELL 1.54184   4.912548  24.074592  11.578110  90.0000  90.2097  90.0000
ZERR    6.00   0.000092   0.000557   0.000240   0.0000   0.0020   0.0000
LATT  1
SYMM -x+1/2, y+1/2,-z+1/2
SFAC C H N O
UNIT 66.00 60.00 6.00 6.00
REM  CrysAlisPro recorded range (K): Min=299.8; max=299.9; aver:299.9
TEMP 27
TREF
HKLF 4
END
;
_shelx_hkl_checksum     58005
_shelx_res_file
;
TITL gsy_1_2_0918_auto_a.res in P2(1)/n
    gsy_1_2_0918_auto.res
    created by SHELXL-2018/3 at 11:01:58 on 18-Sep-2025
REM Old TITL GSY_1_2_0918_auto in P2(1)/n
REM SHELXT solution in P2(1)/n: R1 0.227, Rweak 0.134, Alpha 0.021
REM <I/s> 0.539 for 76 systematic absences, Orientation as input
REM Formula found by SHELXT: C17 N2 O2
CELL 1.54184 4.9122 24.0804 11.5773 90 90.22 90
ZERR 4 0.0001 0.0006 0.0002 0 0.002 0
LATT 1
SYMM 0.5-X,0.5+Y,0.5-Z
SFAC C H N O
UNIT 68 56 8 8
L.S. 10 0 0
PLAN  5
SIZE 0.07 0.08 0.2
TEMP 27
CONF
BOND
list 4
MORE -1
BOND $H
fmap 2 53
ACTA
REM <olex2.extras>
REM <HklSrc "%.\\GSY_1_2_0918_auto.hkl">
REM </olex2.extras>
WGHT    0.060500    0.166300
EXTI    0.004267
FVAR      10.39983
O1    4    0.860709    0.500070    0.648248    11.00000    0.04902    0.06449 =
         0.04981   -0.00056    0.00728   -0.01562
AFIX 147
H1    2    0.972645    0.514724    0.605628    11.00000   -1.50000
AFIX   0
O2    4    0.761843    0.454161    0.486826    11.00000    0.04872    0.06477 =
         0.04493    0.00162    0.00836   -0.01311
N1    3    0.150391    0.365533    0.672756    11.00000    0.04682    0.05308 =
         0.04681    0.00463    0.00812   -0.00566
N2    3    0.366447    0.376718    0.496956    11.00000    0.04872    0.06061 =
         0.04503   -0.00087    0.00841   -0.01255
AFIX  43
H2    2    0.493564    0.394442    0.461808    11.00000   -1.20000
AFIX   0
C1    1    0.336106    0.391151    0.609583    11.00000    0.03826    0.04799 =
         0.04393    0.00627    0.00353    0.00020
C2    1    0.506189    0.434778    0.657294    11.00000    0.03625    0.04931 =
         0.04261    0.00650    0.00235    0.00022
C3    1    0.465005    0.449927    0.769297    11.00000    0.04439    0.05663 =
         0.04504    0.00219    0.00172   -0.00590
AFIX  43
H3    2    0.571032    0.478019    0.801326    11.00000   -1.20000
AFIX   0
C4    1    0.265075    0.423926    0.837697    11.00000    0.04381    0.05873 =
         0.04297    0.00623    0.00468    0.00033
C5    1    0.211459    0.437875    0.953475    11.00000    0.06534    0.08447 =
         0.04696   -0.00485    0.00929   -0.01111
AFIX  43
H5    2    0.306527    0.466831    0.988248    11.00000   -1.20000
AFIX   0
C6    1    0.020750    0.409212    1.015284    11.00000    0.06933    0.09136 =
         0.04580    0.00402    0.01642   -0.00199
AFIX  43
H6    2   -0.013247    0.418603    1.091801    11.00000   -1.20000
AFIX   0
C7    1   -0.121892    0.366067    0.963465    11.00000    0.05840    0.07510 =
         0.05757    0.01492    0.01941   -0.00085
AFIX  43
H7    2   -0.249664    0.346493    1.006340    11.00000   -1.20000
AFIX   0
C8    1   -0.078801    0.351803    0.851320    11.00000    0.05415    0.05839 =
         0.05839    0.00835    0.01343   -0.00657
AFIX  43
H8    2   -0.177882    0.322935    0.818292    11.00000   -1.20000
AFIX   0
C9    1    0.116372    0.380745    0.784658    11.00000    0.04195    0.05050 =
         0.04596    0.00793    0.00633    0.00387
C10   1    0.227172    0.337930    0.427286    11.00000    0.04571    0.05149 =
         0.05073   -0.00242    0.00066    0.00038
C11   1    0.296173    0.337517    0.310002    11.00000    0.04980    0.05555 =
         0.05058   -0.00382    0.00048    0.00922
C12   1    0.166290    0.299688    0.237743    11.00000    0.07141    0.06267 =
         0.05501   -0.01051   -0.00632    0.01231
AFIX  43
H12   2    0.212688    0.298684    0.159966    11.00000   -1.20000
AFIX   0
C13   1   -0.030350    0.263443    0.278369    11.00000    0.07468    0.05662 =
         0.08033   -0.01406   -0.01978    0.00103
AFIX  43
H13   2   -0.116345    0.238710    0.228478    11.00000   -1.20000
AFIX   0
C14   1   -0.096068    0.264634    0.393297    11.00000    0.06664    0.06076 =
         0.08016   -0.00294   -0.00604   -0.01332
AFIX  43
H14   2   -0.228135    0.240482    0.421178    11.00000   -1.20000
AFIX   0
[truncated: 1,359 more chars]
