# Supplementary material for: 2-[(2-Methyl­phen­yl)amino]­quinoline-3-carb­oxy­lic acid
Source: IUCrdata. 2026 May 29;11(Pt 5):x260554. doi: 10.1107/S2414314626005547 (PMC13238996; doi:10.1107/S2414314626005547)
Supplement: Supplementary file 2 [file x-11-x260554-Isup3.hkl]

data_I                                                                          
_shelx_title ' gsy_1_2_0918_auto_a.res in P2(1)/n'                              
_shelx_refln_list_code          4                                               
_shelx_F_calc_maximum      105.01                                               
_exptl_crystal_F_000       584.00                                               
_reflns_d_resolution_high  0.7894                                               
                                                                                
loop_                                                                           
 _space_group_symop_operation_xyz                                               
 'x, y, z'                                                                      
 '-x+1/2, y+1/2, -z+1/2'                                                        
 '-x, -y, -z'                                                                   
 'x-1/2, -y-1/2, z-1/2'                                                         
                                                                                
_cell_length_a     4.9122                                                       
_cell_length_b    24.0804                                                       
_cell_length_c    11.5773                                                       
_cell_angle_alpha  90.000                                                       
_cell_angle_beta   90.220                                                       
_cell_angle_gamma  90.000                                                       
                                                                                
_shelx_F_squared_multiplier     1.000                                           
                                                                                
loop_                                                                           
 _refln_index_h                                                                 
 _refln_index_k                                                                 
 _refln_index_l                                                                 
 _refln_F_squared_calc                                                          
 _refln_F_squared_meas                                                          
 _refln_F_squared_sigma                                                         
 _refln_observed_status                                                         
   2   0   0        192.15        180.09         9.01 o                         
   4   0   0         83.16         84.94         2.22 o                         
   6   0   0          7.34          7.36         0.58 o                         
   1   1   0        115.86        106.26         2.39 o                         
   2   1   0        380.35        339.18        10.78 o                         
   3   1   0        428.95        413.78         9.16 o                         
   4   1   0         24.72         25.25         0.76 o                         
   5   1   0         99.21        104.72         2.66 o                         
   6   1   0          0.41          0.22         0.30 o                         
   0   2   0       1710.91       1646.25        63.39 o                         
   1   2   0       7993.07       8266.38       158.15 o                         
   2   2   0        675.29        660.74        19.57 o                         
   3   2   0          7.47          7.92         0.80 o                         
   4   2   0        100.01        103.69         1.72 o                         
   5   2   0         36.76         36.37         1.26 o                         
   6   2   0          0.24         -0.29         0.29 o                         
   1   3   0       2239.57       2246.94        43.36 o                         
   2   3   0          8.68          8.50         0.74 o                         
   3   3   0         65.81         70.91         3.29 o                         
   4   3   0         18.92         16.63         0.69 o                         
   5   3   0          0.25         -0.53         0.53 o                         
   6   3   0          0.00         -0.09         0.34 o                         
   0   4   0       6678.96       6976.83       267.69 o                         
   1   4   0        587.90        615.27        12.19 o                         
   2   4   0          0.31          1.29         0.50 o                         
   3   4   0        428.51        436.96        11.42 o                         
   4   4   0         83.20         86.57         1.88 o                         
   5   4   0          1.61          0.47         0.56 o                         
   6   4   0          7.82          8.25         0.42 o                         
   1   5   0       3293.11       3182.32        61.70 o                         
   2   5   0          2.27          0.64         0.80 o                         
   3   5   0         26.32         30.11         3.87 o                         
   4   5   0         30.34         29.70         0.94 o                         
   5   5   0         19.15         20.05         0.84 o                         
   6   5   0          0.01          0.58         0.43 o                         
   0   6   0        179.14        172.00         7.86 o                         
   1   6   0       1864.52       1795.45        31.31 o                         
   2   6   0        901.06        918.62        23.03 o                         
   3   6   0         53.01         52.93         3.85 o                         
   4   6   0        147.29        150.73         2.38 o                         
   5   6   0         27.47         26.60         0.92 o                         
   6   6   0          2.32          2.59         0.65 o                         
   1   7   0         66.02         70.03         2.04 o                         
   2   7   0        380.49        349.37         9.13 o                         
   3   7   0         75.18         79.78         4.82 o                         
   4   7   0         64.94         68.80         1.34 o                         
   5   7   0         17.64         18.57         0.73 o                         
   6   7   0          1.05          0.39         0.46 o                         
   0   8   0       1219.17       1032.59        41.39 o                         
   1   8   0        939.69        919.80        18.64 o                         
   2   8   0        398.36        393.51        10.28 o                         
   3   8   0          3.79          2.12         0.68 o                         
   4   8   0       1204.60       1211.20        13.64 o                         
   5   8   0          3.27          4.17         0.42 o                         
   1   9   0       1276.30       1219.31        24.48 o                         
   2   9   0        380.82        383.85        24.57 o                         
   3   9   0         36.29         32.83         2.20 o                         
   4   9   0        142.75        150.85         2.38 o                         
   5   9   0          2.13          3.18         0.38 o                         
   0  10   0       1471.93       1555.81        61.95 o                         
   1  10   0        470.75        501.65        10.84 o                         
   2  10   0        259.11        238.97         8.77 o                         
   3  10   0        331.23        333.34         5.35 o                         
   4  10   0        199.13        192.87         2.94 o                         
   5  10   0        145.13        156.94         2.74 o                         
   1  11   0         65.28         47.20         2.97 o                         
   2  11   0        228.99        204.92         5.34 o                         
   3  11   0        131.92        114.61         2.12 o                         
   4  11   0         24.76         24.32         0.84 o                         
   5  11   0         24.43         24.15         0.77 o                         
   0  12   0       1005.40        974.53        40.28 o                         
   1  12   0         51.18         50.57         3.22 o                         
   2  12   0          1.24          5.65         1.41 o                         
   3  12   0        251.13        246.70         4.16 o                         
   4  12   0         35.91         38.59         1.05 o                         
   5  12   0          5.40          6.03         0.47 o                         
   1  13   0        675.86        669.00        17.10 o                         
   2  13   0         45.18         38.42         1.88 o                         
   3  13   0         22.69         23.28         0.92 o                         
   4  13   0         16.31         15.98         0.73 o                         
   5  13   0          0.40          0.39         0.35 o                         
   0  14   0        111.82        119.36         7.51 o                         
   1  14   0         15.95          9.83         1.33 o                         
   2  14   0         54.54         63.17         4.16 o                         
   3  14   0        574.03        559.79         7.87 o                         
   4  14   0         25.26         25.54         0.94 o                         
   5  14   0         19.64         24.53         0.94 o                         
   1  15   0         32.24         28.74         2.20 o                         
   2  15   0          7.03          6.61         0.61 o                         
   3  15   0        579.29        584.08         9.30 o                         
   4  15   0          2.72          1.63         0.50 o                         
   5  15   0          0.06          0.77         0.41 o                         
   0  16   0        728.03        786.51        34.29 o                         
   1  16   0         93.92        103.00         4.54 o                         
   2  16   0        150.30        144.58         2.97 o                         
   3  16   0         54.77         51.77         1.76 o                         
   4  16   0         50.18         53.48         2.07 o                         
   5  16   0         11.56         12.79         0.65 o                         
   1  17   0         87.56         88.57         1.98 o                         
   2  17   0         42.44         41.70         1.24 o                         
   3  17   0         93.73         98.96         2.40 o                         
   4  17   0          6.00          5.87         0.75 o                         
   5  17   0          7.07          8.91         0.91 o                         
   0  18   0         75.40         84.78         4.72 o                         
   1  18   0        119.62        128.72         3.42 o                         
   2  18   0         36.25         37.31         1.08 o                         
   3  18   0         68.45         71.10         2.10 o                         
   4  18   0          0.01          0.00         0.64 o                         
   5  18   0          0.10          0.37         0.37 o                         
   1  19   0         46.18         48.20         1.57 o                         
   2  19   0          9.03          9.16         0.57 o                         
   3  19   0          6.57          6.17         0.61 o                         
   4  19   0         26.86         35.86         2.72 o                         
   0  20   0         40.27         48.87         2.60 o                         
   1  20   0        421.78        461.37         8.06 o                         
   2  20   0          0.97          0.42         0.44 o                         
   3  20   0         16.66         18.35         1.10 o                         
   4  20   0          1.70          1.99         0.49 o                         
   1  21   0        249.14        265.45         4.81 o                         
   2  21   0          0.42         -0.10         0.51 o                         
   3  21   0          5.14          7.28         0.74 o                         
   4  21   0          3.75          2.98         0.42 o                         
   0  22   0          3.20          2.18         0.79 o                         
   1  22   0         12.85         13.51         0.90 o                         
   2  22   0          2.79          2.23         0.61 o                         
   3  22   0         31.19         40.45         6.22 o                         
   4  22   0          8.49         10.16         0.78 o                         
   1  23   0          2.83          4.34         0.65 o                         
   2  23   0         19.24         22.46         1.20 o                         
   3  23   0         20.40         26.24         1.33 o                         
   4  23   0         10.53          6.54         0.53 o                         
   0  24   0         99.76        111.09        13.01 o                         
   1  24   0         40.13         43.89         1.66 o                         
   2  24   0         50.79         53.65         1.83 o                         
   3  24   0         13.24         14.97         1.18 o                         
   1  25   0         23.14         23.05         1.04 o                         
   2  25   0          8.11          8.03         0.71 o                         
   3  25   0         12.27         12.75         0.99 o                         
   0  26   0         86.00        100.10         3.93 o                         
   1  26   0         15.99         17.11         0.81 o                         
   2  26   0         12.88         12.33         0.91 o                         
   3  26   0          3.50          3.58         0.53 o                         
   1  27   0          6.21          6.23         0.61 o                         
   2  27   0          3.09          3.10         0.66 o                         
   0  28   0         21.01         24.09         1.92 o                         
   1  28   0          2.52          2.64         0.55 o                         
   2  28   0         10.33          7.71         0.57 o                         
   1  29   0          4.53          3.70         0.57 o                         
   0  30   0         34.89         18.78         1.42 o                         
   1  30   0          5.41          2.44         0.36 o                         
  -5   0   1          0.75          1.90         1.38 o                         
  -3   0   1        227.45        223.86         7.73 o                         
  -1   0   1       1189.67       1005.24        22.75 o                         
   1   0   1        718.57        699.34        22.14 o                         
   3   0   1          5.31          3.56         0.99 o                         
   5   0   1          5.91          5.58         0.71 o                         
  -6   1   1          1.32          0.91         0.23 o                         
  -5   1   1          0.26         -0.25         0.80 o                         
  -4   1   1          3.20          3.40         0.43 o                         
  -3   1   1        253.56        253.71         6.07 o                         
  -2   1   1       1489.26       1421.87        32.65 o                         
  -1   1   1       1065.00        961.58        16.89 o                         
   0   1   1       3792.04       3953.19       107.26 o                         
   1   1   1        336.94        298.87         5.52 o                         
   2   1   1        226.07        215.12        10.11 o                         
   3   1   1          1.52          0.97         0.56 o                         
   4   1   1         20.31         18.94         0.72 o                         
   5   1   1         62.80         65.07         1.76 o                         
   6   1   1          6.40          6.97         0.48 o                         
  -6   2   1          2.33          2.14         0.25 o                         
  -5   2   1          1.70          1.23         0.66 o                         
  -4   2   1        207.05        218.59         3.49 o                         
  -3   2   1        501.36        497.55        10.84 o                         
  -2   2   1         15.53         16.44         1.01 o                         
  -1   2   1        580.20        478.48        11.15 o                         
   0   2   1       2314.22       2308.13        62.71 o                         
   1   2   1       1677.38       1630.13         8.86 o                         
   2   2   1         41.79         31.33         2.75 o                         
   3   2   1          4.90          3.75         0.76 o                         
   4   2   1         17.25         18.42         0.75 o                         
   5   2   1         55.83         60.27         1.46 o                         
   6   2   1          2.93          3.79         0.98 o                         
  -6   3   1          0.00         -0.05         0.24 o                         
  -5   3   1         23.33         28.09         1.34 o                         
  -4   3   1          0.47          0.48         0.43 o                         
  -3   3   1       1093.95       1066.53        25.15 o                         
  -2   3   1        352.19        347.30         7.56 o                         
  -1   3   1       2204.21       2183.72        48.92 o                         
   0   3   1         18.22         21.99         1.02 o                         
   1   3   1        601.36        506.35        20.91 o                         
   2   3   1        106.74        106.81         6.24 o                         
   3   3   1        275.02        266.29        11.91 o                         
   4   3   1          3.88          3.56         0.39 o                         
   5   3   1        325.49        344.70         6.33 o                         
   6   3   1         20.53         22.43         1.54 o                         
  -6   4   1          5.89          5.30         0.34 o                         
  -5   4   1         21.24         21.58         1.34 o                         
  -4   4   1        146.03        147.59         2.45 o                         
  -3   4   1        114.79         95.28         4.39 o                         
  -2   4   1         10.54          7.77         0.65 o                         
  -1   4   1       2193.43       2064.01        46.36 o                         
   0   4   1      11026.41      11708.61       448.95 o                         
   2   4   1        622.38        643.46        27.39 o                         
   3   4   1         73.45         77.50         4.57 o                         
   4   4   1        149.13        152.57         2.38 o                         
   5   4   1        217.42        235.32         4.23 o                         
   6   4   1          0.64          1.70         0.50 o                         
  -6   5   1          0.22         -0.43         0.43 o                         
  -5   5   1          1.00          0.73         0.51 o                         
  -4   5   1         95.74         98.83         1.94 o                         
  -3   5   1        201.83        198.36         7.91 o                         
  -2   5   1        251.33        244.25         6.36 o                         
  -1   5   1        389.30        370.12         7.88 o                         
   0   5   1       3516.29       3425.48       132.13 o                         
   2   5   1        889.58        167.75       421.23 o                         
   4   5   1         52.81         53.61         1.12 o                         
   5   5   1         88.74         90.48         1.87 o                         
   6   5   1         46.12         47.78         1.87 o                         
  -6   6   1          1.48          1.04         0.34 o                         
  -5   6   1          8.73          9.17         0.73 o                         
  -4   6   1        448.15        447.16         6.62 o                         
  -3   6   1          0.02         -0.02         1.01 o                         
  -2   6   1        194.23        183.97         5.01 o                         
  -1   6   1       2070.15       2066.73        40.47 o                         
   0   6   1        381.62        421.64        17.43 o                         
   1   6   1       9209.41       9453.81       363.98 o                         
   2   6   1        311.73        327.04        19.41 o                         
   4   6   1        360.16        364.85         4.58 o                         
   5   6   1         52.05         54.65         1.35 o                         
   6   6   1          1.05          2.02         0.59 o                         
  -6   7   1          4.20          3.90         1.04 o                         
  -5   7   1         22.16         21.31         0.88 o                         
  -4   7   1         59.45         55.97         1.27 o                         
  -3   7   1        176.43        167.02         7.09 o                         
  -2   7   1        639.97        651.94        17.52 o                         
  -1   7   1        253.63        240.52         6.55 o                         
   0   7   1        344.39        314.12         9.66 o                         
   1   7   1       2757.63       2524.38        99.20 o                         
   2   7   1        667.20        665.09        19.62 o                         
   4   7   1         23.54         21.65         0.73 o                         
   5   7   1          5.93          6.18         0.58 o                         
   6   7   1          0.00         -0.11         0.39 o                         
  -5   8   1          2.41          2.68         0.69 o                         
  -4   8   1          0.28          0.23         0.38 o                         
  -3   8   1         68.61         67.13         3.78 o                         
  -2   8   1          8.37         19.69         1.67 o                         
  -1   8   1        110.65        112.20         3.74 o                         
   0   8   1        671.49        618.01        18.04 o                         
   1   8   1        699.82        708.85        29.91 o                         
   2   8   1       2180.77       2186.03        60.96 o                         
   3   8   1          3.23          0.98         0.64 o                         
   4   8   1         31.56         28.80         0.91 o                         
   5   8   1         29.88         28.75         1.43 o                         
  -5   9   1         21.56         26.55         1.00 o                         
  -4   9   1         15.46         12.62         0.62 o                         
  -3   9   1        292.89        284.98         5.97 o                         
  -2   9   1         52.50         48.79         4.32 o                         
  -1   9   1        146.23        138.74         3.76 o                         
   0   9   1        273.53        232.54         7.74 o                         
   1   9   1       1049.72       1096.28        45.07 o                         
   2   9   1        159.18        166.12        17.74 o                         
   3   9   1          2.32          1.79         0.58 o                         
   4   9   1        693.51        702.13         8.50 o                         
   5   9   1         14.90         14.74         0.70 o                         
  -5  10   1          0.05          1.15         0.46 o                         
  -4  10   1        101.82        102.30         2.14 o                         
  -3  10   1         40.85         41.20         1.19 o                         
  -2  10   1        217.46        221.80        12.15 o                         
  -1  10   1          4.78          3.82         0.62 o                         
   0  10   1          0.23          1.22         1.02 o                         
   1  10   1        288.05        298.80        14.67 o                         
   2  10   1        541.72        559.85        24.10 o                         
   3  10   1        113.49        113.46         2.18 o                         
   4  10   1        186.69        186.78         3.28 o                         
   5  10   1          4.32          4.73         0.63 o                         
  -5  11   1          4.91          6.02         0.60 o                         
  -4  11   1          0.04          0.19         0.44 o                         
  -3  11   1         76.48         70.15         2.47 o                         
  -2  11   1        105.48        105.84         3.67 o                         
  -1  11   1         60.46         67.02         2.44 o                         
   0  11   1        341.15        374.04        12.01 o                         
   1  11   1        627.66        639.10        28.18 o                         
   2  11   1        836.80        813.59        23.57 o                         
   3  11   1        523.15        507.82         6.86 o                         
   4  11   1        213.79        211.96         5.11 o                         
   5  11   1         13.75         15.22         1.10 o                         
  -5  12   1          1.10          1.30         0.39 o                         
  -4  12   1         16.59         18.22         0.94 o                         
  -3  12   1        640.14        638.12         9.52 o                         
  -2  12   1          4.41          6.19         0.89 o                         
  -1  12   1         91.33         98.28         3.21 o                         
   0  12   1        182.99        194.92         7.20 o                         
   1  12   1        437.45        452.09        21.25 o                         
   2  12   1        114.83        114.32         3.97 o                         
   3  12   1         81.87         83.34         1.46 o                         
   4  12   1         27.75         26.75         0.90 o                         
   5  12   1         27.30         29.37         1.33 o                         
  -5  13   1          0.14          0.30         0.34 o                         
  -4  13   1         38.69         36.88         1.31 o                         
  -3  13   1        587.98        579.55         8.74 o                         
  -2  13   1         27.86         31.96         2.98 o                         
  -1  13   1        146.24        142.74         6.25 o                         
   0  13   1        588.24        632.67        19.78 o                         
   1  13   1          2.50          2.51         1.58 o                         
   2  13   1        126.32        131.86         4.47 o                         
   3  13   1         86.82         86.90         1.86 o                         
   4  13   1         41.94         44.89         1.52 o                         
   5  13   1         22.74         23.13         2.86 o                         
  -5  14   1         24.77         26.12         0.98 o                         
  -4  14   1         56.01         58.16         1.42 o                         
  -3  14   1        619.36        638.15         9.42 o                         
  -2  14   1         12.55         10.64         0.81 o                         
  -1  14   1          4.57          4.47         1.27 o                         
   0  14   1        563.28        612.96        19.55 o                         
   1  14   1         19.59         15.09         2.83 o                         
   2  14   1          2.96          4.51         0.65 o                         
   3  14   1         16.82         15.07         0.74 o                         
   4  14   1         37.83         40.03         1.66 o                         
  -5  15   1         10.84         14.48         0.69 o                         
  -4  15   1          7.54          6.73         0.65 o                         
  -3  15   1         46.41         41.32         1.96 o                         
  -2  15   1        180.16        186.94         3.59 o                         
  -1  15   1         16.56         15.18         2.04 o                         
   0  15   1        111.58        130.23         6.14 o                         
   1  15   1        197.89        207.52        12.43 o                         
   2  15   1        917.16        940.06        17.94 o                         
   3  15   1          6.96          5.31         0.58 o                         
   4  15   1         19.20         20.76         1.15 o                         
   5  15   1         31.74         37.13         2.49 o                         
  -5  16   1         14.46         15.90         0.87 o                         
  -4  16   1         14.57         14.62         1.01 o                         
  -3  16   1          4.26          3.22         0.48 o                         
  -2  16   1        239.89        238.65         4.42 o                         
  -1  16   1        198.59        207.34         8.80 o                         
   0  16   1         60.28         58.66         4.63 o                         
   1  16   1         64.80         77.64         3.93 o                         
   2  16   1        212.73        214.90         4.24 o                         
   3  16   1          7.36          7.43         0.63 o                         
   4  16   1          3.66          1.72         0.89 o                         
   5  16   1          0.94          1.57         0.45 o                         
  -5  17   1          2.08          1.24         0.63 o                         
  -4  17   1          0.03         -0.51         0.51 o                         
  -3  17   1         31.55         36.02         1.27 o                         
  -2  17   1         93.61         97.55         2.28 o                         
  -1  17   1          0.32          1.54         0.39 o                         
   0  17   1        277.23        292.69        12.23 o                         
   1  17   1         92.72         97.73         2.58 o                         
   2  17   1          0.07         -0.21         0.41 o                         
   3  17   1          1.99          1.68         0.48 o                         
   4  17   1         68.47         77.08         4.88 o                         
   5  17   1          7.03          6.80         0.79 o                         
  -4  18   1          0.12          0.01         0.60 o                         
  -3  18   1         12.27         11.50         0.70 o                         
  -2  18   1          4.97          5.68         0.64 o                         
  -1  18   1         14.76         12.22         0.89 o                         
   0  18   1          1.60          1.71         0.69 o                         
   1  18   1          5.00          5.34         0.75 o                         
   2  18   1        243.33        249.65         4.49 o                         
   3  18   1         34.10         34.71         1.35 o                         
   4  18   1         13.80         13.83         1.90 o                         
  -4  19   1          0.03          0.07         0.56 o                         
  -3  19   1         14.69         14.76         0.81 o                         
  -2  19   1        416.64        426.36         8.83 o                         
  -1  19   1         32.94         34.33         1.35 o                         
   0  19   1         88.62         93.88         3.52 o                         
   1  19   1         98.51        103.95         3.18 o                         
   2  19   1         12.24         10.20         0.76 o                         
   3  19   1         77.74         83.09         2.70 o                         
   4  19   1         19.94         19.47         1.36 o                         
  -4  20   1         24.14         26.44         1.29 o                         
  -3  20   1         10.98         10.56         1.04 o                         
  -2  20   1        285.33        295.92         5.99 o                         
  -1  20   1         20.61         21.60         1.09 o                         
   0  20   1          1.09          1.82         1.00 o                         
   1  20   1        253.73        270.11         6.07 o                         
   2  20   1         21.45         22.26         1.08 o                         
   3  20   1          3.02          2.92         0.60 o                         
   4  20   1         23.49         29.87         2.16 o                         
  -4  21   1          0.01         -0.05         0.43 o                         
  -3  21   1         22.56         23.64         1.37 o                         
  -2  21   1         74.04         80.81         2.85 o                         
  -1  21   1        118.17        127.12         2.98 o                         
   0  21   1          2.50          0.40         0.95 o                         
   1  21   1          0.37          0.71         0.52 o                         
   2  21   1          5.42          5.65         0.68 o                         
   3  21   1         10.80         10.51         0.81 o                         
   4  21   1          2.12          3.16         0.61 o                         
  -4  22   1          2.63          1.87         0.34 o                         
  -3  22   1         20.24         25.93         2.51 o                         
  -2  22   1         34.29         37.02         1.81 o                         
  -1  22   1         15.64         17.01         1.08 o                         
   0  22   1          3.63          1.89         0.89 o                         
   1  22   1          0.00          0.08         0.67 o                         
   2  22   1          4.68          5.47         0.64 o                         
   3  22   1         17.10         18.38         1.35 o                         
   4  22   1         16.33         17.27         1.06 o                         
  -4  23   1          8.37          7.97         0.55 o                         
  -3  23   1          5.74          6.69         1.43 o                         
  -2  23   1         55.72         62.55         2.09 o                         
  -1  23   1          2.99          3.05         0.81 o                         
   0  23   1          0.26         -0.24         0.53 o                         
   1  23   1         36.24         39.75         1.85 o                         
   2  23   1         72.62         77.40         2.37 o                         
   3  23   1         11.48         16.20         1.78 o                         
   4  23   1          4.69          3.71         0.39 o                         
  -3  24   1          8.03          9.28         1.38 o                         
  -2  24   1          0.01          0.02         0.52 o                         
  -1  24   1          8.32          7.77         1.19 o                         
   0  24   1         27.71         28.85         1.54 o                         
   1  24   1         29.59         30.39         1.22 o                         
   2  24   1         33.26         32.60         1.74 o                         
   3  24   1          5.39          2.80         0.98 o                         
  -3  25   1          3.94          3.86         0.97 o                         
  -2  25   1          9.09         12.10         0.82 o                         
  -1  25   1          0.18         -0.37         0.54 o                         
   0  25   1        115.92        136.81         4.02 o                         
   1  25   1         17.15         16.32         1.18 o                         
   2  25   1         11.08         11.99         0.93 o                         
   3  25   1          2.46          2.59         0.79 o                         
  -3  26   1          4.41          2.59         0.43 o                         
  -2  26   1          8.85          8.98         1.13 o                         
  -1  26   1          0.07         -0.51         0.51 o                         
   0  26   1         91.39        101.95         2.72 o                         
   1  26   1          6.72          8.22         0.87 o                         
   2  26   1          0.20          0.61         0.41 o                         
   3  26   1          2.00          1.33         0.41 o                         
  -2  27   1         21.00         23.15         1.51 o                         
  -1  27   1          1.79          1.93         0.47 o                         
   0  27   1          0.26          0.49         0.52 o                         
   1  27   1          0.14         -0.01         0.50 o                         
   2  27   1          2.54          2.32         0.40 o                         
  -2  28   1          2.29          1.92         0.43 o                         
  -1  28   1          0.40          0.21         0.37 o                         
   0  28   1         11.12          9.82         1.84 o                         
   1  28   1          6.45          7.01         0.64 o                         
   2  28   1          2.15          1.58         0.49 o                         
  -1  29   1         18.97         11.13         1.20 o                         
   0  29   1          5.68          3.01         0.50 o                         
   1  29   1          0.38          0.25         0.44 o                         
  -1  30   1          1.14          0.55         0.37 o                         
   0  30   1          6.46          3.28         0.64 o                         
  -6   0   2          0.01         -0.43         0.43 o                         
  -4   0   2        103.20        111.64         3.41 o                         
  -2   0   2        569.67        520.34        15.57 o                         
   0   0   2          4.83          4.00         0.83 o                         
   2   0   2       2179.57       2131.28        59.11 o                         
   4   0   2          0.07         -0.42         0.47 o                         
  -6   1   2          2.80          2.23         0.29 o                         
  -5   1   2         24.62         29.57         1.63 o                         
  -4   1   2         71.59         77.78         1.67 o                         
  -3   1   2       1454.06       1529.92        30.66 o                         
  -2   1   2        610.05        581.51        10.89 o                         
  -1   1   2          1.60          1.04         0.30 o                         
   0   1   2       3742.32       3524.88        96.08 o                         
   1   1   2       5314.74       5027.34       111.57 o                         
   2   1   2        419.62        387.70         8.41 o                         
   3   1   2        117.88        102.75         3.66 o                         
   4   1   2          4.82          4.66         0.39 o                         
   5   1   2        199.32        218.50         2.97 o                         
  -6   2   2         10.89          8.84         0.54 o                         
  -5   2   2          1.71          1.95         0.76 o                         
  -4   2   2         16.58         17.61         0.72 o                         
  -3   2   2         16.14         12.36         1.38 o                         
  -2   2   2       4102.64       4127.09        71.67 o                         
  -1   2   2          0.27          1.22         0.55 o                         
   0   2   2       1254.90       1238.12        34.10 o                         
   1   2   2       3326.70       3308.00        90.13 o                         
   2   2   2          1.36          1.98         0.64 o                         
   3   2   2         22.86         19.91         2.17 o                         
   4   2   2         21.57         21.94         0.70 o                         
   5   2   2          0.90          0.86         0.44 o                         
  -6   3   2          0.03          0.40         0.37 o                         
  -5   3   2          3.13          1.95         0.51 o                         
  -4   3   2          1.93          2.07         0.39 o                         
  -3   3   2        636.28        606.91        15.07 o                         
  -2   3   2       1505.50       1591.99        31.60 o                         
  -1   3   2       1371.73       1232.22        28.04 o                         
   0   3   2        796.36        681.41        19.17 o                         
   1   3   2       2200.74       2115.64        46.75 o                         
   2   3   2          2.25          4.44         0.73 o                         
   3   3   2         46.38         54.16         2.43 o                         
   4   3   2          7.24          7.68         0.47 o                         
   5   3   2         78.78         83.03         1.86 o                         
  -6   4   2          0.57          0.35         0.38 o                         
  -5   4   2          8.93          9.73         0.65 o                         
  -4   4   2         34.26         35.68         1.00 o                         
  -3   4   2          4.94          7.62         0.94 o                         
  -2   4   2        733.31        741.56        15.33 o                         
  -1   4   2         58.14         54.53         1.67 o                         
   0   4   2         51.09         49.76         2.08 o                         
   1   4   2         10.42         18.49         0.88 o                         
   2   4   2          7.54          5.22         0.80 o                         
   3   4   2        126.27        126.50         4.74 o                         
   4   4   2         31.30         32.37         0.86 o                         
   5   4   2        227.42        243.78         3.55 o                         
  -6   5   2          0.95          0.52         0.30 o                         
  -5   5   2          0.71          1.19         0.46 o                         
  -4   5   2          2.68          2.92         0.41 o                         
  -3   5   2        136.47        148.51         6.38 o                         
  -2   5   2        548.27        521.63        12.77 o                         
  -1   5   2       1378.60       1313.63        25.94 o                         
   0   5   2        142.04        117.05         4.06 o                         
   1   5   2        220.74        214.29         5.56 o                         
   2   5   2       1005.96       1089.57        31.43 o                         
   3   5   2          6.20          7.17         1.12 o                         
   4   5   2        106.23        103.89         1.54 o                         
   5   5   2        104.60        113.64         1.93 o                         
  -6   6   2          0.96          0.57         0.39 o                         
  -5   6   2          1.86          2.05         0.41 o                         
  -4   6   2          3.73          2.66         0.41 o                         
  -3   6   2        215.37        232.39         8.86 o                         
  -2   6   2         45.79         53.13         2.15 o                         
  -1   6   2        241.39        229.74         6.09 o                         
   0   6   2         70.42         64.77         4.13 o                         
   1   6   2        959.38        960.44        22.18 o                         
   2   6   2        316.55        308.80         6.04 o                         
   3   6   2         93.61         99.17         4.68 o                         
   4   6   2         75.02         76.09         1.21 o                         
   5   6   2         82.26         86.83         1.90 o                         
  -6   7   2          3.92          3.14         0.54 o                         
  -5   7   2         11.89         11.07         0.70 o                         
  -4   7   2          3.13          4.61         0.45 o                         
  -3   7   2          0.00          1.17         0.99 o                         
  -2   7   2        244.35        242.23         6.60 o                         
  -1   7   2        634.42        630.15        18.70 o                         
   0   7   2         81.90         89.57         5.33 o                         
   1   7   2        932.13        952.18        22.42 o                         
   2   7   2       1093.46       1119.86        24.70 o                         
   3   7   2          0.08          0.09         0.69 o                         
   4   7   2          2.54          2.16         0.30 o                         
   5   7   2         11.35         11.24         0.65 o                         
  -5   8   2          6.48          7.57         0.59 o                         
  -4   8   2          3.32          2.96         0.41 o                         
  -3   8   2         32.24         30.19         1.47 o                         
  -2   8   2         43.25         46.68         2.25 o                         
  -1   8   2        441.26        473.98        14.62 o                         
   0   8   2        672.55        681.33        28.61 o                         
   1   8   2        152.79        170.93         5.16 o                         
   2   8   2          7.35          8.45         0.80 o                         
   3   8   2          0.00         -0.36         0.45 o                         
   4   8   2        138.63        138.79         2.09 o                         
   5   8   2         28.27         31.92         1.11 o                         
  -5   9   2          0.04          0.64         0.43 o                         
  -4   9   2         26.92         23.81         0.88 o                         
  -3   9   2         13.17         18.74         0.93 o                         
  -2   9   2         25.68         27.02         1.81 o                         
  -1   9   2          1.95          1.15         0.77 o                         
   0   9   2        195.43        186.28         9.72 o                         
   1   9   2       2537.60       2784.91        63.32 o                         
   2   9   2       1213.58       1260.17        29.46 o                         
   3   9   2        665.68        674.30         8.99 o                         
   4   9   2          1.42          1.00         0.34 o                         
   5   9   2         40.65         40.37         1.09 o                         
  -5  10   2          1.39          1.30         0.41 o                         
  -4  10   2         13.64         14.49         0.76 o                         
  -3  10   2         59.69         57.12         2.39 o                         
  -2  10   2         45.96         45.27         4.29 o                         
  -1  10   2         19.36         18.48         4.47 o                         
   0  10   2         10.85          9.69         1.47 o                         
   1  10   2        229.66        227.69        13.18 o                         
   2  10   2       5365.31       5420.67       121.32 o                         
   3  10   2         64.65         59.43         1.24 o                         
   4  10   2          9.59          9.87         0.53 o                         
   5  10   2          1.35          1.42         0.45 o                         
  -5  11   2          3.88          4.68         0.43 o                         
  -4  11   2         25.59         23.84         0.93 o                         
  -3  11   2         84.42         77.53         2.54 o                         
  -2  11   2          0.13          0.99         0.64 o                         
  -1  11   2        323.38        305.58        10.62 o                         
   0  11   2       1410.13       1422.50        40.95 o                         
   1  11   2        675.43        735.55        18.33 o                         
   2  11   2       2550.68       2681.86        52.27 o                         
   3  11   2        112.07        114.91         2.06 o                         
   4  11   2         47.60         52.04         1.20 o                         
   5  11   2          9.29         12.51         0.71 o                         
  -5  12   2          4.02          3.59         0.48 o                         
  -4  12   2         16.55         15.35         0.94 o                         
  -3  12   2         66.67         64.98         2.34 o                         
  -2  12   2        109.99         93.96         3.49 o                         
  -1  12   2         88.37        105.19         3.95 o                         
   0  12   2        156.36        158.34         6.56 o                         
   1  12   2        252.78        286.34        11.40 o                         
   2  12   2        622.74        615.83        13.35 o                         
   3  12   2        164.60        164.66         2.73 o                         
   4  12   2         31.38         32.33         0.91 o                         
   5  12   2          7.20          8.24         0.64 o                         
  -5  13   2          9.55          7.28         0.53 o                         
  -4  13   2          0.90          1.42         0.44 o                         
  -3  13   2         55.35         54.21         1.94 o                         
  -2  13   2        270.94        256.01         7.46 o                         
  -1  13   2        327.09        351.13         9.82 o                         
   0  13   2         57.59         54.00         3.46 o                         
   1  13   2        165.95        217.36         7.02 o                         
   2  13   2        236.98        243.04         5.87 o                         
   3  13   2        779.85        782.89        10.21 o                         
   4  13   2         47.45         50.21         1.22 o                         
   5  13   2          8.60         11.89         1.34 o                         
  -5  14   2          0.11         -0.19         0.35 o                         
  -4  14   2          5.81          5.13         0.60 o                         
  -3  14   2          0.27          0.69         0.40 o                         
  -2  14   2        214.17        209.26         4.27 o                         
  -1  14   2        175.20        172.97         8.94 o                         
   0  14   2        156.01        172.50         7.35 o                         
   1  14   2         69.58         82.21         4.14 o                         
   2  14   2         41.34         28.51         1.11 o                         
   3  14   2         12.18         10.26         0.56 o                         
   4  14   2          4.23          4.78         0.66 o                         
   5  14   2         18.72         21.43         1.74 o                         
  -5  15   2         14.93         16.88         0.94 o                         
  -4  15   2          2.59          2.02         0.43 o                         
  -3  15   2         16.06         13.28         0.82 o                         
  -2  15   2          9.01          8.05         0.75 o                         
  -1  15   2         33.73         35.50         3.02 o                         
   0  15   2         89.91        112.22         5.73 o                         
   1  15   2         12.81         13.19         1.61 o                         
   2  15   2        289.67        296.48         5.61 o                         
   3  15   2        405.01        426.17         5.92 o                         
   4  15   2         12.72         13.35         0.88 o                         
  -5  16   2         19.93         24.12         0.86 o                         
  -4  16   2         13.21         11.39         0.77 o                         
  -3  16   2         88.16         87.06         2.54 o                         
  -2  16   2        161.23        164.18         3.62 o                         
  -1  16   2         29.03         30.05         1.28 o                         
   0  16   2        130.97        137.06         8.02 o                         
   1  16   2         32.28         36.97         2.67 o                         
   2  16   2          2.79          3.36         0.61 o                         
   3  16   2         91.32         96.58         1.98 o                         
   4  16   2         38.64         38.43         1.60 o                         
   5  16   2         30.37         33.27         1.90 o                         
  -5  17   2         28.43         28.79         4.78 o                         
  -4  17   2          0.51          0.52         0.40 o                         
  -3  17   2         15.63         15.26         0.89 o                         
  -2  17   2        226.35        215.87         4.14 o                         
  -1  17   2         69.16         70.83         1.65 o                         
   0  17   2          4.78          2.56         0.53 o                         
   1  17   2          7.05          7.68         0.59 o                         
   2  17   2         81.80         90.95         3.23 o                         
   3  17   2         15.72         16.39         0.87 o                         
   4  17   2          1.81          0.63         0.59 o                         
   5  17   2          4.21          4.92         0.61 o                         
  -4  18   2         14.66         13.70         0.63 o                         
  -3  18   2          0.37         -0.05         0.46 o                         
  -2  18   2        797.53        815.79        13.05 o                         
  -1  18   2        146.75        150.43         2.86 o                         
   0  18   2         13.39         11.74         0.88 o                         
   1  18   2         14.90         14.53         0.82 o                         
   2  18   2          0.60          0.07         0.46 o                         
   3  18   2         66.10         67.76         1.86 o                         
   4  18   2         29.55         35.98         1.67 o                         
  -4  19   2          9.60          9.04         0.61 o                         
  -3  19   2         29.34         30.10         1.08 o                         
  -2  19   2        300.98        323.09         6.09 o                         
  -1  19   2          2.58          2.41         0.46 o                         
   0  19   2         10.74         12.74         1.00 o                         
   1  19   2        135.92        141.27         3.01 o                         
   2  19   2         56.61         55.39         2.04 o                         
   3  19   2         21.59         18.54         0.82 o                         
   4  19   2         17.23         18.83         1.08 o                         
  -4  20   2         78.46         82.57         2.49 o                         
  -3  20   2         28.30         27.69         1.01 o                         
  -2  20   2         16.46         17.03         0.87 o                         
  -1  20   2        107.90        116.03         3.72 o                         
   0  20   2         11.50         10.95         0.74 o                         
   1  20   2         35.63         40.65         1.85 o                         
   2  20   2         16.44         18.71         1.11 o                         
   3  20   2          5.91          5.80         0.55 o                         
   4  20   2          2.83          2.24         0.47 o                         
  -4  21   2          9.56          8.38         0.52 o                         
  -3  21   2          2.94          3.02         0.48 o                         
  -2  21   2          1.33          1.71         0.54 o                         
  -1  21   2        114.71        121.72         2.84 o                         
   0  21   2         10.24         10.46         0.79 o                         
   1  21   2         30.69         28.86         1.22 o                         
   2  21   2         50.50         52.43         1.55 o                         
   3  21   2          0.01          0.79         0.44 o                         
   4  21   2          0.19         -0.09         0.32 o                         
  -4  22   2          0.27          0.03         0.28 o                         
  -3  22   2          0.04          0.16         0.49 o                         
  -2  22   2          2.79          2.22         0.50 o                         
  -1  22   2         80.94         84.84         2.30 o                         
   0  22   2         14.84         13.89         1.32 o                         
   1  22   2         20.38         22.59         1.22 o                         
   2  22   2         40.29         43.24         1.36 o                         
   3  22   2          0.19          0.61         0.41 o                         
   4  22   2          1.50          2.77         0.36 o                         
  -3  23   2          0.90          0.36         0.64 o                         
  -2  23   2         30.42         28.99         1.55 o                         
  -1  23   2          6.79          7.05         0.76 o                         
   0  23   2          6.48          5.14         0.85 o                         
   1  23   2         30.65         31.02         1.78 o                         
   2  23   2          0.14          0.07         0.43 o                         
   3  23   2         14.02         13.52         0.80 o                         
  -3  24   2          1.25         -0.11         0.60 o                         
  -2  24   2          8.01          9.12         0.78 o                         
  -1  24   2         59.69         66.16         2.09 o                         
   0  24   2          1.20          0.77         0.54 o                         
   1  24   2         31.17         31.18         1.32 o                         
   2  24   2          2.00          2.26         0.45 o                         
   3  24   2          1.45          0.50         0.56 o                         
  -3  25   2         21.12         23.42         1.23 o                         
  -2  25   2         13.91         12.61         1.26 o                         
  -1  25   2        123.50        131.19         3.73 o                         
   0  25   2          1.49          1.45         0.47 o                         
   1  25   2         29.86         31.23         1.84 o                         
   2  25   2          0.07         -0.18         0.38 o                         
   3  25   2          0.26         -0.30         0.45 o                         
  -3  26   2          1.72          0.86         0.31 o                         
  -2  26   2         10.32         10.61         0.79 o                         
  -1  26   2         37.02         34.23         1.52 o                         
   0  26   2          1.89          2.22         0.52 o                         
   1  26   2          0.27          0.04         0.54 o                         
   2  26   2          0.65          0.38         0.34 o                         
   3  26   2          0.23          0.12         0.22 o                         
  -2  27   2          0.64          0.92         0.38 o                         
  -1  27   2         16.04         15.52         0.99 o                         
   0  27   2         59.77         64.08         3.27 o                         
   1  27   2          0.75          0.26         0.41 o                         
   2  27   2          0.58          0.84         0.34 o                         
  -2  28   2          1.80          0.86         0.35 o                         
  -1  28   2          4.38          2.72         0.39 o                         
   0  28   2          1.18          1.69         0.34 o                         
   1  28   2          0.27         -0.05         0.31 o                         
   2  28   2          5.73          4.14         0.65 o                         
  -1  29   2          1.42          0.30         0.49 o                         
   0  29   2          1.74          1.91         0.68 o                         
   1  29   2          2.03          1.57         0.28 o                         
   0  30   2          0.21          0.17         0.36 o                         
  -5   0   3          0.41          0.86         1.35 o                         
  -3   0   3         23.45         24.93         1.78 o                         
  -1   0   3        709.12        553.14        22.17 o                         
   1   0   3        175.83        161.96         7.18 o                         
   3   0   3        651.19        665.70        19.72 o                         
   5   0   3        165.51        184.59         4.44 o                         
  -6   1   3         10.17          8.60         1.05 o                         
  -5   1   3          9.63          8.46         0.84 o                         
  -4   1   3         41.26         40.20         1.12 o                         
  -3   1   3         40.88         36.01         1.54 o                         
  -2   1   3        941.04        942.39        17.20 o                         
  -1   1   3        158.39        136.82         3.74 o                         
   0   1   3        460.74        376.63        11.28 o                         
   1   1   3        184.12        172.32         4.39 o                         
   2   1   3          3.74          5.66         0.62 o                         
   3   1   3        150.99        163.38         4.27 o                         
   4   1   3         28.22         28.59         0.72 o                         
   5   1   3          0.07          0.26         0.37 o                         
  -6   2   3         17.65         13.86         0.56 o                         
  -5   2   3          1.77          1.10         0.52 o                         
  -4   2   3          0.00          0.26         0.41 o                         
  -3   2   3         11.38         12.22         1.42 o                         
  -2   2   3         76.40         79.54         2.26 o                         
  -1   2   3       1173.82       1024.45        20.42 o                         
   0   2   3        783.91        731.15        20.67 o                         
   1   2   3         14.12         16.55         0.83 o                         
   2   2   3        433.82        405.67         8.78 o                         
   3   2   3        188.50        184.99         5.13 o                         
   4   2   3          2.15          2.37         0.30 o                         
   5   2   3          1.91          2.40         0.44 o                         
  -6   3   3         13.34         12.85         0.59 o                         
  -5   3   3          6.96          5.85         0.66 o                         
  -4   3   3         31.97         35.10         1.04 o                         
  -3   3   3          0.84          1.95         0.53 o                         
  -2   3   3         56.18         52.22         1.73 o                         
  -1   3   3         21.68         25.10         1.21 o                         
   0   3   3        270.09        231.33         9.40 o                         
   1   3   3       1148.40       1077.06        29.92 o                         
   2   3   3       1283.74       1400.56        32.50 o                         
   3   3   3         37.65         33.06         2.15 o                         
   4   3   3         69.80         71.58         1.24 o                         
   5   3   3         30.71         33.46         1.14 o                         
  -6   4   3         19.99         15.73         1.22 o                         
  -5   4   3          0.80          1.09         0.45 o                         
  -4   4   3          0.16          0.37         0.34 o                         
  -3   4   3         38.07         36.63         1.89 o                         
  -2   4   3         77.43         75.95         2.34 o                         
  -1   4   3          7.00         10.41         0.98 o                         
   0   4   3         12.80         10.41         1.06 o                         
   1   4   3        239.16        253.03         6.20 o                         
   2   4   3        923.72        977.42        23.14 o                         
   3   4   3         57.53         60.76         2.36 o                         
   4   4   3         54.36         56.03         1.07 o                         
   5   4   3          0.87          1.24         0.44 o                         
  -6   5   3          0.85          1.27         0.45 o                         
  -5   5   3         11.39         12.22         0.66 o                         
  -4   5   3         37.35         34.38         1.07 o                         
  -3   5   3         20.47         21.48         1.95 o                         
  -2   5   3       1325.71       1442.93        28.98 o                         
  -1   5   3        616.26        560.61        11.60 o                         
   0   5   3         15.40         15.97         1.20 o                         
   1   5   3        165.38        175.14         3.98 o                         
   2   5   3          5.25          4.80         0.86 o                         
   3   5   3        191.30        170.17         4.77 o                         
   4   5   3        181.85        191.39         2.33 o                         
   5   5   3         29.92         32.90         0.96 o                         
  -5   6   3         12.11         12.19         0.66 o                         
  -4   6   3         29.97         25.14         0.91 o                         
  -3   6   3        122.90        112.83         5.11 o                         
  -2   6   3       1416.18       1457.32        33.73 o                         
  -1   6   3        476.51        469.55        11.61 o                         
   0   6   3         77.97         81.32         3.32 o                         
   1   6   3       1209.49       1197.26        33.86 o                         
   2   6   3        148.57        145.16         5.78 o                         
   3   6   3         11.02          5.98         1.31 o                         
   4   6   3          8.35          7.97         0.40 o                         
   5   6   3          6.47          7.64         0.57 o                         
  -5   7   3          5.09          4.72         0.49 o                         
  -4   7   3         61.42         59.04         1.50 o                         
  -3   7   3         31.98         28.55         1.42 o                         
  -2   7   3          7.80         12.16         1.07 o                         
  -1   7   3       3049.37       3112.53        70.05 o                         
   0   7   3        737.62        707.45        20.66 o                         
   1   7   3         89.31        102.15         4.18 o                         
   2   7   3       3243.10       3501.76        96.93 o                         
   3   7   3         11.05          7.96         0.60 o                         
   4   7   3          4.35          4.12         0.33 o                         
   5   7   3         22.88         22.30         0.88 o                         
  -5   8   3          6.84          6.85         0.56 o                         
  -4   8   3          0.13         -0.08         0.41 o                         
  -3   8   3         63.66         65.98         2.04 o                         
  -2   8   3        166.52        164.32         5.05 o                         
  -1   8   3       3803.74       3927.34       108.45 o                         
   0   8   3         35.84         33.28         3.26 o                         
   1   8   3        561.92        576.50        14.42 o                         
   2   8   3         75.35         60.83         5.46 o                         
   3   8   3         73.25         71.63         1.49 o                         
   4   8   3         40.26         42.81         0.92 o                         
   5   8   3         20.41         21.17         1.40 o                         
  -5   9   3          0.10          0.87         0.42 o                         
  -4   9   3          1.36          1.60         0.44 o                         
  -3   9   3          0.32          0.64         0.51 o                         
  -2   9   3         62.45         67.39         3.43 o                         
  -1   9   3        421.61        490.98        15.44 o                         
   0   9   3        446.45        425.35        19.36 o                         
   1   9   3        155.21        178.26         5.57 o                         
   2   9   3        334.85        377.05        19.05 o                         
   3   9   3        425.25        420.76         5.31 o                         
   4   9   3          1.31          1.12         0.33 o                         
   5   9   3         17.55         17.75         1.05 o                         
  -5  10   3          0.52          0.79         0.30 o                         
  -4  10   3          3.53          2.66         0.50 o                         
  -3  10   3          0.22          0.14         0.42 o                         
  -2  10   3         15.26         11.83         0.95 o                         
  -1  10   3         39.50         38.52         5.12 o                         
   0  10   3        188.88        191.01        10.48 o                         
   1  10   3        241.23        266.82         7.78 o                         
   2  10   3          0.95          2.47         1.86 o                         
   3  10   3          6.87          5.44         0.45 o                         
   4  10   3        125.13        134.71         2.15 o                         
   5  10   3          5.53          5.40         0.69 o                         
  -5  11   3          1.22          1.06         0.33 o                         
  -4  11   3          2.46          1.87         0.50 o                         
  -3  11   3        108.26         99.14         2.65 o                         
  -2  11   3         27.35         31.39         1.60 o                         
  -1  11   3        663.68        677.38        21.00 o                         
   0  11   3        179.80        176.37        10.14 o                         
   1  11   3          6.09          8.37         1.18 o                         
   2  11   3         64.19         70.88         3.32 o                         
   3  11   3          7.79          9.25         0.53 o                         
   4  11   3          2.29          2.33         0.35 o                         
   5  11   3          6.76          7.94         1.08 o                         
  -5  12   3          1.45          1.57         0.31 o                         
  -4  12   3          0.04          0.23         0.44 o                         
  -3  12   3          0.38          0.06         0.53 o                         
  -2  12   3        318.16        321.57        10.62 o                         
  -1  12   3         12.52         11.69         1.64 o                         
   0  12   3          3.56          1.92         1.10 o                         
   1  12   3         39.55         49.39         2.73 o                         
   2  12   3          7.12          7.61         1.22 o                         
   3  12   3        105.32        104.82         2.50 o                         
   4  12   3          7.11          8.46         0.54 o                         
   5  12   3          7.51          6.07         1.09 o                         
  -5  13   3          2.54          2.52         0.35 o                         
  -4  13   3         13.78         13.69         0.73 o                         
  -3  13   3        176.14        173.80         4.53 o                         
  -2  13   3         16.44         15.81         1.07 o                         
  -1  13   3         70.02         72.65         3.36 o                         
   0  13   3       1505.25       1607.37        46.76 o                         
   1  13   3         40.24         45.57         2.73 o                         
   2  13   3          2.09          3.74         0.65 o                         
   3  13   3          5.15          4.04         0.48 o                         
   4  13   3          3.26          3.82         0.49 o                         
   5  13   3          3.05          4.25         0.97 o                         
  -5  14   3         12.11         16.95         1.22 o                         
  -4  14   3         22.71         22.89         1.35 o                         
  -3  14   3        129.38        151.92         4.12 o                         
  -2  14   3          0.08          0.10         0.38 o                         
  -1  14   3          0.05          0.31         0.68 o                         
   0  14   3         59.76         55.48         4.26 o                         
   1  14   3          0.74          1.02         0.81 o                         
   2  14   3        297.83        314.44         7.38 o                         
   3  14   3        442.08        445.29         7.10 o                         
   4  14   3         15.52         17.56         0.94 o                         
   5  14   3          5.56          7.17         1.03 o                         
  -5  15   3         21.94         27.57         1.71 o                         
  -4  15   3          2.41          1.22         0.47 o                         
  -3  15   3         87.59         82.42         2.68 o                         
  -2  15   3          0.00          0.31         0.45 o                         
  -1  15   3          2.25          3.24         1.81 o                         
   0  15   3          4.88          2.71         1.26 o                         
   1  15   3         26.95         21.53         2.02 o                         
   2  15   3         13.73         21.19         3.47 o                         
   3  15   3        258.10        247.47         4.71 o                         
   4  15   3         36.51         37.25         1.56 o                         
   5  15   3          0.16         -0.36         0.36 o                         
  -5  16   3         43.36         50.80         2.31 o                         
  -4  16   3         22.67         21.22         0.95 o                         
  -3  16   3         41.23         37.34         1.40 o                         
  -2  16   3         48.44         49.78         1.81 o                         
  -1  16   3          0.57          0.15         0.33 o                         
   0  16   3         50.92         57.21         2.74 o                         
   1  16   3         88.49         86.43         1.94 o                         
   2  16   3         45.69         45.20         1.89 o                         
   3  16   3        517.87        513.06         9.73 o                         
   4  16   3          0.11          0.22         0.43 o                         
   5  16   3          0.50          0.52         0.44 o                         
  -5  17   3          2.49          2.59         0.56 o                         
  -4  17   3          5.38          4.78         0.49 o                         
  -3  17   3         68.92         66.55         1.96 o                         
  -2  17   3         55.03         54.64         1.52 o                         
  -1  17   3        245.17        244.93         4.16 o                         
   0  17   3        131.22        142.69         2.91 o                         
   1  17   3        119.08        116.75         2.45 o                         
   2  17   3          1.31          1.01         0.52 o                         
   3  17   3        190.87        189.17         4.20 o                         
   4  17   3         39.53         38.53         1.15 o                         
  -4  18   3          1.03          1.85         0.41 o                         
  -3  18   3         16.29         19.41         0.89 o                         
  -2  18   3         59.89         65.19         1.76 o                         
  -1  18   3         18.44         18.63         0.81 o                         
   0  18   3          0.83          0.23         0.37 o                         
   1  18   3          0.04          0.14         0.39 o                         
   2  18   3         23.88         19.21         1.00 o                         
   3  18   3          2.67          5.22         0.57 o                         
   4  18   3        126.86        111.93         5.35 o                         
  -4  19   3         18.16         16.37         0.61 o                         
  -3  19   3          0.81          1.11         0.42 o                         
  -2  19   3          9.06         11.15         0.74 o                         
  -1  19   3        167.76        161.34         3.05 o                         
   0  19   3          3.57          3.77         0.49 o                         
   1  19   3          0.18         -0.05         0.44 o                         
   2  19   3         65.62         60.72         2.09 o                         
   3  19   3         30.54         30.42         1.21 o                         
   4  19   3          5.28          4.24         0.50 o                         
  -4  20   3          0.06          0.09         0.29 o                         
  -3  20   3         26.75         26.68         1.50 o                         
  -2  20   3          2.45          1.35         0.50 o                         
  -1  20   3         47.98         45.20         1.96 o                         
   0  20   3          4.78          4.94         0.52 o                         
   1  20   3          0.04         -0.48         0.48 o                         
   2  20   3         32.87         28.08         1.10 o                         
   3  20   3          3.26          3.07         0.53 o                         
   4  20   3         17.34         15.99         0.81 o                         
  -4  21   3         31.40         28.66         1.01 o                         
  -3  21   3          0.01          0.27         0.35 o                         
  -2  21   3         16.70         17.11         1.23 o                         
  -1  21   3         24.66         27.61         1.18 o                         
   0  21   3         14.41         15.51         0.91 o                         
   1  21   3          5.98          4.95         0.54 o                         
   2  21   3         10.16          9.49         0.82 o                         
   3  21   3          0.38          0.64         0.39 o                         
   4  21   3         45.05         41.05         2.30 o                         
  -4  22   3          8.24          6.02         0.80 o                         
  -3  22   3          0.38          0.14         0.36 o                         
  -2  22   3         10.19          8.92         0.80 o                         
  -1  22   3        267.94        292.91         7.83 o                         
   0  22   3          0.00          0.18         0.43 o                         
   1  22   3         75.65         70.77         2.62 o                         
   2  22   3          0.11         -0.16         0.53 o                         
   3  22   3          7.24          7.69         0.53 o                         
   4  22   3          7.48          5.34         0.62 o                         
  -3  23   3          0.37         -0.43         0.43 o                         
  -2  23   3          1.71          1.72         0.54 o                         
  -1  23   3        175.70        189.42         5.29 o                         
   0  23   3          0.19          0.23         0.63 o                         
   1  23   3          0.01          0.36         0.51 o                         
   2  23   3          1.11          0.96         0.40 o                         
   3  23   3          0.11         -0.15         0.37 o                         
  -3  24   3          0.74          0.45         0.63 o                         
  -2  24   3         25.73         26.53         1.15 o                         
  -1  24   3        141.81        156.59         4.49 o                         
   0  24   3         20.44         22.28         1.51 o                         
   1  24   3          0.37          0.31         0.55 o                         
   2  24   3         16.40         14.97         0.77 o                         
   3  24   3          0.07          0.32         0.37 o                         
  -3  25   3         30.91         21.56         3.34 o                         
  -2  25   3          1.94          1.54         0.52 o                         
  -1  25   3         21.22         24.29         1.25 o                         
   0  25   3         39.66         43.41         1.56 o                         
   1  25   3          0.02          0.15         0.68 o                         
   2  25   3          1.09          0.95         0.38 o                         
   3  25   3          3.72          1.88         0.54 o                         
  -2  26   3          0.04          0.05         0.48 o                         
  -1  26   3          0.84          1.46         0.55 o                         
   0  26   3         35.67         34.00         1.95 o                         
   1  26   3         12.54         12.18         0.91 o                         
   2  26   3          4.19          4.24         0.47 o                         
  -2  27   3          6.25          5.48         1.22 o                         
  -1  27   3         10.96          9.98         0.73 o                         
   0  27   3          9.01          9.88         0.91 o                         
   1  27   3          1.14          0.17         0.37 o                         
   2  27   3          1.36          1.13         0.41 o                         
  -1  28   3          0.73          0.33         0.30 o                         
   0  28   3          4.29          5.03         0.68 o                         
   1  28   3          2.26          1.43         0.48 o                         
   0  29   3         50.45         39.93        16.78 o                         
   1  29   3          0.00         -0.06         0.26 o                         
  -4   0   4        200.01        204.07         4.63 o                         
  -2   0   4        133.25        107.69         6.68 o                         
   0   0   4       2304.74       2180.12        85.57 o                         
   2   0   4        675.18        677.72        19.97 o                         
   4   0   4          7.62          8.05         0.67 o                         
  -5   1   4         28.22         25.73         1.18 o                         
  -4   1   4          0.43          0.58         0.40 o                         
  -3   1   4         39.50         37.90         1.72 o                         
  -2   1   4          9.59         13.84         0.89 o                         
  -1   1   4         70.29         54.44         2.07 o                         
   0   1   4        107.31        116.28         4.73 o                         
   1   1   4        171.06        158.22         4.09 o                         
   2   1   4        222.23        224.18         5.37 o                         
   3   1   4         55.60         58.42         2.51 o                         
   4   1   4          7.83          6.91         0.44 o                         
   5   1   4         42.66         48.13         1.27 o                         
  -5   2   4         73.78         77.92         2.64 o                         
  -4   2   4          1.81          2.13         0.42 o                         
  -3   2   4          4.34          3.51         0.61 o                         
  -2   2   4         87.03        104.22         2.80 o                         
  -1   2   4         98.62         81.80         3.59 o                         
   0   2   4        204.03        199.20         6.67 o                         
   1   2   4        120.58        122.68         3.99 o                         
   2   2   4        283.80        274.53         6.36 o                         
   3   2   4       1415.93       1487.07        34.51 o                         
   4   2   4         32.01         32.31         0.82 o                         
   5   2   4         30.50         36.00         1.70 o                         
  -5   3   4         10.19          7.43         0.80 o                         
  -4   3   4          0.26         -0.09         0.42 o                         
  -3   3   4         59.28         56.56         2.16 o                         
  -2   3   4        109.87         98.50         2.86 o                         
  -1   3   4          4.41          7.47         0.74 o                         
   0   3   4        144.63        131.04         5.23 o                         
   1   3   4        434.32        382.22         9.19 o                         
   2   3   4        160.60        173.77         5.22 o                         
   3   3   4          1.05          0.80         0.41 o                         
   4   3   4          1.40          1.43         0.32 o                         
   5   3   4          0.02          0.35         0.42 o                         
  -5   4   4          0.80          1.16         0.44 o                         
  -4   4   4          0.64          0.57         0.38 o                         
  -3   4   4          5.26          3.24         0.46 o                         
  -2   4   4         12.01         11.97         1.11 o                         
  -1   4   4        903.12        914.07        37.28 o                         
   0   4   4        872.38        803.49        23.29 o                         
   1   4   4         46.67         41.49         1.98 o                         
   2   4   4        512.81        523.06        13.13 o                         
   3   4   4         67.82         73.67         1.60 o                         
   4   4   4        308.69        329.34         4.35 o                         
   5   4   4          6.86          8.53         0.59 o                         
  -5   5   4          6.24          6.28         0.67 o                         
  -4   5   4         10.54         10.49         0.62 o                         
  -3   5   4         67.70         62.34         1.80 o                         
  -2   5   4         28.48         30.35         1.49 o                         
  -1   5   4        245.58        252.34        11.91 o                         
   0   5   4         24.46         18.49         1.46 o                         
   1   5   4         35.31         41.26         2.00 o                         
   2   5   4          0.51          3.31         0.76 o                         
   3   5   4         54.51         56.22         1.27 o                         
   4   5   4          3.67          3.66         0.35 o                         
   5   5   4         23.45         29.31         1.12 o                         
  -5   6   4          2.26          2.01         0.51 o                         
  -4   6   4          4.53          3.22         0.48 o                         
  -3   6   4         42.71         43.90         1.22 o                         
  -2   6   4         87.96         94.81         3.13 o                         
  -1   6   4         47.83         47.97         3.72 o                         
   0   6   4        501.51        463.95        14.17 o                         
   1   6   4          0.33          0.44         0.40 o                         
   2   6   4         21.04         18.54         1.50 o                         
   3   6   4          5.27          6.71         0.40 o                         
   4   6   4          0.59          0.79         0.34 o                         
   5   6   4          0.72          1.35         0.49 o                         
  -5   7   4         82.99         89.47         2.83 o                         
  -4   7   4         23.54         20.84         0.88 o                         
  -3   7   4         61.30         70.34         1.65 o                         
  -2   7   4          2.42          1.95         0.67 o                         
  -1   7   4       1490.18       1508.36        42.53 o                         
   0   7   4        112.70        113.91         6.69 o                         
   1   7   4       1537.47       1587.31        44.74 o                         
   2   7   4         84.16         98.11         4.86 o                         
   3   7   4          0.03          0.19         0.24 o                         
   4   7   4          1.36          1.64         0.35 o                         
   5   7   4          2.47          2.46         0.59 o                         
  -5   8   4         27.81         32.10         1.01 o                         
  -4   8   4          4.77          3.40         0.46 o                         
  -3   8   4         14.93         12.10         0.98 o                         
  -2   8   4        839.97        876.00        26.17 o                         
  -1   8   4         22.43         25.89         1.91 o                         
   0   8   4        200.93        198.53        14.92 o                         
   1   8   4        368.24        384.51        12.31 o                         
   2   8   4          9.77         12.69         2.72 o                         
   3   8   4         42.86         46.71         1.49 o                         
   4   8   4          5.11          5.18         0.49 o                         
   5   8   4         13.32         14.96         1.20 o                         
  -5   9   4         21.47         23.44         0.76 o                         
  -4   9   4          0.87          0.63         0.39 o                         
  -3   9   4         57.30         55.29         2.33 o                         
  -2   9   4        603.09        649.37        20.14 o                         
  -1   9   4        121.30        121.69         7.05 o                         
   0   9   4          0.08          0.33         1.36 o                         
   1   9   4        244.10        237.01         7.04 o                         
   2   9   4         13.38         14.05         2.91 o                         
   3   9   4         15.82         14.70         0.63 o                         
   4   9   4        105.49        104.98         2.04 o                         
   5   9   4          3.67          4.95         1.20 o                         
  -5  10   4          1.43          1.14         0.42 o                         
  -4  10   4          0.02          0.19         0.40 o                         
  -3  10   4         26.15         22.77         1.09 o                         
  -2  10   4        681.03        683.16        16.53 o                         
  -1  10   4        297.33        316.96        15.07 o                         
   0  10   4         10.71          4.38         1.92 o                         
   1  10   4          0.14          1.91         0.72 o                         
   2  10   4          9.57          6.62         0.93 o                         
   3  10   4          0.04          0.57         0.32 o                         
   4  10   4          1.48          1.64         0.42 o                         
   5  10   4          0.32          0.80         0.78 o                         
  -5  11   4          1.76          1.24         0.34 o                         
  -4  11   4          2.47          3.39         0.48 o                         
  -3  11   4         26.08         17.33         0.98 o                         
  -2  11   4         54.98         60.07         2.75 o                         
  -1  11   4        757.61        814.03        34.59 o                         
   0  11   4         18.13         18.39         3.01 o                         
   1  11   4          0.00          1.37         0.72 o                         
   2  11   4          0.81         -0.05         0.85 o                         
   3  11   4         71.44         73.47         1.96 o                         
   4  11   4          0.02          0.30         0.40 o                         
   5  11   4          0.64          0.37         0.53 o                         
  -5  12   4          0.76          1.50         0.33 o                         
  -4  12   4         40.02         38.18         1.41 o                         
  -3  12   4         29.03         22.67         1.12 o                         
  -2  12   4          0.34          0.28         0.46 o                         
  -1  12   4         28.67         29.45         3.46 o                         
   0  12   4       2263.97       2299.14        92.91 o                         
   1  12   4          1.18          0.31         0.81 o                         
   2  12   4          2.65          2.47         0.70 o                         
   3  12   4        265.01        272.99         6.48 o                         
   4  12   4          3.31          2.29         0.49 o                         
   5  12   4          0.02          0.18         0.76 o                         
  -5  13   4          5.84          5.74         0.55 o                         
  -4  13   4          1.26          0.88         0.51 o                         
  -3  13   4        128.60        130.61         3.76 o                         
  -2  13   4        117.96        128.48         3.16 o                         
  -1  13   4          0.07         -0.38         1.19 o                         
   0  13   4        582.39        608.18        19.91 o                         
   1  13   4        121.29        135.67         5.24 o                         
   2  13   4         10.50          8.93         1.13 o                         
   3  13   4        316.83        299.22         5.43 o                         
   4  13   4          0.62          0.12         0.40 o                         
   5  13   4          5.85          5.16         0.45 o                         
  -5  14   4          0.53          0.92         0.37 o                         
  -4  14   4          1.27          2.67         0.57 o                         
  -3  14   4         27.61         25.83         1.24 o                         
  -2  14   4         47.24         44.62         1.48 o                         
  -1  14   4        139.03        157.02         6.94 o                         
   0  14   4        264.90        273.05        10.78 o                         
   1  14   4         21.06         18.73         1.85 o                         
   2  14   4          1.47          1.41         0.75 o                         
   3  14   4          0.29          0.42         0.46 o                         
   4  14   4          9.82          8.14         0.63 o                         
   5  14   4          0.72          0.98         0.38 o                         
  -5  15   4          5.70          5.40         0.69 o                         
  -4  15   4          0.27          0.81         0.44 o                         
  -3  15   4          4.32          7.39         0.79 o                         
  -2  15   4         57.44         59.29         1.77 o                         
  -1  15   4          7.43          7.86         0.84 o                         
   0  15   4          1.88          0.33         1.06 o                         
   1  15   4          3.60          5.37         0.70 o                         
   2  15   4          0.83          2.63         0.80 o                         
   3  15   4         23.06         19.33         1.23 o                         
   4  15   4         29.19         26.19         1.15 o                         
   5  15   4          4.23          3.74         0.58 o                         
  -5  16   4          3.45          3.30         0.57 o                         
  -4  16   4          1.30          0.74         0.42 o                         
  -3  16   4          8.77         10.09         0.87 o                         
  -2  16   4         14.30          9.51         0.71 o                         
  -1  16   4         62.78         63.62         2.47 o                         
   0  16   4         89.36         91.10         1.94 o                         
   1  16   4          0.11          0.16         0.34 o                         
   2  16   4         30.63         19.88         1.31 o                         
   3  16   4          2.21          4.04         0.70 o                         
   4  16   4          1.45          1.26         0.43 o                         
  -4  17   4          5.87          6.43         0.59 o                         
  -3  17   4         31.28         27.81         1.26 o                         
  -2  17   4          0.05          1.06         0.50 o                         
  -1  17   4          0.16         -0.04         0.43 o                         
   0  17   4        145.74        155.45         3.71 o                         
   1  17   4        189.29        186.89         3.49 o                         
   2  17   4         35.33         28.23         1.32 o                         
   3  17   4          6.84          6.02         0.70 o                         
   4  17   4         10.12          8.74         0.88 o                         
  -4  18   4         22.14         23.47         1.79 o                         
  -3  18   4          4.81          5.38         0.56 o                         
  -2  18   4          0.19         -0.08         0.47 o                         
  -1  18   4          0.01         -0.31         0.44 o                         
   0  18   4          7.78          8.29         0.69 o                         
   1  18   4         37.02         36.96         1.13 o                         
   2  18   4         12.50         10.86         0.82 o                         
   3  18   4          0.11         -0.36         0.42 o                         
   4  18   4          1.64          1.70         0.49 o                         
  -4  19   4          3.72          5.00         0.39 o                         
  -3  19   4          5.75          5.83         0.58 o                         
  -2  19   4          0.00         -0.40         0.52 o                         
  -1  19   4          1.81          2.42         0.59 o                         
   0  19   4          0.17         -0.18         0.34 o                         
   1  19   4         13.66         15.12         0.74 o                         
   2  19   4          6.98          6.37         0.75 o                         
   3  19   4         35.92         34.40         1.14 o                         
   4  19   4         19.59         15.80         0.92 o                         
  -4  20   4         25.25         28.96         1.00 o                         
  -3  20   4          0.66          0.73         0.38 o                         
  -2  20   4         27.18         25.41         1.64 o                         
  -1  20   4         14.71         14.80         1.27 o                         
   0  20   4          0.21          0.08         0.37 o                         
   1  20   4          4.81          5.32         0.69 o                         
   2  20   4          0.04          0.23         0.49 o                         
   3  20   4          0.32          0.13         0.37 o                         
   4  20   4         69.95         46.36         4.41 o                         
  -4  21   4         27.96         26.14         1.32 o                         
  -3  21   4          2.85          3.28         0.47 o                         
  -2  21   4         45.08         49.78         1.75 o                         
  -1  21   4         23.87         22.77         1.39 o                         
   0  21   4          8.68          9.41         0.66 o                         
   1  21   4          1.86          2.43         0.60 o                         
   2  21   4         58.39         51.00         2.17 o                         
   3  21   4          3.00          3.52         0.47 o                         
   4  21   4         42.58         32.73         1.30 o                         
  -3  22   4          1.39          0.70         0.39 o                         
  -2  22   4         20.32         19.49         1.17 o                         
  -1  22   4          4.44          5.41         0.79 o                         
   0  22   4          4.13          3.78         0.49 o                         
   1  22   4          0.07         -0.43         0.59 o                         
   2  22   4          1.73          2.31         0.49 o                         
   3  22   4          1.61          1.24         0.36 o                         
  -3  23   4          3.78          2.04         0.37 o                         
  -2  23   4         20.05         23.39         2.20 o                         
  -1  23   4         21.16         24.26         2.01 o                         
   0  23   4         43.21         46.29         1.67 o                         
   1  23   4         50.37         55.48         1.72 o                         
   2  23   4         10.13          8.76         0.69 o                         
   3  23   4          0.03          0.08         0.29 o                         
  -3  24   4          0.08          0.06         0.36 o                         
  -2  24   4         23.68         25.91         1.26 o                         
  -1  24   4          1.34          0.78         0.71 o                         
   0  24   4         75.91         75.48         2.61 o                         
   1  24   4         41.25         42.62         1.89 o                         
   2  24   4          0.73          0.52         0.38 o                         
   3  24   4          1.09          0.97         0.44 o                         
  -3  25   4          0.65          0.54         0.25 o                         
  -2  25   4         63.73         51.65         2.86 o                         
  -1  25   4          2.45          3.20         1.02 o                         
   0  25   4         10.03          9.39         1.04 o                         
   1  25   4          9.76         10.23         0.86 o                         
   2  25   4          2.73          1.80         0.53 o                         
   3  25   4          0.18         -0.18         0.38 o                         
  -2  26   4          9.99         11.11         1.48 o                         
  -1  26   4         18.71         19.62         1.17 o                         
   0  26   4          7.23          7.69         0.71 o                         
   1  26   4          0.88          0.06         0.41 o                         
   2  26   4          0.33          0.43         0.28 o                         
  -2  27   4          1.50          1.00         0.99 o                         
  -1  27   4          1.32          1.15         0.48 o                         
   0  27   4         18.99         16.65         1.08 o                         
   1  27   4          6.62          7.62         0.64 o                         
   2  27   4          2.13          2.44         0.46 o                         
  -1  28   4          2.93          2.46         0.75 o                         
   0  28   4        109.76        108.78        12.43 o                         
   1  28   4          0.01         -0.12         0.28 o                         
   0  29   4         29.90         20.49         1.37 o                         
  -5   0   5         59.87         55.98         3.51 o                         
  -3   0   5        111.35        103.99         3.02 o                         
  -1   0   5        338.43        376.37        12.20 o                         
   1   0   5        141.01        114.73         4.89 o                         
   3   0   5         10.68         12.77         0.73 o                         
   5   0   5         10.91         13.33         1.68 o                         
  -5   1   5          3.47          3.86         0.65 o                         
  -4   1   5         36.88         35.07         1.17 o                         
  -3   1   5         14.41         10.27         0.61 o                         
  -2   1   5         23.22         21.36         1.19 o                         
  -1   1   5        282.97        303.86         8.27 o                         
   0   1   5        159.19        170.48         9.02 o                         
   1   1   5         59.86         22.42        30.73 o                         
   2   1   5        151.63        153.28         4.03 o                         
   3   1   5         45.87         43.98         1.12 o                         
   4   1   5         25.74         25.94         1.17 o                         
   5   1   5         14.99         15.78         1.27 o                         
  -5   2   5          0.03          0.37         0.54 o                         
  -4   2   5        117.15        123.66         2.79 o                         
  -3   2   5         62.93         63.47         1.65 o                         
  -2   2   5          1.12          0.43         0.40 o                         
  -1   2   5        721.83        761.25        22.79 o                         
   0   2   5       2312.31       2412.08        67.15 o                         
   1   2   5        471.70        318.39        97.38 o                         
   2   2   5        190.03        205.39         5.05 o                         
   3   2   5        316.40        329.19         4.24 o                         
   4   2   5         31.30         35.44         1.44 o                         
   5   2   5         11.74         10.93         1.08 o                         
  -5   3   5         75.59         75.58         3.11 o                         
  -4   3   5        133.03        136.86         2.91 o                         
  -3   3   5          1.10          1.11         0.45 o                         
  -2   3   5        229.73        247.63         6.04 o                         
  -1   3   5       1263.02       1418.75        40.75 o                         
   0   3   5        143.95        141.30         5.39 o                         
   1   3   5         25.53         26.87         1.24 o                         
   2   3   5        762.36        765.23        18.40 o                         
   3   3   5          0.49          0.46         0.24 o                         
   4   3   5         80.36         86.01         1.95 o                         
   5   3   5          2.42          2.48         0.74 o                         
  -5   4   5         14.42         12.88         3.54 o                         
  -4   4   5          3.41          2.75         0.52 o                         
  -3   4   5          7.30          7.24         0.66 o                         
  -2   4   5          0.00          0.43         0.45 o                         
  -1   4   5       2317.47       2549.50       100.43 o                         
   0   4   5        207.36        199.62         7.55 o                         
   1   4   5         30.22         29.09         1.36 o                         
   2   4   5          2.64          1.01         0.47 o                         
   3   4   5          9.10          9.41         0.45 o                         
   4   4   5         19.32         18.97         0.85 o                         
   5   4   5         20.61         19.02         1.35 o                         
  -5   5   5         13.23         12.57         0.94 o                         
  -4   5   5         19.82         16.40         0.83 o                         
  -3   5   5         87.91         82.78         2.30 o                         
  -2   5   5         64.85         50.44         2.02 o                         
  -1   5   5        258.10        325.07        15.21 o                         
   0   5   5         33.25         33.34         1.88 o                         
   1   5   5        316.74        297.88         7.67 o                         
   2   5   5          7.98         14.47         1.28 o                         
   3   5   5         28.34         30.84         0.81 o                         
   4   5   5          0.35          0.71         0.40 o                         
   5   5   5          3.48          3.00         0.84 o                         
  -5   6   5         21.76         22.48         1.39 o                         
  -4   6   5         69.53         65.79         1.75 o                         
  -3   6   5        185.57        182.89         4.88 o                         
  -2   6   5          0.04          1.54         0.56 o                         
  -1   6   5        101.27        108.72         6.68 o                         
   0   6   5         29.91         23.57         1.30 o                         
   1   6   5          1.36          0.83         1.26 o                         
   2   6   5          5.28          3.55         1.00 o                         
   3   6   5          4.93          5.78         0.37 o                         
   4   6   5         79.42         90.05         1.99 o                         
   5   6   5          3.97          3.42         1.00 o                         
  -5   7   5          0.01          0.29         0.48 o                         
  -4   7   5         39.85         32.61         0.99 o                         
  -3   7   5          2.95          2.99         0.76 o                         
  -2   7   5         43.72         42.49         2.31 o                         
  -1   7   5        189.85        239.31        12.00 o                         
   0   7   5        108.28        124.38         9.14 o                         
   1   7   5        327.01        323.38        15.49 o                         
   2   7   5        107.79        119.23         5.55 o                         
   3   7   5          7.45          8.71         0.50 o                         
   4   7   5        113.03        118.21         2.40 o                         
   5   7   5          4.71          6.22         1.07 o                         
  -5   8   5         14.23         13.85         0.91 o                         
  -4   8   5         16.42         11.95         0.58 o                         
  -3   8   5         10.20          9.88         1.09 o                         
  -2   8   5        140.94        134.17         8.48 o                         
  -1   8   5        121.17        118.60         7.25 o                         
   0   8   5        162.44        167.26         7.88 o                         
   1   8   5        269.39        277.62         9.49 o                         
   2   8   5          1.48         -0.41         0.90 o                         
   3   8   5          3.60          2.67         0.35 o                         
   4   8   5        103.66        108.60         2.24 o                         
   5   8   5         13.05         10.47         1.26 o                         
  -5   9   5          4.09          5.76         0.68 o                         
  -4   9   5          7.45          6.41         0.55 o                         
  -3   9   5          0.03          0.64         0.66 o                         
  -2   9   5        165.02        152.90         6.41 o                         
  -1   9   5        254.93        261.22        12.48 o                         
   0   9   5        107.71        123.51         5.29 o                         
   1   9   5        232.07        228.05         8.28 o                         
   2   9   5          0.23          0.45         0.82 o                         
   3   9   5          3.20          4.83         0.62 o                         
   4   9   5          9.71          7.83         0.66 o                         
   5   9   5         18.60         18.24         3.28 o                         
  -5  10   5         53.94         57.61         1.91 o                         
  -4  10   5         23.92         25.76         0.86 o                         
  -3  10   5         16.03         13.96         0.99 o                         
  -2  10   5         13.86         11.62         1.05 o                         
  -1  10   5         82.47         81.22         5.47 o                         
   0  10   5         36.02         35.41         4.08 o                         
   1  10   5          5.31          5.18         1.20 o                         
   2  10   5          8.02          9.58         0.76 o                         
   3  10   5          0.37          0.47         0.34 o                         
   4  10   5          0.34          0.08         0.54 o                         
   5  10   5         15.98         18.92         1.61 o                         
  -5  11   5         34.71         35.26         2.33 o                         
  -4  11   5         11.02         10.27         0.80 o                         
  -3  11   5          2.50          3.35         0.89 o                         
  -2  11   5        262.85        265.47         6.53 o                         
  -1  11   5         11.04          6.79         1.57 o                         
   0  11   5        267.61        272.63        14.74 o                         
   1  11   5          0.07          1.46         0.72 o                         
   2  11   5         33.98         35.74         1.60 o                         
   3  11   5         12.17          8.05         0.61 o                         
   4  11   5          0.06          0.02         0.69 o                         
   5  11   5          3.17          2.37         0.73 o                         
  -5  12   5        178.47        180.91         5.17 o                         
  -4  12   5         22.10         21.70         0.91 o                         
  -3  12   5         82.68         77.35         3.52 o                         
  -2  12   5         28.35         20.19         1.26 o                         
   0  12   5          7.18         10.67         2.76 o                         
   1  12   5         84.05         83.15         3.85 o                         
   2  12   5          2.34          1.44         0.63 o                         
   3  12   5         40.25         31.75         1.60 o                         
   4  12   5          0.10         -0.42         0.66 o                         
   5  12   5          0.01         -0.51         0.53 o                         
  -5  13   5         28.79         22.64         0.90 o                         
  -4  13   5          0.14          0.15         0.37 o                         
  -3  13   5          3.25          8.96         1.22 o                         
  -2  13   5         76.52         84.99         3.30 o                         
  -1  13   5          2.89          2.39         0.57 o                         
   0  13   5          0.52         -0.52         1.85 o                         
   1  13   5          8.74          8.15         0.77 o                         
   2  13   5         58.92         61.36         2.32 o                         
   3  13   5         57.66         51.69         2.22 o                         
   4  13   5         18.91         21.56         2.09 o                         
   5  13   5          1.59          0.81         0.43 o                         
  -5  14   5         10.12         11.73         0.87 o                         
  -4  14   5          0.55          0.93         0.42 o                         
  -3  14   5         13.90         12.84         1.12 o                         
  -2  14   5          1.93          3.90         0.66 o                         
  -1  14   5          1.66          1.48         0.53 o                         
   0  14   5          6.27          6.74         0.80 o                         
   1  14   5          0.89          2.73         0.59 o                         
   2  14   5          9.66          8.46         0.71 o                         
   3  14   5          1.11          1.84         0.50 o                         
   4  14   5          0.68          0.58         0.44 o                         
   5  14   5          2.08          2.79         0.69 o                         
  -4  15   5         10.28          8.48         0.61 o                         
  -3  15   5          0.48          0.79         0.63 o                         
  -2  15   5          1.45          0.37         0.49 o                         
  -1  15   5        166.31        165.29         3.85 o                         
   0  15   5        163.98        171.77         3.70 o                         
   1  15   5          0.56          0.47         0.48 o                         
   2  15   5          6.74          5.64         0.67 o                         
   3  15   5          2.98          1.17         0.52 o                         
   4  15   5          0.00          0.01         0.50 o                         
  -4  16   5          5.88          3.04         0.37 o                         
  -3  16   5          2.49          1.93         0.74 o                         
  -2  16   5         20.18         18.23         1.07 o                         
  -1  16   5         10.61         10.54         0.81 o                         
   0  16   5        158.08        170.86         3.74 o                         
   1  16   5         71.99         72.86         1.98 o                         
   2  16   5          2.03          1.42         0.60 o                         
   3  16   5         15.91         11.55         0.97 o                         
   4  16   5          4.75          3.35         0.65 o                         
  -4  17   5          0.85          0.53         0.41 o                         
  -3  17   5          0.45          0.21         0.57 o                         
  -2  17   5         40.67         39.39         2.07 o                         
  -1  17   5          0.61          0.63         0.48 o                         
   0  17   5          8.31          7.70         0.85 o                         
   1  17   5        113.55        116.03         2.60 o                         
   2  17   5         83.69         76.04         4.53 o                         
   3  17   5         24.96         20.99         1.94 o                         
   4  17   5         59.98         52.13         6.57 o                         
  -4  18   5          2.65          2.10         0.41 o                         
  -3  18   5         19.84         18.36         1.21 o                         
  -2  18   5         25.87         29.07         1.50 o                         
  -1  18   5        101.35        112.78         4.67 o                         
   0  18   5          0.08          0.15         0.40 o                         
   1  18   5        179.84        184.06         3.54 o                         
   2  18   5         35.17         34.78         2.55 o                         
   3  18   5          0.02          0.05         0.55 o                         
   4  18   5         48.31         53.25         2.04 o                         
  -4  19   5          0.61          0.67         0.28 o                         
  -3  19   5          3.21          4.73         0.61 o                         
  -2  19   5          3.79          4.16         0.70 o                         
  -1  19   5        163.88        178.29         6.27 o                         
   0  19   5          4.56          5.52         0.70 o                         
   1  19   5        152.13        155.76         3.56 o                         
   2  19   5         73.29         73.56         5.19 o                         
   3  19   5          1.06          1.62         0.50 o                         
   4  19   5         11.60          6.93         0.89 o                         
  -4  20   5          3.10          2.04         0.35 o                         
  -3  20   5          0.21         -0.04         0.44 o                         
  -2  20   5          1.67          1.78         0.78 o                         
  -1  20   5        138.90        150.73        13.83 o                         
   0  20   5          0.01         -0.10         0.43 o                         
   1  20   5          1.50          1.42         0.56 o                         
   2  20   5         24.57         23.04         1.04 o                         
   3  20   5          1.47          0.52         0.52 o                         
   4  20   5          0.04          0.45         0.31 o                         
  -3  21   5          0.16         -0.42         0.42 o                         
  -2  21   5          7.41          9.11         1.13 o                         
   0  21   5          1.68          1.20         0.45 o                         
   1  21   5         78.34         83.73         3.33 o                         
   2  21   5         13.26         13.39         1.09 o                         
   3  21   5          0.27         -0.13         0.45 o                         
  -3  22   5         13.74         12.80         0.79 o                         
  -2  22   5         51.69         56.89         3.65 o                         
   0  22   5          4.39          4.05         0.56 o                         
   1  22   5          1.30          0.57         0.50 o                         
   2  22   5          1.85          2.26         0.63 o                         
   3  22   5          2.88          2.17         0.47 o                         
  -3  23   5         13.43         11.48         0.69 o                         
  -2  23   5         35.55         40.60         2.84 o                         
  -1  23   5          4.45          2.82         1.05 o                         
   0  23   5         11.99         12.34         1.02 o                         
   1  23   5         20.85         20.08         1.20 o                         
   2  23   5         15.33         18.64         1.08 o                         
   3  23   5          1.99          2.05         0.45 o                         
  -3  24   5          9.57          8.78         0.62 o                         
  -2  24   5          0.62          0.33         0.83 o                         
   0  24   5         42.96         41.27         1.71 o                         
   1  24   5          1.82          2.16         0.53 o                         
   2  24   5         20.26         19.69         0.97 o                         
  -2  25   5          8.27          8.50         0.78 o                         
  -1  25   5          7.85          7.27         1.45 o                         
   0  25   5          1.49          1.77         0.62 o                         
   1  25   5          0.07          0.10         0.46 o                         
   2  25   5          0.21          0.15         0.38 o                         
  -2  26   5         26.45         18.50         1.10 o                         
  -1  26   5          0.00          0.45         0.55 o                         
   0  26   5          0.00          0.64         0.51 o                         
   1  26   5          1.71          1.80         0.59 o                         
   2  26   5          0.88          1.67         0.61 o                         
  -1  27   5          1.64          1.40         0.45 o                         
   0  27   5         22.51         21.24         1.65 o                         
   1  27   5         19.22         15.65         0.78 o                         
  -1  28   5          7.95          4.44         0.62 o                         
   0  28   5          1.47          1.61         0.36 o                         
   1  28   5          4.86          2.78         0.66 o                         
  -4   0   6         88.29         94.55         5.26 o                         
  -2   0   6         12.79          9.61         2.06 o                         
   0   0   6       1157.25       1223.14        50.15 o                         
   2   0   6        210.81        187.89        10.36 o                         
   4   0   6          5.73          4.13         0.90 o                         
  -5   1   6          0.00         -0.15         0.41 o                         
  -4   1   6         46.85         44.12         1.74 o                         
  -3   1   6         12.00         11.31         0.78 o                         
  -2   1   6         59.74         62.93         3.71 o                         
  -1   1   6        257.46        210.22         6.43 o                         
   0   1   6       1155.98       1289.15        37.07 o                         
   2   1   6         26.47         23.05         2.06 o                         
   3   1   6          0.70          0.95         0.31 o                         
   4   1   6          1.47          1.24         0.55 o                         
  -5   2   6         68.52         66.29         3.88 o                         
  -4   2   6         32.94         29.46         1.47 o                         
  -3   2   6         15.67         12.88         1.14 o                         
  -2   2   6          2.83          3.41         2.00 o                         
  -1   2   6         27.54         19.38         1.57 o                         
   0   2   6        891.81        958.44        28.12 o                         
   1   2   6        170.53        172.88         9.07 o                         
   2   2   6        142.66        139.67         8.78 o                         
   3   2   6          5.34          5.08         0.43 o                         
   4   2   6         12.12         14.32         1.15 o                         
   5   2   6          1.94          2.20         0.93 o                         
  -5   3   6          5.44          6.95         1.36 o                         
  -4   3   6          1.50          1.80         0.61 o                         
  -3   3   6        196.18        179.01         4.53 o                         
  -2   3   6        266.46        241.36         9.59 o                         
  -1   3   6        357.15        419.75        13.96 o                         
   0   3   6       1221.05       1378.02        39.61 o                         
   1   3   6        282.06        288.91         9.53 o                         
   2   3   6         27.92         23.78         3.27 o                         
   3   3   6        148.97        163.50         4.04 o                         
   4   3   6         20.24         21.10         1.19 o                         
   5   3   6          1.98          3.15         0.92 o                         
  -5   4   6          0.42          0.62         0.56 o                         
  -4   4   6         71.93         71.25         2.70 o                         
  -3   4   6        286.07        268.58         6.35 o                         
  -2   4   6         11.04         12.21         1.41 o                         
  -1   4   6         50.70         52.47         6.91 o                         
   0   4   6        515.66        590.42        21.18 o                         
   1   4   6        358.56        391.32        12.40 o                         
   2   4   6          1.46          0.89         1.29 o                         
   3   4   6         36.03         38.61         1.16 o                         
   4   4   6          1.63          1.32         0.58 o                         
   5   4   6          2.72          1.83         0.89 o                         
  -5   5   6         57.27         59.87         4.40 o                         
  -4   5   6        297.69        311.90         9.52 o                         
  -3   5   6         10.28          9.11         0.86 o                         
  -2   5   6         97.83        104.15         4.29 o                         
  -1   5   6         81.57         81.78         5.29 o                         
   0   5   6         15.74         18.74         1.86 o                         
   1   5   6        273.50        286.30        14.07 o                         
   2   5   6         12.54         11.37         2.49 o                         
   3   5   6          9.12          9.59         1.04 o                         
   4   5   6          0.57         -0.49         0.59 o                         
   5   5   6          8.68          7.52         0.83 o                         
  -5   6   6         46.71         45.04         1.97 o                         
  -4   6   6        306.17        350.93         7.71 o                         
  -3   6   6          0.01          0.05         0.45 o                         
  -2   6   6        142.54        142.03         5.29 o                         
  -1   6   6        128.28        152.68         6.61 o                         
   0   6   6         52.70         47.65         5.72 o                         
   1   6   6        152.07        144.32         8.60 o                         
   2   6   6          4.53         12.07         2.72 o                         
   3   6   6         14.29         17.34         1.43 o                         
   4   6   6         41.48         45.64         2.51 o                         
   5   6   6          1.54          1.67         0.56 o                         
  -5   7   6          5.67          6.81         0.71 o                         
  -4   7   6        261.80        286.03         7.63 o                         
  -3   7   6          0.04          0.21         0.69 o                         
  -2   7   6        157.53        188.86         6.49 o                         
  -1   7   6        422.67        451.18        15.11 o                         
   0   7   6         31.18         27.45         2.24 o                         
   1   7   6        131.29        136.23         8.40 o                         
   2   7   6         12.35         12.76         0.99 o                         
   3   7   6         51.49         46.52         2.28 o                         
   4   7   6          0.76          1.77         0.84 o                         
   5   7   6          3.36          3.89         0.93 o                         
  -5   8   6         57.12         56.90         2.31 o                         
  -4   8   6        413.92        422.32         8.13 o                         
  -3   8   6         16.40         12.73         1.23 o                         
  -2   8   6          0.22          0.99         0.65 o                         
  -1   8   6         54.36         54.22         3.55 o                         
   0   8   6          7.83         14.20         1.67 o                         
   1   8   6          2.83          1.90         1.30 o                         
   2   8   6        121.87        131.85         2.90 o                         
   3   8   6          3.41          2.12         0.81 o                         
   4   8   6         78.47         95.09         5.63 o                         
   5   8   6         23.97         24.21         1.06 o                         
  -5   9   6         41.47         47.35         1.58 o                         
  -4   9   6         21.84         21.11         1.04 o                         
  -3   9   6          1.92          0.55         0.72 o                         
  -2   9   6         16.06         16.28         0.96 o                         
  -1   9   6         84.15         79.75         6.24 o                         
   0   9   6         95.62         80.56         4.24 o                         
   1   9   6          0.11          1.62         1.53 o                         
   2   9   6         11.45         10.04         0.66 o                         
   3   9   6          0.30          0.20         0.48 o                         
   4   9   6          5.47          7.57         1.59 o                         
   5   9   6          1.80          1.50         0.51 o                         
  -5  10   6         29.89         26.20         1.51 o                         
  -4  10   6          4.32          4.50         0.59 o                         
  -3  10   6         41.19         38.67         1.70 o                         
  -2  10   6        138.70        133.86         3.42 o                         
  -1  10   6         95.48        106.31         8.41 o                         
   0  10   6          0.40         -0.48         1.66 o                         
   1  10   6          5.76          3.89         1.59 o                         
   2  10   6          0.33          0.07         0.36 o                         
   3  10   6          0.21          0.50         0.49 o                         
   4  10   6         34.35         30.22         2.75 o                         
   5  10   6          0.03          0.39         0.30 o                         
  -5  11   6         12.24         11.97         0.65 o                         
  -4  11   6         74.12         80.77         2.56 o                         
  -3  11   6         77.83         67.35         3.51 o                         
  -2  11   6         29.75         26.08         1.48 o                         
  -1  11   6          2.35          2.24         0.65 o                         
   0  11   6         18.34         18.01         3.40 o                         
   1  11   6          7.94          7.44         0.84 o                         
   2  11   6         73.78         71.31         1.99 o                         
   3  11   6         13.40         11.83         1.22 o                         
   4  11   6          8.69          7.75         1.39 o                         
   5  11   6          7.23          6.38         0.95 o                         
  -5  12   6          2.68          2.29         0.37 o                         
  -4  12   6         22.78         24.59         0.99 o                         
  -3  12   6         43.72         31.47         1.97 o                         
  -2  12   6         72.40         71.59         3.24 o                         
  -1  12   6          0.01          0.43         0.54 o                         
   0  12   6         76.84         74.32         2.86 o                         
   1  12   6         13.23         16.54         0.89 o                         
   2  12   6          0.21          0.42         0.43 o                         
   3  12   6         41.56         38.70         2.05 o                         
   4  12   6          8.26          5.79         0.75 o                         
   5  12   6         30.50         22.36         1.28 o                         
  -5  13   6         99.43         79.40         3.65 o                         
  -4  13   6          0.81          1.00         0.39 o                         
  -3  13   6          9.12          5.57         0.81 o                         
  -2  13   6          7.69          7.17         0.83 o                         
  -1  13   6         26.92         23.50         1.08 o                         
   0  13   6         66.65         58.05         1.80 o                         
   1  13   6          9.77          9.56         0.74 o                         
   2  13   6         47.55         47.61         1.90 o                         
   3  13   6        141.43        146.88         4.38 o                         
   4  13   6          2.81          1.70         0.48 o                         
   5  13   6         14.85         12.17         0.94 o                         
  -4  14   6          0.61          0.72         0.38 o                         
  -3  14   6          3.56          1.67         0.50 o                         
  -2  14   6          4.30          5.85         0.79 o                         
  -1  14   6          1.53          1.92         0.58 o                         
   0  14   6        488.64        500.84         9.55 o                         
   1  14   6         64.39         65.30         1.80 o                         
   2  14   6          1.59          3.29         0.80 o                         
   3  14   6         33.23         30.28         1.58 o                         
   4  14   6          1.01          0.72         0.51 o                         
  -4  15   6         10.05          8.64         0.56 o                         
  -3  15   6          3.99          3.52         0.64 o                         
  -2  15   6          5.11          4.04         0.71 o                         
  -1  15   6        101.14        102.08         2.95 o                         
   0  15   6        281.62        281.64         5.10 o                         
   1  15   6         38.12         37.68         1.66 o                         
   2  15   6          5.79          6.88         1.15 o                         
   3  15   6          7.96          8.28         1.10 o                         
   4  15   6          4.06          2.09         0.52 o                         
  -4  16   6          6.91          6.28         0.43 o                         
  -3  16   6         31.78         33.44         1.91 o                         
  -2  16   6         20.48         19.60         1.31 o                         
  -1  16   6         94.81        103.29         3.40 o                         
   0  16   6         88.80         91.90         2.25 o                         
   1  16   6         23.76         23.44         1.35 o                         
   2  16   6         46.89         44.55         4.21 o                         
   3  16   6         14.03         14.05         1.31 o                         
   4  16   6          1.10          0.47         0.42 o                         
  -4  17   6         24.44         21.08         0.67 o                         
  -3  17   6          2.84          2.15         0.56 o                         
  -2  17   6         82.11         87.49         3.74 o                         
  -1  17   6         89.11         99.71         3.54 o                         
   0  17   6         26.40         25.35         0.97 o                         
   1  17   6          0.05          0.21         0.42 o                         
   2  17   6         63.02         62.18         2.50 o                         
   3  17   6         14.01         14.33         1.29 o                         
   4  17   6          4.99          4.57         0.58 o                         
  -4  18   6          1.18          1.18         0.27 o                         
  -3  18   6          3.42          3.35         0.56 o                         
  -2  18   6          1.13          4.63         1.41 o                         
  -1  18   6        168.65        178.22         5.14 o                         
   0  18   6         15.03         15.25         0.95 o                         
   1  18   6         19.82         18.70         0.99 o                         
   2  18   6         12.00         10.24         1.03 o                         
   3  18   6          7.68          5.48         0.90 o                         
   4  18   6          0.05         -0.06         0.33 o                         
  -4  19   6          3.93          3.86         0.47 o                         
  -3  19   6          0.31          0.02         0.37 o                         
  -2  19   6          1.88          2.74         1.33 o                         
  -1  19   6          1.14          1.76         0.86 o                         
   0  19   6         47.84         52.77         2.20 o                         
   1  19   6         97.06         97.63         2.89 o                         
   2  19   6          0.10         -0.01         0.64 o                         
   3  19   6          0.91          0.15         0.50 o                         
   4  19   6          0.32          0.10         0.25 o                         
  -3  20   6          1.72          1.88         0.46 o                         
  -2  20   6         40.57         44.77         3.27 o                         
  -1  20   6         51.14         57.96         3.91 o                         
   0  20   6          0.78          0.18         0.57 o                         
   1  20   6         26.82         27.01         1.82 o                         
   2  20   6          1.64          1.73         0.59 o                         
   3  20   6          0.60          0.79         0.36 o                         
  -3  21   6         24.30         16.77         1.19 o                         
  -2  21   6          2.65          1.46         0.81 o                         
  -1  21   6        172.16        205.59         9.68 o                         
   0  21   6         20.18         22.82         1.18 o                         
   1  21   6          0.01         -0.02         0.61 o                         
   2  21   6          0.95          1.37         0.50 o                         
   3  21   6          2.47          3.56         0.40 o                         
  -3  22   6          8.67         10.06         0.79 o                         
  -2  22   6          2.83          3.95         1.19 o                         
  -1  22   6         59.79         65.86         4.07 o                         
   0  22   6         17.74         18.03         1.01 o                         
   1  22   6         29.99         30.36         1.90 o                         
   2  22   6         59.49         56.45         2.44 o                         
   3  22   6          0.63          0.82         0.28 o                         
  -3  23   6          0.77          1.02         0.39 o                         
  -2  23   6         37.00         38.08         3.52 o                         
  -1  23   6        117.62        130.93         9.18 o                         
   0  23   6         21.25         20.81         1.02 o                         
   1  23   6          0.07         -0.25         0.63 o                         
   2  23   6         16.55         17.16         0.96 o                         
   3  23   6          0.19          0.30         0.38 o                         
  -2  24   6          4.53          6.11         0.79 o                         
  -1  24   6          3.00          2.47         0.54 o                         
   0  24   6          1.19          0.51         0.47 o                         
   1  24   6          0.77          0.59         0.52 o                         
   2  24   6         14.43         15.68         1.04 o                         
  -2  25   6          0.07          0.19         0.45 o                         
  -1  25   6          0.60          0.52         0.93 o                         
   0  25   6          0.56          0.12         0.37 o                         
   1  25   6          0.01          0.04         0.35 o                         
   2  25   6          0.38          0.19         0.36 o                         
  -2  26   6          2.03          1.25         0.32 o                         
  -1  26   6          0.28         -0.16         0.35 o                         
   0  26   6          4.54          2.93         0.80 o                         
   1  26   6          9.22          6.34         1.27 o                         
   2  26   6          0.33         -0.05         0.31 o                         
  -1  27   6          2.55          2.03         0.35 o                         
   0  27   6          3.57          3.33         0.65 o                         
   1  27   6          1.13          0.32         0.48 o                         
  -5   0   7          2.64          3.62         0.93 o                         
  -3   0   7       1599.55       1601.89        37.37 o                         
  -1   0   7          4.71          5.20         1.63 o                         
   3   0   7          0.13          0.07         0.84 o                         
   5   0   7          1.58          1.08         0.75 o                         
  -5   1   7          2.54          1.57         0.50 o                         
  -4   1   7        152.75        157.90         4.26 o                         
  -3   1   7       1126.10       1118.05        20.69 o                         
  -2   1   7         24.56         23.99         1.21 o                         
  -1   1   7         30.17         45.95         3.04 o                         
   0   1   7        503.11        489.25        15.74 o                         
   2   1   7         10.46         10.09         0.71 o                         
   3   1   7         14.76         14.04         0.81 o                         
   4   1   7          9.54          8.80         0.94 o                         
   5   1   7          8.54          9.96         1.71 o                         
  -5   2   7         14.05         11.55         0.87 o                         
  -4   2   7         29.23         32.89         1.65 o                         
  -3   2   7        375.92        364.28         6.82 o                         
  -2   2   7          3.20          2.22         0.49 o                         
  -1   2   7        344.19        376.89        10.60 o                         
   0   2   7         89.37         91.82         4.55 o                         
   1   2   7        139.48        153.02         8.38 o                         
   2   2   7         17.51         15.61         0.76 o                         
   3   2   7          6.26          6.17         0.61 o                         
   4   2   7          0.33          0.42         0.61 o                         
   5   2   7         16.05         21.69         1.26 o                         
  -5   3   7         14.19         12.30         0.89 o                         
  -4   3   7        276.48        281.19        15.74 o                         
  -3   3   7        439.99        394.95         7.30 o                         
  -2   3   7         31.59         30.27         1.16 o                         
  -1   3   7          8.43          4.33         1.00 o                         
   0   3   7        565.15        618.77        19.34 o                         
   1   3   7          0.00          0.90         1.19 o                         
   2   3   7         27.55         28.04         1.22 o                         
   3   3   7          4.81          5.75         0.59 o                         
   4   3   7          8.31          9.53         0.97 o                         
   5   3   7         11.11         10.91         1.28 o                         
  -5   4   7          1.03          0.39         0.51 o                         
  -4   4   7         49.05         52.72         2.58 o                         
  -3   4   7        127.36        121.09         3.00 o                         
  -2   4   7         44.06         41.52         1.50 o                         
  -1   4   7        161.16        148.13         6.72 o                         
   0   4   7         33.78         35.93         2.70 o                         
   1   4   7          2.89          3.05         1.39 o                         
   2   4   7         24.38         24.62         0.90 o                         
   3   4   7         15.11         13.22         0.73 o                         
   4   4   7          8.63         10.48         1.16 o                         
   5   4   7          0.55         -0.41         0.66 o                         
  -5   5   7          0.66          0.39         0.37 o                         
  -4   5   7         14.25         13.45         0.91 o                         
  -3   5   7        250.51        240.73         5.13 o                         
  -2   5   7         16.94         14.72         0.88 o                         
  -1   5   7         15.51         17.21         2.10 o                         
   0   5   7          5.78          3.12         1.02 o                         
   1   5   7         50.27         46.85         4.42 o                         
   2   5   7         60.82         56.46         1.38 o                         
   3   5   7          4.22          3.51         0.59 o                         
   4   5   7          0.08          0.06         0.59 o                         
   5   5   7          3.35          2.57         0.82 o                         
  -5   6   7          0.01         -0.19         0.63 o                         
  -4   6   7          0.18          0.16         0.51 o                         
  -3   6   7         81.02         77.86         1.85 o                         
  -2   6   7          4.76          3.83         0.54 o                         
  -1   6   7         48.18         47.33         4.86 o                         
   0   6   7        121.09        121.36         5.65 o                         
   1   6   7        402.13        397.19        19.12 o                         
   2   6   7         16.86         18.28         0.75 o                         
   3   6   7         19.03         18.53         1.11 o                         
   4   6   7         27.24         29.13         1.87 o                         
   5   6   7         12.13         10.19         1.16 o                         
  -5   7   7          2.22          1.95         0.50 o                         
  -4   7   7        111.65        113.07         3.46 o                         
  -3   7   7         12.87         14.48         0.98 o                         
  -2   7   7          5.85          3.95         0.50 o                         
  -1   7   7        145.19        150.03         6.89 o                         
   0   7   7          0.09          0.00         0.82 o                         
   1   7   7        243.12        278.31        14.63 o                         
   2   7   7          3.02          3.28         0.40 o                         
   3   7   7          4.98          4.93         0.67 o                         
   4   7   7         63.98         66.28         3.23 o                         
   5   7   7         14.19         13.87         1.30 o                         
  -5   8   7          0.60          0.38         0.39 o                         
  -4   8   7         70.33         80.64         3.42 o                         
  -3   8   7         82.32         75.48         2.38 o                         
  -2   8   7        121.08        115.65         2.56 o                         
  -1   8   7         74.74         75.16         3.26 o                         
   0   8   7         48.83         50.58         3.42 o                         
   1   8   7        522.79        527.10        10.09 o                         
   2   8   7         62.51         61.66         1.76 o                         
   3   8   7          0.42          0.08         0.58 o                         
   4   8   7         14.97         16.76         1.42 o                         
   5   8   7          2.41          1.90         0.43 o                         
  -5   9   7          0.24          0.46         0.28 o                         
  -4   9   7        178.42        188.42         4.45 o                         
  -3   9   7         85.37         83.94         2.54 o                         
  -2   9   7        221.59        215.74         4.10 o                         
  -1   9   7         69.94         64.22         1.94 o                         
   0   9   7        107.16        110.00         4.09 o                         
   1   9   7        456.46        444.69         9.32 o                         
   2   9   7        115.10        126.40         2.89 o                         
   3   9   7         24.81         24.76         1.25 o                         
   4   9   7         35.52         40.94         1.79 o                         
   5   9   7          4.71          2.50         0.61 o                         
  -5  10   7          5.27          4.38         0.45 o                         
  -4  10   7         55.56         56.27         1.82 o                         
  -3  10   7         59.67         54.44         2.23 o                         
  -2  10   7        116.92        116.88         2.59 o                         
  -1  10   7         28.79         28.61         1.10 o                         
   0  10   7         20.15         17.91         1.57 o                         
   1  10   7        412.75        395.58         7.71 o                         
   2  10   7         88.44         98.55         2.70 o                         
   3  10   7          3.32          3.60         0.60 o                         
   4  10   7          3.44          4.07         0.67 o                         
   5  10   7          3.42          2.20         0.49 o                         
  -4  11   7         17.57         20.74         1.17 o                         
  -3  11   7          7.89          5.04         0.80 o                         
  -2  11   7          3.35          4.68         0.60 o                         
  -1  11   7        306.60        304.14         5.73 o                         
   0  11   7         26.96         27.16         1.70 o                         
   1  11   7        164.88        170.55         4.12 o                         
   2  11   7          4.83          5.16         0.64 o                         
   3  11   7         90.83         87.01         2.58 o                         
   4  11   7          6.57          8.41         0.80 o                         
  -4  12   7          3.96          4.87         0.50 o                         
  -3  12   7          0.16          0.56         0.56 o                         
  -2  12   7         11.26         10.29         0.70 o                         
  -1  12   7        129.12        130.45         2.96 o                         
   0  12   7        416.57        416.19         7.41 o                         
   1  12   7         39.35         36.36         1.39 o                         
   2  12   7          6.43          7.40         0.75 o                         
   3  12   7         40.44         38.88         1.78 o                         
   4  12   7          1.52          1.87         0.45 o                         
  -4  13   7          2.61          2.87         0.42 o                         
  -3  13   7         99.38         97.82         3.65 o                         
  -2  13   7          7.51          5.78         0.75 o                         
  -1  13   7         19.21         19.96         1.29 o                         
   0  13   7        281.50        284.35         5.39 o                         
   1  13   7         61.23         66.64         2.63 o                         
   2  13   7         90.07         84.92         2.49 o                         
   3  13   7          0.14         -0.13         0.48 o                         
   4  13   7          0.07         -0.24         0.45 o                         
  -4  14   7          1.16          0.44         0.31 o                         
  -3  14   7         40.05         34.43         2.05 o                         
  -2  14   7          1.67          1.90         0.62 o                         
  -1  14   7         27.63         31.23         1.62 o                         
   0  14   7          9.00          9.35         0.67 o                         
   1  14   7         17.75         18.42         1.06 o                         
   2  14   7         21.02         16.67         1.22 o                         
   3  14   7          9.33         10.29         0.79 o                         
   4  14   7          4.83          3.39         0.54 o                         
  -4  15   7          1.42          0.40         0.26 o                         
  -3  15   7         22.94         16.45         1.40 o                         
  -2  15   7          2.50          1.99         0.64 o                         
  -1  15   7         25.15         24.35         1.04 o                         
   0  15   7        421.99        441.37         7.58 o                         
   1  15   7         54.04         58.40         1.98 o                         
   2  15   7          2.36          1.61         0.71 o                         
   3  15   7          0.66          1.19         0.55 o                         
   4  15   7          1.65         -0.10         0.36 o                         
  -4  16   7          2.13          1.16         0.30 o                         
  -3  16   7         16.35         16.93         1.11 o                         
  -2  16   7        206.62        213.22         5.79 o                         
  -1  16   7         31.87         33.32         1.50 o                         
   0  16   7        215.38        221.21         4.28 o                         
   1  16   7          1.63          2.34         0.76 o                         
   2  16   7         50.79         50.48         2.66 o                         
   3  16   7          4.52          4.70         0.67 o                         
   4  16   7          3.31          3.92         0.45 o                         
  -4  17   7          7.65          8.12         0.53 o                         
  -3  17   7          1.02          1.09         0.53 o                         
  -2  17   7          2.26          1.65         0.64 o                         
  -1  17   7        104.13        116.16         3.24 o                         
   0  17   7        218.10        231.42         4.86 o                         
   1  17   7          6.06          4.13         0.86 o                         
   2  17   7          2.61          0.98         0.56 o                         
   3  17   7         15.24         12.79         0.91 o                         
   4  17   7          1.29          1.94         0.31 o                         
  -4  18   7         24.52         24.00         2.80 o                         
  -3  18   7          0.01         -0.27         0.49 o                         
  -2  18   7          0.38         -0.09         0.67 o                         
  -1  18   7         38.89         38.35         1.59 o                         
   0  18   7        266.48        284.71         7.49 o                         
   1  18   7         84.50         87.42         2.79 o                         
   2  18   7          2.30          1.66         0.55 o                         
   3  18   7         10.85          9.61         0.63 o                         
   4  18   7          7.94          7.02         0.77 o                         
  -3  19   7          1.58          0.97         0.50 o                         
  -2  19   7         36.42         43.72         1.86 o                         
  -1  19   7          0.61          0.16         0.81 o                         
   0  19   7         29.96         34.40         2.26 o                         
   1  19   7          1.62          1.68         0.47 o                         
   2  19   7          9.63          8.20         0.77 o                         
   3  19   7          2.07          1.43         0.34 o                         
  -3  20   7         28.41         29.11         1.58 o                         
  -2  20   7          3.12          4.06         0.72 o                         
  -1  20   7          2.59          3.46         0.96 o                         
   0  20   7          9.89          9.12         0.80 o                         
   1  20   7          0.00          0.17         0.60 o                         
   2  20   7          4.53          4.93         0.63 o                         
   3  20   7          6.56          5.40         0.90 o                         
  -3  21   7          1.82          1.85         0.38 o                         
  -2  21   7         78.60         87.67         3.41 o                         
  -1  21   7          0.00          0.51         0.72 o                         
   0  21   7          3.81          3.52         0.57 o                         
   1  21   7          4.51          4.23         0.93 o                         
   2  21   7         22.27         17.97         1.09 o                         
   3  21   7          2.05          1.54         0.41 o                         
  -3  22   7         10.20          7.68         0.46 o                         
  -2  22   7         14.32         16.26         1.19 o                         
  -1  22   7          4.43          5.17         0.87 o                         
   0  22   7          0.03          0.52         0.52 o                         
   1  22   7          3.20          3.11         0.77 o                         
   2  22   7          0.15          0.39         0.41 o                         
   3  22   7          0.04          0.05         0.25 o                         
  -2  23   7          5.02          3.76         0.54 o                         
  -1  23   7          3.64          5.32         0.77 o                         
   0  23   7         10.27         10.71         0.83 o                         
   1  23   7         11.43         10.93         0.87 o                         
   2  23   7          0.89          0.97         0.40 o                         
  -2  24   7          0.69          0.17         0.46 o                         
  -1  24   7         26.09         24.21         2.64 o                         
   0  24   7          0.67         -0.13         0.56 o                         
   1  24   7          2.63          2.19         0.60 o                         
   2  24   7         15.70         13.31         1.17 o                         
  -1  25   7          2.07          1.27         0.40 o                         
   0  25   7          1.13          0.49         0.46 o                         
   1  25   7          1.85          1.22         0.52 o                         
  -1  26   7          2.12          0.64         0.31 o                         
   0  26   7          1.15          2.53         0.64 o                         
  -4   0   8          0.84          1.73         1.13 o                         
  -2   0   8        436.83        431.44        10.72 o                         
   0   0   8        300.13        307.60        15.36 o                         
   2   0   8         86.88         80.84         2.79 o                         
   4   0   8          2.22          1.20         0.98 o                         
  -5   1   8         13.06         10.11         1.14 o                         
  -4   1   8          0.71          1.09         0.51 o                         
  -3   1   8         39.94         39.71         1.94 o                         
  -2   1   8        291.31        290.13         6.06 o                         
  -1   1   8          5.76          5.30         0.49 o                         
   0   1   8          1.20          3.59         1.05 o                         
   1   1   8         60.11         62.35         3.17 o                         
   2   1   8          3.38          3.09         0.54 o                         
   3   1   8          0.80          0.71         0.42 o                         
   4   1   8          0.01          0.85         0.68 o                         
   5   1   8          6.36          6.96         0.62 o                         
  -5   2   8         10.66          7.49         1.34 o                         
  -4   2   8         32.25         33.56         1.88 o                         
  -3   2   8        419.24        420.43         8.10 o                         
  -2   2   8         51.57         48.51         1.62 o                         
  -1   2   8          4.15          3.20         0.45 o                         
   0   2   8         83.15         98.00         4.81 o                         
   1   2   8        206.11        203.52         7.20 o                         
   2   2   8          0.36          0.79         0.47 o                         
   3   2   8          2.81          2.72         0.50 o                         
   4   2   8          0.76          0.33         0.66 o                         
   5   2   8         19.11         17.05         0.93 o                         
  -5   3   8         15.83         14.67         1.28 o                         
  -4   3   8         21.85         21.00         1.78 o                         
  -3   3   8        189.80        193.23         5.34 o                         
  -2   3   8       1260.34       1275.89        21.19 o                         
  -1   3   8          1.87          1.81         0.40 o                         
   0   3   8         37.43         41.38         3.59 o                         
   1   3   8        151.36        164.92         6.06 o                         
   2   3   8         82.87         78.02         2.25 o                         
   3   3   8          3.18          3.48         0.74 o                         
   4   3   8         11.57         11.85         0.97 o                         
   5   3   8         14.94         15.40         0.90 o                         
  -5   4   8          3.85          2.56         0.62 o                         
  -4   4   8          0.01          0.25         0.68 o                         
  -3   4   8         73.42         72.94         2.58 o                         
  -2   4   8       1705.95       1754.97        28.67 o                         
  -1   4   8          2.36          1.75         0.37 o                         
   0   4   8         25.82         29.32         1.47 o                         
   1   4   8          5.00          7.05         1.00 o                         
   2   4   8        297.13        299.04         6.23 o                         
   3   4   8          6.71          6.97         0.63 o                         
   4   4   8          0.09         -0.23         0.68 o                         
   5   4   8          0.11          0.00         0.30 o                         
  -5   5   8         12.31         11.56         2.15 o                         
  -4   5   8         22.61         29.67         2.56 o                         
  -3   5   8        609.94        602.64        11.15 o                         
  -2   5   8        615.46        633.50        10.20 o                         
  -1   5   8         65.52         63.65         1.56 o                         
   0   5   8          4.71          3.97         0.56 o                         
   1   5   8        200.94        199.49         4.26 o                         
   2   5   8        715.20        719.88        12.32 o                         
   3   5   8          6.79          8.17         0.73 o                         
   4   5   8          4.45          6.89         0.95 o                         
   5   5   8          4.67          4.09         0.45 o                         
  -5   6   8          6.95          5.28         1.03 o                         
  -4   6   8          1.11          0.93         0.66 o                         
  -3   6   8          4.73          5.71         0.69 o                         
  -2   6   8          2.78          3.43         0.62 o                         
  -1   6   8         10.30          9.39         0.87 o                         
   0   6   8        154.69        153.42         2.85 o                         
   1   6   8        218.46        220.36         6.02 o                         
   2   6   8         10.89         10.23         0.75 o                         
   3   6   8         10.81          9.72         0.85 o                         
   4   6   8         34.50         32.38         1.86 o                         
   5   6   8          1.12          1.61         0.32 o                         
  -5   7   8          1.85          1.24         0.40 o                         
  -4   7   8          0.42          0.01         0.66 o                         
  -3   7   8         17.53         14.69         1.13 o                         
  -2   7   8         52.72         50.80         1.79 o                         
  -1   7   8         28.25         30.70         1.08 o                         
   0   7   8        274.60        262.76         4.72 o                         
   1   7   8        348.91        339.64         7.49 o                         
   2   7   8         75.48         75.70         2.84 o                         
   3   7   8          2.02          2.49         0.54 o                         
   4   7   8         21.38         20.88         1.29 o                         
  -4   8   8          0.09          0.65         0.47 o                         
  -3   8   8         45.33         42.75         1.88 o                         
  -2   8   8        102.66         92.92         2.46 o                         
  -1   8   8         20.45         21.53         0.83 o                         
   0   8   8         97.68         98.88         2.17 o                         
   1   8   8        482.57        488.10        10.36 o                         
   2   8   8         60.58         68.15         2.10 o                         
   3   8   8         10.67          8.51         0.78 o                         
   4   8   8          0.07          0.16         0.47 o                         
  -4   9   8          0.01         -0.03         0.80 o                         
  -3   9   8         11.59          9.61         0.79 o                         
  -2   9   8         78.57         83.15         2.28 o                         
  -1   9   8        142.84        135.37         2.87 o                         
   0   9   8         44.10         43.75         1.29 o                         
   1   9   8         88.15         88.29         2.78 o                         
   2   9   8         51.65         48.53         1.72 o                         
   3   9   8         27.89         27.26         1.27 o                         
   4   9   8          0.12          0.18         0.47 o                         
  -4  10   8          9.54          7.81         0.76 o                         
  -3  10   8          0.35          0.33         0.46 o                         
  -2  10   8        114.53        105.79         2.68 o                         
  -1  10   8          0.09          0.72         0.44 o                         
   0  10   8        143.37        145.47         2.91 o                         
   1  10   8        286.35        293.84         5.92 o                         
   2  10   8          4.68          5.57         0.67 o                         
   3  10   8         34.75         38.31         1.75 o                         
   4  10   8          5.17          6.73         1.05 o                         
  -4  11   8         24.52         26.61         1.02 o                         
  -3  11   8          3.30          2.91         0.50 o                         
  -2  11   8          0.11         -0.08         0.48 o                         
  -1  11   8         88.57         88.36         2.26 o                         
   0  11   8         60.23         67.04         1.86 o                         
   1  11   8        562.87        589.09        12.42 o                         
   2  11   8         48.77         52.62         2.66 o                         
   3  11   8          4.51          2.52         0.54 o                         
   4  11   8          4.44          4.29         0.64 o                         
  -4  12   8          9.30         10.62         0.71 o                         
  -3  12   8          6.73          5.58         0.58 o                         
  -2  12   8          0.97          0.71         0.45 o                         
  -1  12   8         22.74         23.89         1.06 o                         
   0  12   8        204.38        206.64         4.22 o                         
   1  12   8        293.25        308.40         7.03 o                         
   2  12   8        184.04        189.50         4.15 o                         
   3  12   8          2.79          1.97         0.49 o                         
   4  12   8         11.88         11.73         0.91 o                         
  -4  13   8          0.05          0.14         0.29 o                         
  -3  13   8          1.31          1.80         0.46 o                         
  -2  13   8         65.31         63.52         2.08 o                         
  -1  13   8          0.00         -0.28         0.46 o                         
   0  13   8          8.59         10.27         0.91 o                         
   1  13   8        359.51        381.00         7.88 o                         
   2  13   8          0.43          0.49         0.46 o                         
   3  13   8          6.59          6.53         0.64 o                         
   4  13   8          0.33         -0.03         0.40 o                         
  -4  14   8          0.50          0.63         0.26 o                         
  -3  14   8         47.88         48.57         1.46 o                         
  -2  14   8         11.26         11.12         1.03 o                         
  -1  14   8        282.22        298.72         6.06 o                         
   0  14   8         26.06         26.02         1.16 o                         
   1  14   8         21.67         25.63         1.75 o                         
   2  14   8          9.77          9.79         0.81 o                         
   3  14   8         28.91         24.75         1.48 o                         
   4  14   8          2.91          2.45         0.42 o                         
  -4  15   8         11.73          9.95         0.83 o                         
  -3  15   8         31.53         32.58         1.38 o                         
  -2  15   8        181.97        194.85         5.45 o                         
  -1  15   8        122.25        124.05         3.73 o                         
   0  15   8          8.46          8.61         0.86 o                         
   1  15   8          8.45         11.78         1.13 o                         
   2  15   8          0.39         -0.09         0.52 o                         
   3  15   8         51.96         45.22         1.69 o                         
   4  15   8          2.13          1.02         0.47 o                         
  -4  16   8          2.37          1.01         0.48 o                         
  -3  16   8         23.49         26.43         1.67 o                         
  -2  16   8          1.06          1.40         0.65 o                         
  -1  16   8         98.45        109.55         3.08 o                         
   0  16   8         25.80         31.27         1.37 o                         
   1  16   8         15.53         15.12         3.00 o                         
   2  16   8          5.92          3.27         1.03 o                         
   3  16   8          0.56         -0.26         0.36 o                         
   4  16   8          1.35          1.14         0.39 o                         
  -3  17   8          0.27          0.85         0.39 o                         
  -2  17   8          1.63          2.01         0.66 o                         
  -1  17   8        122.43        130.24         3.81 o                         
   0  17   8          0.17         -0.09         0.42 o                         
   1  17   8          1.36          2.72         0.67 o                         
   2  17   8          0.46          1.29         1.14 o                         
   3  17   8          2.20          1.47         0.51 o                         
  -3  18   8          0.27          0.06         0.33 o                         
  -2  18   8          1.29          0.40         0.67 o                         
  -1  18   8          4.01          5.57         1.03 o                         
   0  18   8          2.52          1.95         0.61 o                         
   1  18   8         20.75         20.98         1.12 o                         
   2  18   8          7.93          4.71         1.20 o                         
   3  18   8          6.68          6.90         0.70 o                         
  -3  19   8         24.74         21.18         0.90 o                         
  -2  19   8         37.42         34.49         1.84 o                         
  -1  19   8          0.36          0.03         0.65 o                         
   0  19   8         76.01         81.20         3.63 o                         
   1  19   8          2.78          4.09         0.72 o                         
   2  19   8          0.37          0.18         0.50 o                         
   3  19   8          0.05          0.32         0.31 o                         
  -3  20   8         19.95         14.64         0.96 o                         
  -2  20   8         56.30         59.87         3.68 o                         
  -1  20   8          6.05          6.29         0.97 o                         
   0  20   8         11.94         10.93         1.43 o                         
   1  20   8         16.95         17.38         2.43 o                         
   2  20   8          2.50          2.69         0.86 o                         
   3  20   8          0.12          0.00         0.30 o                         
  -2  21   8         11.40         12.80         2.68 o                         
  -1  21   8         19.86         21.11         1.18 o                         
   0  21   8          0.35          0.30         0.46 o                         
   1  21   8          3.65          6.30         0.91 o                         
   2  21   8          0.23         -0.46         0.46 o                         
  -2  22   8          6.32          5.21         0.54 o                         
  -1  22   8         15.02         14.39         0.93 o                         
   0  22   8         10.99         12.25         1.15 o                         
   1  22   8          1.07          2.45         0.55 o                         
   2  22   8          1.63          1.20         0.41 o                         
  -2  23   8          0.20         -0.14         0.27 o                         
  -1  23   8         10.16          9.65         0.81 o                         
   0  23   8          4.50          2.72         0.65 o                         
   1  23   8         29.98         35.43         1.48 o                         
   2  23   8          3.04          2.49         0.58 o                         
  -1  24   8          0.17         -0.07         0.47 o                         
   0  24   8          0.01          0.37         0.64 o                         
   1  24   8          3.27          2.69         0.38 o                         
  -1  25   8          0.02         -0.16         0.28 o                         
   0  25   8          9.15          9.51         0.96 o                         
  -3   0   9         46.64         50.81         2.55 o                         
  -1   0   9          6.82         11.86         0.95 o                         
   1   0   9         68.48         66.99         2.65 o                         
   3   0   9        932.51       1000.39        28.40 o                         
  -4   1   9          1.22          0.36         0.50 o                         
  -3   1   9         23.63         24.13         1.20 o                         
  -2   1   9        870.02        893.36        13.95 o                         
  -1   1   9         24.23         24.22         0.86 o                         
   0   1   9         15.99         17.48         0.82 o                         
   1   1   9         87.79         85.94         2.12 o                         
   2   1   9         11.63         12.36         1.07 o                         
   3   1   9         21.01         25.22         1.33 o                         
   4   1   9          0.95          2.00         0.62 o                         
  -4   2   9         23.10         26.58         1.53 o                         
  -3   2   9          0.12         -0.51         0.51 o                         
  -2   2   9        245.83        259.42         5.27 o                         
  -1   2   9         30.75         29.80         1.03 o                         
   0   2   9          1.40          1.13         0.37 o                         
   1   2   9         55.10         53.35         1.47 o                         
   2   2   9        438.22        449.54        15.33 o                         
   3   2   9         22.30         26.85         1.86 o                         
   4   2   9         12.39         12.72         1.06 o                         
  -4   3   9         36.87         40.23         2.36 o                         
  -3   3   9          0.43          1.20         0.56 o                         
  -2   3   9         80.23         88.35         2.39 o                         
  -1   3   9         29.18         28.25         1.11 o                         
   0   3   9          0.06          0.06         0.35 o                         
   1   3   9         31.94         30.49         1.24 o                         
   2   3   9        212.79        214.25         7.33 o                         
   3   3   9         16.20         17.34         0.90 o                         
   4   3   9          1.29          1.82         0.62 o                         
  -4   4   9          8.15          7.86         0.75 o                         
  -3   4   9          0.03          0.22         0.35 o                         
  -2   4   9         25.82         26.84         1.09 o                         
  -1   4   9        332.31        359.83         6.24 o                         
   0   4   9         24.99         21.93         0.81 o                         
   1   4   9        226.03        231.14         4.86 o                         
   2   4   9        195.99        198.62         6.70 o                         
   3   4   9         22.14         22.32         1.10 o                         
   4   4   9          0.00         -0.07         0.51 o                         
  -4   5   9         18.11         19.29         1.28 o                         
  -3   5   9         25.87         24.04         1.15 o                         
  -2   5   9         19.25         15.89         0.93 o                         
  -1   5   9        166.31        154.67         3.04 o                         
   0   5   9         81.00         77.95         1.81 o                         
   1   5   9         12.26         11.58         0.79 o                         
   2   5   9        192.33        191.07         6.36 o                         
   3   5   9         64.23         65.98         2.65 o                         
   4   5   9          0.89          1.07         0.52 o                         
  -4   6   9          2.30          2.72         0.79 o                         
  -3   6   9         25.65         25.46         1.40 o                         
  -2   6   9         38.51         44.68         1.89 o                         
  -1   6   9         27.55         22.29         0.91 o                         
   0   6   9         56.01         56.01         1.58 o                         
   1   6   9         28.15         28.33         1.08 o                         
   2   6   9        404.95        406.07        10.29 o                         
   3   6   9          4.03          5.69         0.74 o                         
   4   6   9          8.96          7.68         0.69 o                         
  -4   7   9          5.91          6.41         0.82 o                         
  -3   7   9         63.99         65.27         2.94 o                         
  -2   7   9         74.20         75.34         2.42 o                         
  -1   7   9         40.77         45.71         1.59 o                         
   0   7   9         27.27         24.69         1.05 o                         
   1   7   9        205.99        209.58         3.81 o                         
   2   7   9        370.08        364.88        12.04 o                         
   3   7   9         17.69         17.53         1.12 o                         
   4   7   9          0.10         -0.16         0.36 o                         
  -4   8   9          0.48          0.87         0.45 o                         
  -3   8   9         24.75         24.79         1.65 o                         
  -2   8   9          7.82          8.15         0.73 o                         
  -1   8   9        892.47        903.54        15.76 o                         
   0   8   9         98.32         98.24         2.81 o                         
   1   8   9          4.20          4.65         0.68 o                         
   2   8   9         89.13         91.49         3.36 o                         
   3   8   9         15.10         14.42         1.31 o                         
   4   8   9          0.80          0.77         0.37 o                         
  -4   9   9          5.51          7.50         0.63 o                         
  -3   9   9          0.50          0.81         0.65 o                         
  -2   9   9          8.44          7.93         0.89 o                         
  -1   9   9        630.90        669.52        13.12 o                         
   0   9   9         17.80         20.08         1.25 o                         
   1   9   9          0.17          0.10         0.42 o                         
   2   9   9        162.23        168.07         3.76 o                         
   3   9   9          6.76          7.93         0.77 o                         
   4   9   9          2.92          3.30         0.44 o                         
  -4  10   9         41.07         49.27         1.61 o                         
  -3  10   9         37.30         39.83         1.68 o                         
  -2  10   9        305.22        303.85         5.55 o                         
  -1  10   9        967.31        991.67        22.61 o                         
   0  10   9        177.06        172.66         3.36 o                         
   1  10   9          1.54          1.78         0.52 o                         
   2  10   9         22.59         25.88         1.13 o                         
   3  10   9         17.57         14.34         1.29 o                         
   4  10   9         14.57         11.71         0.96 o                         
  -4  11   9          0.35          0.99         0.36 o                         
  -3  11   9          4.02          3.56         0.76 o                         
  -2  11   9          5.24          4.65         0.65 o                         
  -1  11   9          0.46          0.33         0.53 o                         
   0  11   9         85.95         83.92         2.19 o                         
   1  11   9          0.92          0.11         0.55 o                         
   2  11   9          0.01         -0.18         0.50 o                         
   3  11   9         16.53         17.93         1.31 o                         
   4  11   9          1.58         -0.06         0.27 o                         
  -4  12   9         15.23         13.37         1.10 o                         
  -3  12   9          7.80          6.59         0.69 o                         
  -2  12   9         10.06         10.96         1.06 o                         
  -1  12   9         62.75         62.37         2.46 o                         
   0  12   9        223.36        233.18         4.90 o                         
   1  12   9         16.31         17.69         1.05 o                         
   2  12   9          1.26          1.82         0.50 o                         
   3  12   9         10.70          9.79         1.07 o                         
   4  12   9          0.18          0.31         0.43 o                         
  -4  13   9          1.47          1.47         0.25 o                         
  -3  13   9          4.44          3.51         0.42 o                         
  -2  13   9          4.02          4.34         0.64 o                         
  -1  13   9          4.78          4.88         0.69 o                         
   0  13   9          0.40          0.46         0.44 o                         
   1  13   9          7.02          7.51         0.71 o                         
   2  13   9         26.53         29.62         1.74 o                         
   3  13   9          8.07          8.56         0.93 o                         
   4  13   9          0.03         -0.11         0.35 o                         
  -4  14   9         18.10         11.42         0.95 o                         
  -3  14   9          2.24          1.51         0.38 o                         
  -2  14   9         89.38         90.32         3.40 o                         
  -1  14   9         28.67         31.96         1.64 o                         
   0  14   9        106.60        113.89         3.61 o                         
   1  14   9         83.83         93.91         2.80 o                         
   2  14   9          1.61          1.20         0.77 o                         
   3  14   9          0.09          0.63         0.62 o                         
  -3  15   9          3.39          2.23         0.38 o                         
  -2  15   9         48.60         48.64         1.68 o                         
  -1  15   9          0.77          1.37         0.81 o                         
   0  15   9         51.46         56.66         2.21 o                         
   1  15   9          0.21         -0.27         0.54 o                         
   2  15   9          0.01         -0.09         0.77 o                         
   3  15   9          0.15          0.18         0.51 o                         
  -3  16   9         37.51         38.55         3.00 o                         
  -2  16   9          1.28          0.41         0.41 o                         
  -1  16   9        113.97        122.94         4.63 o                         
   0  16   9          1.02          0.90         0.60 o                         
   1  16   9         34.17         36.93         1.52 o                         
   2  16   9          0.77          0.27         0.52 o                         
   3  16   9          9.32          8.05         0.88 o                         
  -3  17   9         10.56          8.55         0.70 o                         
  -2  17   9          0.12          0.33         0.50 o                         
  -1  17   9          3.41          1.76         0.78 o                         
   0  17   9          4.12          2.51         0.74 o                         
   1  17   9         11.84         10.23         0.81 o                         
   2  17   9          4.19          6.32         0.92 o                         
  -3  18   9          4.02          2.75         0.60 o                         
  -2  18   9          4.94          4.82         0.62 o                         
  -1  18   9         29.36         32.04         1.82 o                         
   0  18   9          9.51         10.50         0.95 o                         
   1  18   9          1.97          3.02         0.84 o                         
   2  18   9         33.86         43.66         1.67 o                         
   3  18   9          6.96          5.80         0.56 o                         
  -3  19   9          3.41          3.62         0.52 o                         
  -2  19   9         10.68          9.53         0.72 o                         
  -1  19   9         23.66         24.00         1.50 o                         
   0  19   9         22.09         21.41         1.41 o                         
   1  19   9         31.62         35.81         1.84 o                         
   2  19   9          2.16          2.38         0.84 o                         
   3  19   9          0.01         -0.06         0.35 o                         
  -2  20   9         18.73         17.60         0.86 o                         
  -1  20   9          6.78          7.76         1.18 o                         
   0  20   9         26.46         29.92         3.07 o                         
   1  20   9         14.56         18.52         1.30 o                         
   2  20   9          8.85         10.33         1.15 o                         
  -2  21   9          4.42          3.90         0.41 o                         
  -1  21   9         21.24         20.36         1.33 o                         
   0  21   9          0.07         -0.10         0.58 o                         
   1  21   9          0.00          1.23         0.55 o                         
   2  21   9          9.01          8.20         0.60 o                         
  -1  22   9          0.91          1.51         0.52 o                         
   0  22   9          6.16          5.64         0.73 o                         
   1  22   9          4.02          2.94         0.51 o                         
  -1  23   9          1.79          0.64         0.27 o                         
   0  23   9          6.86          5.86         0.61 o                         
   1  23   9          0.71          0.68         0.58 o                         
  -4   0  10          5.78          3.22         0.97 o                         
  -2   0  10        132.28        126.76         4.98 o                         
   0   0  10         18.13         14.57         1.06 o                         
   2   0  10         23.27         23.93         2.59 o                         
   4   0  10         36.21         31.97         2.00 o                         
  -4   1  10          2.35          1.00         0.62 o                         
  -3   1  10         43.85         40.95         1.73 o                         
  -2   1  10         20.45         20.35         1.00 o                         
  -1   1  10         40.22         36.13         1.19 o                         
   0   1  10         64.81         66.77         1.66 o                         
   1   1  10         97.98         96.14         2.11 o                         
   2   1  10        225.65        227.15         9.62 o                         
   3   1  10        376.94        377.60         7.95 o                         
   4   1  10         13.48         12.21         1.22 o                         
  -4   2  10         18.67         20.77         1.26 o                         
  -3   2  10          0.05         -0.31         0.44 o                         
  -2   2  10         14.66         13.08         0.97 o                         
  -1   2  10          6.74          3.74         0.46 o                         
   0   2  10         13.99         11.48         0.68 o                         
   1   2  10          1.47          1.12         0.59 o                         
   2   2  10          1.70          2.46         0.70 o                         
   3   2  10        212.20        216.82         4.88 o                         
   4   2  10          1.38          0.58         0.51 o                         
  -4   3  10          6.29          6.30         1.18 o                         
  -3   3  10          1.70          1.69         0.44 o                         
  -2   3  10          1.19          0.95         0.46 o                         
  -1   3  10         13.34         12.01         0.67 o                         
   0   3  10         68.84         72.53         1.68 o                         
   1   3  10         22.26         23.37         1.23 o                         
   2   3  10          8.43          6.23         1.01 o                         
   3   3  10          1.65          2.48         0.67 o                         
   4   3  10         12.80         12.78         0.82 o                         
  -4   4  10         24.68         30.93         1.23 o                         
  -3   4  10          0.26          0.78         0.40 o                         
  -2   4  10         59.58         54.09         1.78 o                         
  -1   4  10        373.84        356.69         5.17 o                         
   0   4  10         16.77         16.23         0.82 o                         
   1   4  10          0.02          0.32         0.43 o                         
   2   4  10          7.65          7.77         1.49 o                         
   3   4  10        170.32        171.25         7.15 o                         
   4   4  10         28.15         25.79         3.08 o                         
  -4   5  10         25.13         30.59         1.34 o                         
  -3   5  10         24.80         26.25         1.04 o                         
  -2   5  10         39.17         40.54         1.55 o                         
  -1   5  10         25.76         42.42         1.50 o                         
   0   5  10         54.53         52.39         1.38 o                         
   1   5  10        110.13        113.50         3.14 o                         
   2   5  10          3.28          3.67         1.22 o                         
   3   5  10          1.84          2.15         0.77 o                         
   4   5  10         93.80         76.32        10.12 o                         
  -4   6  10         31.91         40.54         1.58 o                         
  -3   6  10         44.02         44.00         1.39 o                         
  -2   6  10         29.74         32.25         1.46 o                         
  -1   6  10        628.54        619.73        14.91 o                         
   0   6  10         23.82         26.35         1.03 o                         
   1   6  10        208.34        212.43         5.08 o                         
   2   6  10          6.78          6.72         1.06 o                         
   3   6  10         37.11         38.40         1.89 o                         
   4   6  10         62.49         60.87         3.05 o                         
  -4   7  10         33.06         43.74         1.63 o                         
  -3   7  10         13.61         17.39         0.84 o                         
  -2   7  10          7.91          6.33         0.89 o                         
  -1   7  10        259.79        281.89         7.50 o                         
   0   7  10          0.01         -0.04         0.42 o                         
   1   7  10         28.52         27.66         1.34 o                         
   2   7  10          7.55         10.07         1.19 o                         
   3   7  10          4.32          4.98         0.77 o                         
  -4   8  10          6.20          6.24         0.60 o                         
  -3   8  10         17.37         20.43         0.91 o                         
  -2   8  10         17.91         17.17         1.04 o                         
  -1   8  10          6.27          9.04         0.97 o                         
   0   8  10         66.17         71.38         2.66 o                         
   1   8  10          0.66          0.79         0.42 o                         
   2   8  10         22.75         22.77         1.52 o                         
   3   8  10         12.32         11.75         1.58 o                         
  -4   9  10          0.01         -0.03         0.26 o                         
  -3   9  10         73.33         76.40         2.15 o                         
  -2   9  10          0.00          0.04         0.41 o                         
  -1   9  10        102.95        110.97         3.59 o                         
   0   9  10        277.81        306.07         7.98 o                         
   1   9  10         17.84         19.73         0.93 o                         
   2   9  10         16.96         19.32         2.15 o                         
   3   9  10         13.96         16.02         1.68 o                         
  -4  10  10          8.73          8.94         0.59 o                         
  -3  10  10          0.06          0.71         0.44 o                         
  -2  10  10         19.67         16.16         0.86 o                         
  -1  10  10        115.26        111.77         4.01 o                         
   0  10  10          1.57          3.53         0.84 o                         
   1  10  10          5.32          5.26         0.65 o                         
   2  10  10         43.39         48.97         2.67 o                         
   3  10  10          4.95          4.14         1.00 o                         
  -3  11  10          2.19          2.32         0.52 o                         
  -2  11  10         28.88         25.89         1.35 o                         
  -1  11  10          0.56          1.66         0.81 o                         
   0  11  10         47.98         52.34         2.23 o                         
   1  11  10          3.84          4.07         0.81 o                         
   2  11  10          4.92          5.76         0.94 o                         
   3  11  10          4.59          5.71         1.07 o                         
  -3  12  10          0.79          0.59         0.36 o                         
  -2  12  10         81.88         78.96         4.12 o                         
  -1  12  10         10.41          9.33         0.93 o                         
   0  12  10         36.37         36.59         1.54 o                         
   1  12  10         17.44         20.55         1.56 o                         
   2  12  10         25.83         29.25         2.12 o                         
   3  12  10         10.03         11.32         1.33 o                         
  -3  13  10          6.39          6.30         0.61 o                         
  -2  13  10          0.14          0.42         0.53 o                         
  -1  13  10          0.10          0.07         0.71 o                         
   0  13  10        259.54        288.18         7.28 o                         
   1  13  10          0.61          0.68         0.52 o                         
   2  13  10          0.33          0.08         0.55 o                         
   3  13  10          9.66         17.27         1.54 o                         
  -3  14  10          0.03          0.00         0.28 o                         
  -2  14  10         21.01         20.89         1.16 o                         
  -1  14  10          1.58          1.18         0.64 o                         
   0  14  10        374.56        417.93         8.93 o                         
   1  14  10          0.18         -0.27         0.51 o                         
   2  14  10         11.86         14.38         1.25 o                         
   3  14  10         27.45         29.43         1.99 o                         
  -3  15  10         23.42         26.05         3.76 o                         
  -2  15  10          8.91         10.38         0.81 o                         
  -1  15  10         91.85         97.18         6.15 o                         
   0  15  10        124.29        147.35         4.00 o                         
   1  15  10         17.68         20.78         1.08 o                         
   2  15  10         11.51         14.36         1.20 o                         
   3  15  10          2.61          2.18         0.62 o                         
  -3  16  10          6.83          6.48         1.63 o                         
  -2  16  10          0.21          1.85         0.56 o                         
  -1  16  10          0.06         -0.22         0.57 o                         
   0  16  10         58.98         64.88         2.33 o                         
   1  16  10          7.93          6.97         0.68 o                         
   2  16  10          4.83          7.25         1.03 o                         
   3  16  10          0.23         -0.13         0.41 o                         
  -2  17  10          3.76          3.34         0.58 o                         
  -1  17  10          5.01          4.96         1.20 o                         
   0  17  10         17.75         22.35         2.34 o                         
   1  17  10         28.87         27.74         1.14 o                         
   2  17  10          0.58          0.91         0.66 o                         
  -2  18  10         10.75         10.49         2.76 o                         
  -1  18  10         19.17         18.22         1.86 o                         
   1  18  10          3.15          3.26         0.58 o                         
   2  18  10          4.57          3.94         0.79 o                         
  -2  19  10          0.76          0.90         0.31 o                         
  -1  19  10          0.09         -0.35         0.55 o                         
   0  19  10          0.35          0.64         0.81 o                         
   1  19  10         23.12         27.10         2.21 o                         
  -2  20  10          0.14          0.53         0.44 o                         
  -1  20  10          2.77          3.40         0.66 o                         
   0  20  10          6.78          6.39         0.78 o                         
  -1  21  10          3.28          2.56         0.45 o                         
   0  21  10         16.70         15.80         1.35 o                         
   0  22  10          0.01          0.13         0.22 o                         
  -3   0  11          5.21          5.20         1.12 o                         
  -1   0  11         37.18         39.38         1.89 o                         
   1   0  11         82.63         77.82         2.74 o                         
  -4   1  11          2.53          0.85         0.36 o                         
  -3   1  11          8.10          9.99         0.96 o                         
  -2   1  11         41.09         39.32         1.61 o                         
  -1   1  11        113.54        105.59         2.48 o                         
   0   1  11        227.39        205.05         3.53 o                         
   1   1  11          6.48          5.94         0.61 o                         
   2   1  11         97.08         98.96         7.77 o                         
  -4   2  11          4.49          4.36         0.77 o                         
  -3   2  11          1.76          1.66         0.47 o                         
  -2   2  11          0.88          0.91         0.40 o                         
  -1   2  11          3.92          3.19         0.47 o                         
   0   2  11         29.72         30.15         1.06 o                         
   1   2  11         16.61         18.09         0.94 o                         
   2   2  11         14.59         14.32         1.43 o                         
  -4   3  11         76.26         84.52         2.83 o                         
  -3   3  11          6.54          6.20         0.65 o                         
  -2   3  11         20.35         18.52         0.99 o                         
  -1   3  11          0.50          0.10         0.40 o                         
   0   3  11         45.33         40.36         1.77 o                         
   1   3  11         13.42         12.76         1.06 o                         
   2   3  11          6.51          5.96         0.94 o                         
  -4   4  11         27.60         27.78         1.14 o                         
  -3   4  11          0.28         -0.03         0.34 o                         
  -2   4  11          5.66          5.47         0.70 o                         
  -1   4  11         14.19         15.52         0.83 o                         
   0   4  11         84.79         81.22         1.76 o                         
   1   4  11        104.97        115.57         3.67 o                         
   2   4  11         12.13         12.75         1.99 o                         
   3   4  11          1.42          2.33         0.71 o                         
  -3   5  11          1.31          0.15         0.34 o                         
  -2   5  11         38.54         44.62         1.67 o                         
  -1   5  11        120.82        109.97         2.50 o                         
   0   5  11         16.32         12.93         0.66 o                         
   1   5  11         36.42         39.13         1.83 o                         
   2   5  11         35.03         38.16         1.73 o                         
   3   5  11         52.01         45.58         2.68 o                         
  -3   6  11          3.64          3.77         0.44 o                         
  -2   6  11         21.41         23.02         1.05 o                         
  -1   6  11         21.35         15.56         1.20 o                         
   0   6  11        126.33        122.66         2.70 o                         
   1   6  11          3.33          3.79         0.73 o                         
   2   6  11          2.69          3.25         0.69 o                         
   3   6  11         29.46         21.62         1.69 o                         
  -3   7  11          0.03         -0.05         0.33 o                         
  -2   7  11         11.01         15.45         0.95 o                         
  -1   7  11         63.06         56.26         2.23 o                         
   0   7  11         17.03         17.69         0.96 o                         
   1   7  11          0.16          0.00         0.56 o                         
   2   7  11          0.32         -0.01         0.73 o                         
   3   7  11          0.00          0.38         0.64 o                         
  -3   8  11         49.08         49.01         1.43 o                         
  -2   8  11         19.57         19.55         1.04 o                         
  -1   8  11         33.14         29.51         1.34 o                         
   0   8  11          3.30          4.00         0.57 o                         
   1   8  11          1.34          0.91         0.68 o                         
   2   8  11          1.60          1.38         0.69 o                         
   3   8  11          1.57          2.44         0.73 o                         
  -3   9  11          6.27          7.49         0.51 o                         
  -2   9  11          0.92          1.31         0.50 o                         
  -1   9  11          0.73          0.26         0.53 o                         
   0   9  11         95.93        103.97         3.43 o                         
   1   9  11         11.81         12.37         1.78 o                         
   2   9  11          0.62          0.91         0.67 o                         
   3   9  11         14.10         12.72         1.24 o                         
  -3  10  11         20.86         24.05         1.01 o                         
  -2  10  11         18.03         21.66         1.11 o                         
  -1  10  11          1.81          1.67         0.53 o                         
   0  10  11         54.26         60.40         2.04 o                         
   1  10  11          7.66          6.73         1.06 o                         
   2  10  11          3.97          3.99         0.77 o                         
   3  10  11          0.30          1.02         0.60 o                         
  -3  11  11         58.09         60.82         2.43 o                         
  -2  11  11          9.09          9.56         0.79 o                         
  -1  11  11          3.90          2.90         0.56 o                         
   0  11  11        235.85        255.11         5.24 o                         
   1  11  11          9.48          9.35         1.16 o                         
   2  11  11          2.56          1.96         0.94 o                         
   3  11  11          5.15          4.67         0.78 o                         
  -3  12  11         41.40         46.04         2.09 o                         
  -2  12  11          7.45          8.09         0.62 o                         
  -1  12  11         17.93         16.26         1.38 o                         
   0  12  11        104.98        112.61         2.72 o                         
   1  12  11          0.00         -0.18         0.96 o                         
   2  12  11          0.18          0.39         0.81 o                         
   3  12  11          1.62          0.90         0.49 o                         
  -3  13  11          1.01          1.06         0.49 o                         
  -2  13  11         48.94         54.50         1.84 o                         
  -1  13  11          1.71          1.59         0.50 o                         
   0  13  11         66.43         79.51         2.08 o                         
   1  13  11         34.34         41.13         3.03 o                         
   2  13  11          1.43          1.67         0.78 o                         
   3  13  11          8.94          5.45         0.69 o                         
  -2  14  11          5.22          6.18         0.84 o                         
  -1  14  11          2.15          3.29         0.59 o                         
   0  14  11          2.61          3.00         0.48 o                         
   1  14  11         50.79         54.40         2.64 o                         
   2  14  11          5.84          6.66         1.09 o                         
  -2  15  11          3.53          3.09         0.94 o                         
  -1  15  11          0.45          1.20         0.44 o                         
   0  15  11          0.63          1.10         0.54 o                         
   1  15  11         10.62         10.49         1.61 o                         
  -2  16  11          2.81          3.57         0.85 o                         
  -1  16  11          0.15          0.49         0.55 o                         
   0  16  11         13.16         14.53         1.20 o                         
   1  16  11          3.82          2.79         0.86 o                         
   2  16  11          0.57          0.62         0.50 o                         
  -2  17  11          2.41          1.78         0.58 o                         
  -1  17  11          2.85          1.95         0.48 o                         
   0  17  11          0.59          0.12         0.80 o                         
   1  17  11          6.44          4.90         1.03 o                         
   2  17  11          2.84          2.28         0.51 o                         
  -1  18  11          5.94          6.67         0.55 o                         
   0  18  11          0.01         -0.37         0.43 o                         
   1  18  11         62.75         66.27         3.44 o                         
  -1  19  11          2.31          0.47         0.45 o                         
   0  19  11          0.87          0.22         0.39 o                         
   1  19  11         74.41         56.79         2.85 o                         
   0  20  11         18.94         15.58         1.16 o                         
  -2   0  12          1.02          1.82         1.06 o                         
   0   0  12        121.73        111.00         2.71 o                         
  -3   1  12          0.36          0.85         0.31 o                         
  -2   1  12          2.25          1.35         0.46 o                         
  -1   1  12         11.01         11.35         0.57 o                         
   0   1  12          9.09          8.35         0.56 o                         
   1   1  12        131.13        126.64         2.90 o                         
   2   1  12          8.86         11.07         1.62 o                         
  -3   2  12          2.42          2.28         0.46 o                         
  -2   2  12         13.44         12.62         0.86 o                         
  -1   2  12          2.19          0.98         0.39 o                         
   0   2  12         33.42         27.14         0.89 o                         
   1   2  12         12.84         12.02         0.84 o                         
   2   2  12          1.19          1.33         0.58 o                         
  -3   3  12          8.80         13.06         0.63 o                         
  -2   3  12         21.35         26.08         1.03 o                         
  -1   3  12         39.15         39.53         1.28 o                         
   0   3  12         86.14         76.57         1.63 o                         
   1   3  12          5.91          6.98         0.68 o                         
   2   3  12          0.61          0.49         0.76 o                         
  -3   4  12          0.70          1.62         0.34 o                         
  -2   4  12          3.26          4.19         0.51 o                         
  -1   4  12         44.96         45.61         1.79 o                         
   0   4  12          5.65          4.76         0.44 o                         
   1   4  12         27.72         26.04         1.19 o                         
   2   4  12         11.23         11.21         0.85 o                         
  -3   5  12          6.60          5.07         0.69 o                         
  -2   5  12          2.05          3.40         0.41 o                         
  -1   5  12          0.25          0.56         0.51 o                         
   0   5  12          8.03          9.06         0.88 o                         
   1   5  12         32.23         33.49         1.73 o                         
   2   5  12          0.10          0.21         0.54 o                         
  -3   6  12          0.02         -0.06         0.19 o                         
  -2   6  12          0.15         -0.21         0.33 o                         
  -1   6  12         10.76         10.24         0.83 o                         
   0   6  12          0.27          0.52         0.40 o                         
   1   6  12         83.58         88.58         3.52 o                         
   2   6  12         21.74         22.00         1.38 o                         
  -3   7  12          2.19          1.94         0.37 o                         
  -2   7  12          0.85          1.28         0.38 o                         
  -1   7  12          0.95          0.72         0.74 o                         
   0   7  12         39.72         40.27         1.53 o                         
   1   7  12          0.66          1.28         0.63 o                         
   2   7  12          3.49          3.62         1.25 o                         
  -3   8  12         65.92         83.03         2.74 o                         
  -2   8  12         33.83         40.87         1.39 o                         
  -1   8  12          5.11          5.38         0.94 o                         
   0   8  12          3.91          3.62         0.60 o                         
   1   8  12          3.82          3.62         0.74 o                         
   2   8  12         12.70         14.74         1.10 o                         
  -3   9  12         20.58         19.87         1.43 o                         
  -2   9  12          0.19          0.78         0.38 o                         
  -1   9  12          1.85          1.96         0.57 o                         
   0   9  12         16.90         16.92         0.95 o                         
   1   9  12          5.81          5.70         0.96 o                         
   2   9  12         10.47         13.08         0.97 o                         
  -2  10  12          0.95          0.40         0.46 o                         
  -1  10  12         10.50         13.17         0.79 o                         
   0  10  12         13.65         12.52         1.11 o                         
   1  10  12         11.63         11.88         1.54 o                         
   2  10  12          2.68          1.48         0.50 o                         
  -2  11  12          0.95          0.65         0.41 o                         
  -1  11  12          7.74          7.39         0.61 o                         
   0  11  12          0.74          0.52         0.42 o                         
   1  11  12         21.99         23.26         2.06 o                         
   2  11  12          0.76          0.91         0.35 o                         
  -2  12  12          9.21          8.53         0.65 o                         
  -1  12  12          0.49          1.12         0.39 o                         
   0  12  12          3.49          2.93         0.56 o                         
   2  12  12          1.25          1.30         1.09 o                         
  -2  13  12          0.38          1.18         0.34 o                         
  -1  13  12          7.59          9.27         0.61 o                         
   0  13  12          0.27          0.56         0.45 o                         
   1  13  12          6.41          5.63         0.97 o                         
   2  13  12          0.36          1.11         0.51 o                         
  -2  14  12          9.99         10.12         0.54 o                         
  -1  14  12         15.32         16.85         0.80 o                         
   0  14  12          3.05          3.57         0.62 o                         
   1  14  12         30.64         33.05         1.52 o                         
   2  14  12          0.23          0.66         0.41 o                         
  -1  15  12          4.40          4.14         0.82 o                         
   1  15  12         16.18         11.13         1.88 o                         
  -1  16  12          9.07          6.73         0.80 o                         
   0  16  12          0.43          0.22         0.46 o                         
   1  16  12         48.85         34.90         7.12 o                         
   0  17  12          2.53          1.68         0.46 o                         
  -1   0  13          0.42          0.29         0.59 o                         
   1   0  13         16.03         15.00         1.53 o                         
  -2   1  13          1.06          0.17         0.59 o                         
  -1   1  13          0.12          0.10         0.50 o                         
   0   1  13         16.44         16.49         0.68 o                         
   1   1  13         17.90         17.06         1.22 o                         
  -2   2  13         17.62         27.63         1.50 o                         
  -1   2  13         17.81         19.19         1.10 o                         
   0   2  13          9.24          9.20         0.57 o                         
   1   2  13          2.80          1.78         0.49 o                         
   2   2  13          5.87          5.67         0.99 o                         
  -2   3  13          2.25          1.92         0.61 o                         
  -1   3  13          0.14         -0.15         0.42 o                         
   0   3  13         21.15         20.68         0.93 o                         
   1   3  13         21.66         16.20         1.44 o                         
   2   3  13          9.71          8.07         1.09 o                         
  -2   4  13          3.16          3.74         0.66 o                         
  -1   4  13          9.56         11.92         0.59 o                         
   0   4  13          0.15          0.67         0.37 o                         
   1   4  13         20.68         22.29         1.09 o                         
   2   4  13          4.65          2.89         1.07 o                         
  -2   5  13          1.10          1.66         0.55 o                         
  -1   5  13          0.18          0.39         0.29 o                         
   0   5  13          0.63          1.12         0.43 o                         
   1   5  13         21.55         20.12         1.00 o                         
   2   5  13         20.41         16.31         2.72 o                         
  -2   6  13          2.51          1.88         0.68 o                         
  -1   6  13          4.56          3.51         0.37 o                         
   0   6  13          1.15          1.12         0.42 o                         
   1   6  13          0.86          0.42         0.37 o                         
   2   6  13         15.38          9.84         1.18 o                         
  -2   7  13         10.33         11.11         0.67 o                         
  -1   7  13          1.41          1.25         0.34 o                         
   0   7  13         22.34         21.19         1.28 o                         
   1   7  13          3.43          2.13         0.44 o                         
   2   7  13         12.83          9.40         0.66 o                         
  -2   8  13          0.21          0.19         0.29 o                         
  -1   8  13          1.23          0.99         0.40 o                         
   0   8  13          6.68          8.73         0.71 o                         
   1   8  13          0.23         -0.14         0.36 o                         
   2   8  13          6.27          5.06         0.65 o                         
  -2   9  13          1.26          1.97         0.35 o                         
  -1   9  13          5.30          5.79         0.65 o                         
   0   9  13          0.25          0.67         0.52 o                         
   1   9  13         17.46         18.35         1.97 o                         
   2   9  13         15.77         11.53         0.92 o                         
  -2  10  13          5.58          7.47         0.56 o                         
  -1  10  13          7.49          9.31         0.79 o                         
   0  10  13          0.15         -0.30         0.62 o                         
   1  10  13          0.05         -0.13         0.38 o                         
  -1  11  13          3.70          3.14         0.39 o                         
   0  11  13         13.28         14.41         1.33 o                         
   1  11  13          7.46          6.36         0.87 o                         
  -1  12  13         17.23         18.31         0.67 o                         
   0  12  13          0.93          1.56         0.43 o                         
   1  12  13          0.01          0.04         0.23 o                         
  -1  13  13          0.43          0.77         0.30 o                         
   0  13  13          1.51          2.17         0.39 o                         
   0  14  13          5.28          4.37         1.30 o                         
   0   0  14          0.27          0.32         0.42 o                         
  -1   1  14          0.85          0.52         0.47 o                         
   0   1  14          0.19          0.54         0.47 o                         
   1   1  14          1.85          0.15         0.47 o                         
  -1   2  14         14.36         13.13         0.87 o                         
   0   2  14         10.14          5.04         0.73 o                         
   1   2  14          1.92          1.47         0.58 o                         
  -1   3  14          2.52          4.28         0.76 o                         
   0   3  14          0.29          0.00         0.29 o                         
   1   3  14         13.30         10.39         1.02 o                         
  -1   4  14         12.41         16.49         0.94 o                         
   0   4  14          2.30          2.16         0.39 o                         
   1   4  14          0.03          0.07         0.45 o                         
  -1   5  14          0.01          0.18         0.31 o                         
   0   5  14          0.11          0.23         0.26 o                         
   1   5  14          4.33          2.49         0.58 o                         
  -1   6  14          0.11          0.61         0.35 o                         
   0   6  14          4.36          4.36         0.39 o                         
   1   6  14         12.08          5.67         0.70 o                         
  -1   7  14          4.91          5.65         0.69 o                         
   0   7  14          3.61          4.40         0.48 o                         
   1   7  14          5.74          2.24         0.48 o                         
   0   8  14          2.39          1.90         0.26 o                         
                                                                                
